# Supplementary material for: Crystal and mol­ecular structure of (2Z,5Z)-3-(2-meth­oxy­phen­yl)-2-[(2-meth­oxy­phen­yl)imino]-5-(4-nitro­benzyl­idene)thia­zolidin-4-one
Source: Acta Crystallogr E Crystallogr Commun. 2017 Mar 14;73(Pt 4):511–4. doi: 10.1107/S2056989017003218 (PMC5382610; doi:10.1107/S2056989017003218)
Supplement: Supplementary file 1 [file e-73-00511-sup1.cif]

##############################################################################
#                                                                            #
# This CIF contains the data in a paper accepted for publication in          #
# Acta Crystallographica Section E. It conforms to the requirements of       #
# Notes for Authors for Acta Crystallographica Section E, and has been       #
# peer reviewed under the auspices of the IUCr Commission on Journals.       #
#                                                                            #
# Full details of the Crystallographic Information File format               #
# are given in the paper "The Crystallographic Information File (CIF):       #
# a New Standard Archive File for Crystallography" by S. R. Hall, F. H.      #
# Allen and I. D. Brown [Acta Cryst. (1991), A47, 655-685].                  #
#                                                                            #
# The current version of the core CIF dictionary is obtainable from          #
# ftp://ftp.iucr.org/pub/cif_core.dic.                                       #
#                                                                            #
# Software is freely available for graphical display of the structure(s)     #
# in this CIF. For information consult the CIF software page                 #
# http://www.iucr.org/resources/cif/software.                                #
#                                                                            #
# This file may be used for bona fide research purposes within the           #
# scientific community so long as proper attribution is given to the journal # 
# article from which it was obtained.                                        #
#                                                                            #
##############################################################################
data_I
_audit_creation_method     'SHELXL-2014/7'
_database_code_depnum_ccdc_archive     'CCDC 1534261'
_chemical_name_systematic
;\
(2<i>Z</i>,5<i>Z</i>)-3-(2-Methoxyphenyl)-2-[(2-methoxyphenyl)imino]-\
5-(4-nitrobenzylidene)thiazolidin-4-one
;
_chemical_name_common     ?
_chemical_formula_moiety     'C24 H19 N3 O5 S'
_chemical_formula_sum     'C24 H19 N3 O5 S'
_chemical_formula_iupac     'C24 H19 N3 O5 S'
_chemical_formula_weight     461.48
_chemical_melting_point     ?
_shelx_space_group_comment
;
The symmetry employed for this shelxl refinement is uniquely defined
by the following loop, which should always be used as a source of
symmetry information in preference to the above space-group names.
They are only intended as comments.
;
_space_group_crystal_system     monoclinic
_space_group_name_H-M_alt     'P 21/c'
_space_group_name_Hall     '-P 2ybc'
loop_
    _symmetry_equiv_pos_as_xyz
    'x, y, z'
    '-x, y+1/2, -z+1/2'
    '-x, -y, -z'
    'x, -y-1/2, z-1/2'
_cell_length_a     15.6096(4)
_cell_length_b     8.8817(2)
_cell_length_c     15.8973(4)
_cell_angle_alpha     90
_cell_angle_beta     98.601(2)
_cell_angle_gamma     90
_cell_volume     2179.21(9)
_cell_formula_units_Z     4
_cell_measurement_reflns_used     100
_cell_measurement_theta_min     2
_cell_measurement_theta_max     29
_cell_measurement_temperature     173(2)
_exptl_crystal_description     prism
_exptl_crystal_colour     colourless
_exptl_crystal_size_max     0.580
_exptl_crystal_size_mid     0.210
_exptl_crystal_size_min     0.200
_exptl_crystal_density_diffrn     1.407
_exptl_crystal_density_meas     ?
_exptl_crystal_density_method     ?
_exptl_crystal_F_000     960
_exptl_absorpt_coefficient_mu     0.191
_exptl_absorpt_correction_type     psi-scan
_exptl_absorpt_process_details
;
(North <i>et al.</i>,  1968)
;
_shelx_estimated_absorpt_T_min     0.897
_shelx_estimated_absorpt_T_max     0.963
_exptl_absorpt_correction_T_min     0.856
_exptl_absorpt_correction_T_max     0.919
_diffrn_ambient_temperature     173(2)
_diffrn_radiation_type     MoK\a
_diffrn_radiation_wavelength     0.71073
_diffrn_measurement_device_type     'Nonius Kappa CCD'
_diffrn_measurement_method     '\q/2\q'
_diffrn_detector_area_resol_mean     ?
_diffrn_reflns_number     29723
_diffrn_reflns_av_R_equivalents     0.0310
_diffrn_reflns_theta_min     3.032
_diffrn_reflns_theta_max     31.089
_diffrn_reflns_theta_full     25.000
_diffrn_measured_fraction_theta_max     0.919
_diffrn_measured_fraction_theta_full     0.998
_diffrn_reflns_limit_h_min     -22
_diffrn_reflns_limit_h_max     22
_diffrn_reflns_limit_k_min     -12
_diffrn_reflns_limit_k_max     11
_diffrn_reflns_limit_l_min     -21
_diffrn_reflns_limit_l_max     22
_refine_special_details     ?
_reflns_number_total     6435
_reflns_number_gt     5119
_reflns_threshold_expression     'I > 2\s(I)'
_refine_ls_structure_factor_coef     Fsqd
_refine_ls_matrix_type     full
_refine_ls_R_factor_all     0.0565
_refine_ls_R_factor_gt     0.0406
_refine_ls_wR_factor_gt     0.0971
_refine_ls_wR_factor_ref     0.1066
_refine_ls_goodness_of_fit_ref     1.025
_refine_ls_restrained_S_all     1.025
_refine_ls_number_reflns     6435
_refine_ls_number_parameters     300
_refine_ls_number_restraints     0
_refine_ls_hydrogen_treatment     constr
_refine_ls_weighting_scheme     calc
_refine_ls_weighting_details
              'w=1/[\s^2^(Fo^2^)+(0.0467P)^2^+0.9373P] where P=(Fo^2^+2Fc^2^)/3'
_atom_sites_solution_hydrogens     geom
_atom_sites_solution_primary     ?
_atom_sites_solution_secondary     ?
_refine_ls_shift/su_max     0.000
_refine_ls_shift/su_mean     0.000
_refine_diff_density_max     0.427
_refine_diff_density_min     -0.288
_refine_ls_extinction_method     none
_refine_ls_extinction_coef     .
loop_
    _atom_type_symbol
    _atom_type_description
    _atom_type_scat_dispersion_real
    _atom_type_scat_dispersion_imag
    _atom_type_scat_source
    'C' 'C' 0.0033 0.0016
                         'International Tables Vol C Tables 4.2.6.8 and 6.1.1.4'
    'H' 'H' 0.0000 0.0000
                         'International Tables Vol C Tables 4.2.6.8 and 6.1.1.4'
    'N' 'N' 0.0061 0.0033
                         'International Tables Vol C Tables 4.2.6.8 and 6.1.1.4'
    'O' 'O' 0.0106 0.0060
                         'International Tables Vol C Tables 4.2.6.8 and 6.1.1.4'
    'S' 'S' 0.1246 0.1234
                         'International Tables Vol C Tables 4.2.6.8 and 6.1.1.4'
_computing_data_collection
;
KappaCCD (Nonius, 1998)
;
_computing_cell_refinement
;
DENZO and SCALEPACK (Otwinowski & Minor, 1997)
;
_computing_data_reduction
;
DENZO and SCALEPACK (Otwinowski & Minor, 1997)
;
_computing_structure_solution
;
SHELXS97 (Sheldrick, 2008)
;
_computing_structure_refinement
;
SHELXL2014 (Sheldrick, 2015)
;
_computing_molecular_graphics
;
ORTEP-3 for Windows (Farrugia, 2012) and
Mercury (Macrae <i>et al.</i>,  2006)
;
loop_
    _atom_site_type_symbol
    _atom_site_label
    _atom_site_fract_x
    _atom_site_fract_y
    _atom_site_fract_z
    _atom_site_U_iso_or_equiv
    _atom_site_adp_type
    _atom_site_calc_flag
    _atom_site_occupancy
    _atom_site_disorder_assembly
    _atom_site_disorder_group
    S S1 0.18342(2) 0.24406(4) 0.20047(2) 0.02336(9) Uani d 1 . .
    O O1 -0.09228(8) -0.40177(12) 0.13728(8) 0.0385(3) Uani d 1 . .
    N N1 -0.12541(8) -0.30589(14) 0.08755(8) 0.0284(3) Uani d 1 . .
    C C1 -0.08817(8) -0.15360(15) 0.09366(8) 0.0233(3) Uani d 1 . .
    C C2 -0.01765(9) -0.12471(16) 0.15533(9) 0.0281(3) Uani d 1 . .
    H H2 0.0060 -0.2015 0.1935 0.034 Uiso calc 1 . .
    O O2 -0.18878(8) -0.32885(13) 0.03293(8) 0.0398(3) Uani d 1 . .
    N N2 0.21145(7) 0.51326(12) 0.14588(7) 0.0197(2) Uani d 1 . .
    C C3 0.01769(9) 0.01841(16) 0.16020(9) 0.0281(3) Uani d 1 . .
    H H3 0.0656 0.0402 0.2027 0.034 Uiso calc 1 . .
    O O3 0.08023(6) 0.58248(11) 0.07287(7) 0.0285(2) Uani d 1 . .
    N N3 0.33242(7) 0.41049(12) 0.22794(7) 0.0243(2) Uani d 1 . .
    C C4 -0.01599(8) 0.13165(14) 0.10343(8) 0.0208(2) Uani d 1 . .
    O O4 0.23121(8) 0.72664(12) 0.26528(7) 0.0359(3) Uani d 1 . .
    C C5 -0.08835(8) 0.09794(15) 0.04270(9) 0.0240(3) Uani d 1 . .
    H H5 -0.1128 0.1742 0.0046 0.029 Uiso calc 1 . .
    O O5 0.45456(6) 0.24066(12) 0.17337(7) 0.0299(2) Uani d 1 . .
    C C6 -0.12451(9) -0.04434(16) 0.03746(9) 0.0263(3) Uani d 1 . .
    H H6 -0.1733 -0.0666 -0.0039 0.032 Uiso calc 1 . .
    C C7 0.02086(8) 0.28231(14) 0.10052(8) 0.0215(2) Uani d 1 . .
    H H7 -0.0160 0.3543 0.0692 0.026 Uiso calc 1 . .
    C C8 0.09867(8) 0.33479(14) 0.13522(8) 0.0196(2) Uani d 1 . .
    C C10 0.25405(8) 0.39911(13) 0.19484(8) 0.0186(2) Uani d 1 . .
    C C24 0.52583(11) 0.1648(2) 0.14553(11) 0.0417(4) Uani d 1 . .
    H H24A 0.5792 0.1890 0.1839 0.063 Uiso calc 1 . .
    H H24B 0.5313 0.1974 0.0877 0.063 Uiso calc 1 . .
    H H24C 0.5159 0.0559 0.1459 0.063 Uiso calc 1 . .
    C C22 0.44054(8) 0.21301(15) 0.25472(9) 0.0248(3) Uani d 1 . .
    C C21 0.48700(9) 0.11030(17) 0.30961(10) 0.0320(3) Uani d 1 . .
    H H21 0.5336 0.0556 0.2922 0.038 Uiso calc 1 . .
    C C20 0.46488(11) 0.0882(2) 0.38997(11) 0.0401(4) Uani d 1 . .
    H H20 0.4965 0.0174 0.4272 0.048 Uiso calc 1 . .
    C C19 0.39771(11) 0.1670(2) 0.41689(11) 0.0400(4) Uani d 1 . .
    H H19 0.3829 0.1502 0.4720 0.048 Uiso calc 1 . .
    C C17 0.37238(8) 0.29463(15) 0.28143(9) 0.0240(3) Uani d 1 . .
    C C9 0.12547(8) 0.48965(14) 0.11388(8) 0.0197(2) Uani d 1 . .
    C C16 0.26397(9) 0.76094(15) 0.19277(9) 0.0252(3) Uani d 1 . .
    C C23 0.23024(13) 0.8433(2) 0.32592(11) 0.0458(4) Uani d 1 . .
    H H23A 0.2899 0.8730 0.3479 0.069 Uiso calc 1 . .
    H H23B 0.2016 0.8074 0.3729 0.069 Uiso calc 1 . .
    H H23C 0.1986 0.9302 0.2989 0.069 Uiso calc 1 . .
    C C15 0.30410(9) 0.89616(16) 0.17808(10) 0.0316(3) Uani d 1 . .
    H H15 0.3118 0.9722 0.2206 0.038 Uiso calc 1 . .
    C C14 0.33285(10) 0.91874(18) 0.10035(12) 0.0383(4) Uani d 1 . .
    H H14 0.3593 1.0118 0.0898 0.046 Uiso calc 1 . .
    C C13 0.32383(10) 0.80902(19) 0.03814(11) 0.0374(3) Uani d 1 . .
    H H13 0.3438 0.8260 -0.0146 0.045 Uiso calc 1 . .
    C C12 0.28481(9) 0.67286(16) 0.05420(9) 0.0278(3) Uani d 1 . .
    H H12 0.2790 0.5954 0.0125 0.033 Uiso calc 1 . .
    C C11 0.25487(8) 0.65060(14) 0.13014(8) 0.0206(2) Uani d 1 . .
    C C18 0.35185(9) 0.27144(18) 0.36216(10) 0.0324(3) Uani d 1 . .
    H H18 0.3061 0.3272 0.3805 0.039 Uiso calc 1 . .
loop_
    _atom_site_aniso_label
    _atom_site_aniso_U_11
    _atom_site_aniso_U_22
    _atom_site_aniso_U_33
    _atom_site_aniso_U_12
    _atom_site_aniso_U_13
    _atom_site_aniso_U_23
    S1 0.02100(15) 0.01858(15) 0.02879(17) -0.00265(11) -0.00189(11) 0.00798(12)
    O1 0.0485(7) 0.0222(5) 0.0483(7) -0.0063(5) 0.0185(5) 0.0037(5)
    N1 0.0334(6) 0.0233(6) 0.0326(6) -0.0093(5) 0.0178(5) -0.0068(5)
    C1 0.0274(6) 0.0189(6) 0.0256(6) -0.0076(5) 0.0106(5) -0.0033(5)
    C2 0.0321(7) 0.0236(7) 0.0280(7) -0.0056(5) 0.0027(5) 0.0064(5)
    O2 0.0416(6) 0.0358(6) 0.0428(6) -0.0193(5) 0.0092(5) -0.0119(5)
    N2 0.0196(5) 0.0146(5) 0.0239(5) -0.0008(4) -0.0003(4) 0.0028(4)
    C3 0.0294(7) 0.0260(7) 0.0262(6) -0.0074(5) -0.0044(5) 0.0061(5)
    O3 0.0240(4) 0.0207(5) 0.0372(5) -0.0010(4) -0.0066(4) 0.0082(4)
    N3 0.0198(5) 0.0196(5) 0.0324(6) 0.0004(4) 0.0005(4) 0.0051(4)
    C4 0.0205(5) 0.0201(6) 0.0218(6) -0.0033(4) 0.0031(4) 0.0011(5)
    O4 0.0530(7) 0.0298(6) 0.0261(5) 0.0006(5) 0.0101(5) -0.0058(4)
    C5 0.0210(6) 0.0232(6) 0.0268(6) -0.0017(5) 0.0002(5) 0.0019(5)
    O5 0.0278(5) 0.0295(5) 0.0319(5) 0.0047(4) 0.0031(4) 0.0023(4)
    C6 0.0230(6) 0.0275(7) 0.0276(6) -0.0062(5) 0.0014(5) -0.0028(5)
    C7 0.0220(6) 0.0193(6) 0.0224(6) -0.0016(4) 0.0008(4) 0.0027(5)
    C8 0.0211(5) 0.0171(6) 0.0200(5) 0.0000(4) 0.0008(4) 0.0024(4)
    C10 0.0199(5) 0.0154(5) 0.0206(6) -0.0003(4) 0.0030(4) 0.0011(4)
    C24 0.0321(8) 0.0496(10) 0.0443(9) 0.0073(7) 0.0087(7) -0.0022(8)
    C22 0.0201(6) 0.0221(6) 0.0302(7) -0.0014(5) -0.0026(5) 0.0013(5)
    C21 0.0251(6) 0.0283(7) 0.0399(8) 0.0060(5) -0.0038(6) 0.0039(6)
    C20 0.0360(8) 0.0399(9) 0.0407(9) 0.0069(7) -0.0065(6) 0.0145(7)
    C19 0.0365(8) 0.0484(10) 0.0342(8) 0.0019(7) 0.0019(6) 0.0147(7)
    C17 0.0179(5) 0.0201(6) 0.0322(7) -0.0014(4) -0.0028(5) 0.0049(5)
    C9 0.0197(5) 0.0181(6) 0.0204(6) -0.0013(4) 0.0002(4) 0.0005(4)
    C16 0.0245(6) 0.0209(6) 0.0287(6) 0.0022(5) -0.0003(5) -0.0001(5)
    C23 0.0633(11) 0.0397(9) 0.0350(9) 0.0094(8) 0.0090(8) -0.0132(7)
    C15 0.0308(7) 0.0183(6) 0.0430(8) -0.0021(5) -0.0029(6) -0.0033(6)
    C14 0.0310(7) 0.0261(7) 0.0564(10) -0.0091(6) 0.0025(7) 0.0095(7)
    C13 0.0379(8) 0.0373(9) 0.0390(8) -0.0073(7) 0.0125(6) 0.0106(7)
    C12 0.0289(6) 0.0266(7) 0.0291(7) -0.0011(5) 0.0076(5) 0.0032(5)
    C11 0.0195(5) 0.0167(6) 0.0246(6) -0.0006(4) 0.0003(4) 0.0020(5)
    C18 0.0246(6) 0.0359(8) 0.0364(8) 0.0016(6) 0.0037(5) 0.0068(6)
_geom_special_details
;
 All esds (except the esd in the dihedral angle between two l.s. planes)
 are estimated using the full covariance matrix.  The cell esds are taken
 into account individually in the estimation of esds in distances, angles
 and torsion angles; correlations between esds in cell parameters are only
 used when they are defined by crystal symmetry.  An approximate (isotropic)
 treatment of cell esds is used for estimating esds involving l.s. planes.
;
loop_
    _geom_bond_atom_site_label_1
    _geom_bond_atom_site_label_2
    _geom_bond_site_symmetry_2
    _geom_bond_distance
    _geom_bond_publ_flag
    S1 C8 . 1.7507(12) ?
    S1 C10 . 1.7747(12) ?
    O1 N1 . 1.2229(17) ?
    N1 O2 . 1.2317(16) ?
    N1 C1 . 1.4696(17) ?
    C1 C6 . 1.3821(19) ?
    C1 C2 . 1.3841(19) ?
    C2 C3 . 1.3833(19) ?
    C2 H2 . 0.9500 ?
    N2 C9 . 1.3783(15) ?
    N2 C10 . 1.3860(15) ?
    N2 C11 . 1.4355(16) ?
    C3 C4 . 1.4001(18) ?
    C3 H3 . 0.9500 ?
    O3 C9 . 1.2107(15) ?
    N3 C10 . 1.2613(16) ?
    N3 C17 . 1.4186(16) ?
    C4 C5 . 1.4040(17) ?
    C4 C7 . 1.4600(17) ?
    O4 C16 . 1.3636(18) ?
    O4 C23 . 1.4169(19) ?
    C5 C6 . 1.3814(19) ?
    C5 H5 . 0.9500 ?
    O5 C22 . 1.3658(17) ?
    O5 C24 . 1.4265(19) ?
    C6 H6 . 0.9500 ?
    C7 C8 . 1.3404(17) ?
    C7 H7 . 0.9500 ?
    C8 C9 . 1.4914(17) ?
    C24 H24A . 0.9800 ?
    C24 H24B . 0.9800 ?
    C24 H24C . 0.9800 ?
    C22 C21 . 1.3893(18) ?
    C22 C17 . 1.4046(19) ?
    C21 C20 . 1.386(2) ?
    C21 H21 . 0.9500 ?
    C20 C19 . 1.381(3) ?
    C20 H20 . 0.9500 ?
    C19 C18 . 1.394(2) ?
    C19 H19 . 0.9500 ?
    C17 C18 . 1.384(2) ?
    C16 C11 . 1.3891(18) ?
    C16 C15 . 1.3903(19) ?
    C23 H23A . 0.9800 ?
    C23 H23B . 0.9800 ?
    C23 H23C . 0.9800 ?
    C15 C14 . 1.391(2) ?
    C15 H15 . 0.9500 ?
    C14 C13 . 1.381(2) ?
    C14 H14 . 0.9500 ?
    C13 C12 . 1.395(2) ?
    C13 H13 . 0.9500 ?
    C12 C11 . 1.3724(19) ?
    C12 H12 . 0.9500 ?
    C18 H18 . 0.9500 ?
loop_
    _geom_angle_atom_site_label_1
    _geom_angle_atom_site_label_2
    _geom_angle_atom_site_label_3
    _geom_angle_site_symmetry_1
    _geom_angle_site_symmetry_3
    _geom_angle
    _geom_angle_publ_flag
    C8 S1 C10 . . 91.89(6) ?
    O1 N1 O2 . . 123.91(12) ?
    O1 N1 C1 . . 118.25(12) ?
    O2 N1 C1 . . 117.84(13) ?
    C6 C1 C2 . . 122.26(12) ?
    C6 C1 N1 . . 118.91(12) ?
    C2 C1 N1 . . 118.83(12) ?
    C3 C2 C1 . . 118.57(13) ?
    C3 C2 H2 . . 120.7 ?
    C1 C2 H2 . . 120.7 ?
    C9 N2 C10 . . 117.06(10) ?
    C9 N2 C11 . . 121.60(10) ?
    C10 N2 C11 . . 121.34(10) ?
    C2 C3 C4 . . 121.06(12) ?
    C2 C3 H3 . . 119.5 ?
    C4 C3 H3 . . 119.5 ?
    C10 N3 C17 . . 120.27(11) ?
    C3 C4 C5 . . 118.42(12) ?
    C3 C4 C7 . . 124.55(11) ?
    C5 C4 C7 . . 116.99(11) ?
    C16 O4 C23 . . 117.08(13) ?
    C6 C5 C4 . . 121.06(12) ?
    C6 C5 H5 . . 119.5 ?
    C4 C5 H5 . . 119.5 ?
    C22 O5 C24 . . 116.85(12) ?
    C5 C6 C1 . . 118.61(12) ?
    C5 C6 H6 . . 120.7 ?
    C1 C6 H6 . . 120.7 ?
    C8 C7 C4 . . 130.00(12) ?
    C8 C7 H7 . . 115.0 ?
    C4 C7 H7 . . 115.0 ?
    C7 C8 C9 . . 119.66(11) ?
    C7 C8 S1 . . 129.92(10) ?
    C9 C8 S1 . . 110.27(8) ?
    N3 C10 N2 . . 121.98(11) ?
    N3 C10 S1 . . 127.75(10) ?
    N2 C10 S1 . . 110.27(8) ?
    O5 C24 H24A . . 109.5 ?
    O5 C24 H24B . . 109.5 ?
    H24A C24 H24B . . 109.5 ?
    O5 C24 H24C . . 109.5 ?
    H24A C24 H24C . . 109.5 ?
    H24B C24 H24C . . 109.5 ?
    O5 C22 C21 . . 124.77(13) ?
    O5 C22 C17 . . 115.42(11) ?
    C21 C22 C17 . . 119.79(13) ?
    C20 C21 C22 . . 119.56(14) ?
    C20 C21 H21 . . 120.2 ?
    C22 C21 H21 . . 120.2 ?
    C19 C20 C21 . . 121.28(14) ?
    C19 C20 H20 . . 119.4 ?
    C21 C20 H20 . . 119.4 ?
    C20 C19 C18 . . 119.12(15) ?
    C20 C19 H19 . . 120.4 ?
    C18 C19 H19 . . 120.4 ?
    C18 C17 C22 . . 119.63(12) ?
    C18 C17 N3 . . 121.45(13) ?
    C22 C17 N3 . . 118.57(12) ?
    O3 C9 N2 . . 123.54(11) ?
    O3 C9 C8 . . 126.13(11) ?
    N2 C9 C8 . . 110.31(10) ?
    O4 C16 C11 . . 115.92(12) ?
    O4 C16 C15 . . 124.77(13) ?
    C11 C16 C15 . . 119.31(13) ?
    O4 C23 H23A . . 109.5 ?
    O4 C23 H23B . . 109.5 ?
    H23A C23 H23B . . 109.5 ?
    O4 C23 H23C . . 109.5 ?
    H23A C23 H23C . . 109.5 ?
    H23B C23 H23C . . 109.5 ?
    C16 C15 C14 . . 119.15(14) ?
    C16 C15 H15 . . 120.4 ?
    C14 C15 H15 . . 120.4 ?
    C13 C14 C15 . . 121.52(14) ?
    C13 C14 H14 . . 119.2 ?
    C15 C14 H14 . . 119.2 ?
    C14 C13 C12 . . 118.78(14) ?
    C14 C13 H13 . . 120.6 ?
    C12 C13 H13 . . 120.6 ?
    C11 C12 C13 . . 120.09(14) ?
    C11 C12 H12 . . 120.0 ?
    C13 C12 H12 . . 120.0 ?
    C12 C11 C16 . . 121.13(12) ?
    C12 C11 N2 . . 120.51(12) ?
    C16 C11 N2 . . 118.35(12) ?
    C17 C18 C19 . . 120.61(14) ?
    C17 C18 H18 . . 119.7 ?
    C19 C18 H18 . . 119.7 ?
loop_
    _geom_torsion_atom_site_label_1
    _geom_torsion_atom_site_label_2
    _geom_torsion_atom_site_label_3
    _geom_torsion_atom_site_label_4
    _geom_torsion_site_symmetry_1
    _geom_torsion_site_symmetry_2
    _geom_torsion_site_symmetry_3
    _geom_torsion_site_symmetry_4
    _geom_torsion
    _geom_torsion_publ_flag
    O1 N1 C1 C6 . . . . 179.51(12) ?
    O2 N1 C1 C6 . . . . -1.12(18) ?
    O1 N1 C1 C2 . . . . -0.23(18) ?
    O2 N1 C1 C2 . . . . 179.14(13) ?
    C6 C1 C2 C3 . . . . -0.4(2) ?
    N1 C1 C2 C3 . . . . 179.33(13) ?
    C1 C2 C3 C4 . . . . -0.9(2) ?
    C2 C3 C4 C5 . . . . 1.8(2) ?
    C2 C3 C4 C7 . . . . -175.75(13) ?
    C3 C4 C5 C6 . . . . -1.5(2) ?
    C7 C4 C5 C6 . . . . 176.26(13) ?
    C4 C5 C6 C1 . . . . 0.3(2) ?
    C2 C1 C6 C5 . . . . 0.7(2) ?
    N1 C1 C6 C5 . . . . -179.01(12) ?
    C3 C4 C7 C8 . . . . 14.9(2) ?
    C5 C4 C7 C8 . . . . -162.70(14) ?
    C4 C7 C8 C9 . . . . 172.27(13) ?
    C4 C7 C8 S1 . . . . -2.9(2) ?
    C10 S1 C8 C7 . . . . 172.24(13) ?
    C10 S1 C8 C9 . . . . -3.25(9) ?
    C17 N3 C10 N2 . . . . 176.56(12) ?
    C17 N3 C10 S1 . . . . -4.5(2) ?
    C9 N2 C10 N3 . . . . -179.07(12) ?
    C11 N2 C10 N3 . . . . 0.23(19) ?
    C9 N2 C10 S1 . . . . 1.80(14) ?
    C11 N2 C10 S1 . . . . -178.90(9) ?
    C8 S1 C10 N3 . . . . -178.06(13) ?
    C8 S1 C10 N2 . . . . 1.01(9) ?
    C24 O5 C22 C21 . . . . -4.2(2) ?
    C24 O5 C22 C17 . . . . 177.21(13) ?
    O5 C22 C21 C20 . . . . -177.81(14) ?
    C17 C22 C21 C20 . . . . 0.7(2) ?
    C22 C21 C20 C19 . . . . -0.4(2) ?
    C21 C20 C19 C18 . . . . -0.5(3) ?
    O5 C22 C17 C18 . . . . 178.38(12) ?
    C21 C22 C17 C18 . . . . -0.3(2) ?
    O5 C22 C17 N3 . . . . -8.25(17) ?
    C21 C22 C17 N3 . . . . 173.07(12) ?
    C10 N3 C17 C18 . . . . -71.58(18) ?
    C10 N3 C17 C22 . . . . 115.18(15) ?
    C10 N2 C9 O3 . . . . 177.23(12) ?
    C11 N2 C9 O3 . . . . -2.1(2) ?
    C10 N2 C9 C8 . . . . -4.25(15) ?
    C11 N2 C9 C8 . . . . 176.45(11) ?
    C7 C8 C9 O3 . . . . 7.2(2) ?
    S1 C8 C9 O3 . . . . -176.77(12) ?
    C7 C8 C9 N2 . . . . -171.26(12) ?
    S1 C8 C9 N2 . . . . 4.76(13) ?
    C23 O4 C16 C11 . . . . -172.66(13) ?
    C23 O4 C16 C15 . . . . 6.8(2) ?
    O4 C16 C15 C14 . . . . -178.36(13) ?
    C11 C16 C15 C14 . . . . 1.1(2) ?
    C16 C15 C14 C13 . . . . -1.2(2) ?
    C15 C14 C13 C12 . . . . 0.1(2) ?
    C14 C13 C12 C11 . . . . 1.1(2) ?
    C13 C12 C11 C16 . . . . -1.1(2) ?
    C13 C12 C11 N2 . . . . 177.44(13) ?
    O4 C16 C11 C12 . . . . 179.55(12) ?
    C15 C16 C11 C12 . . . . 0.03(19) ?
    O4 C16 C11 N2 . . . . 0.94(17) ?
    C15 C16 C11 N2 . . . . -178.58(12) ?
    C9 N2 C11 C12 . . . . -79.97(16) ?
    C10 N2 C11 C12 . . . . 100.76(15) ?
    C9 N2 C11 C16 . . . . 98.65(14) ?
    C10 N2 C11 C16 . . . . -80.62(15) ?
    C22 C17 C18 C19 . . . . -0.5(2) ?
    N3 C17 C18 C19 . . . . -173.70(14) ?
    C20 C19 C18 C17 . . . . 0.9(2) ?
loop_
    _geom_hbond_atom_site_label_D
    _geom_hbond_atom_site_label_H
    _geom_hbond_atom_site_label_A
    _geom_hbond_site_symmetry_A
    _geom_hbond_distance_DH
    _geom_hbond_distance_HA
    _geom_hbond_distance_DA
    _geom_hbond_angle_DHA
    C3 H3 S1 . 0.95 2.58 3.2594(14) 128.2
    C3 H3 O1 2 0.95 2.57 3.3320(18) 137.7
    C5 H5 O3 3_565 0.95 2.58 3.3938(17) 144.5
    C7 H7 O3 3_565 0.95 2.40 3.1982(15) 141.9
    C21 H21 N3 2_645 0.95 2.52 3.4576(19) 170.4
    C23 H23C O1 2_565 0.98 2.55 3.238(2) 126.9
_shelx_hkl_file
;
   0   0  -3-0.29948 54.2405   4
   0   0   3 30.0244 61.4291   1
   0   0   4 426112. 2119.11   1
   0   0  -4 431519. 2115.73   4
   0   0  -5 51.0446 77.9742   4
   0   0   5-90.0587 57.9878   3
   0   0   6 1372.06 204.620   1
   0   0   6 2110.70 177.148   3
   0   0   7-38.6999 72.0597   3
   0   0   8 18663.9 501.719   3
   0   0   9-109.425 123.879   4
   0   0   9-68.5839 84.4584   6
   0   0   9 21.6831 81.8248   3
   0   0  10 2173.57 280.761   4
   0   0  10 2076.84 194.415   6
   0   0  10 1953.68 196.416   3
   0   0 -10 2343.50 276.905   1
   0   0  11 103.433 130.497   4
   0   0  11-3.55662 81.9183   6
   0   0 -11 108.753 139.808   1
   0   0 -12 10960.8 639.410   1
   0   0  12 11119.9 467.612   6
   0   0  12 12679.0 670.070   4
   0   0 -13 301.265 203.483   1
   0   0  13-150.009 165.549   4
   0   0  14 4614.48 450.795   4
   0   0 -14 4169.54 450.801   1
   0   0  15-37.7062 184.671   4
   0   0 -15-51.1734 213.199   1
   0   0  16 2065.79 343.052   4
   0   0 -16 2244.01 403.189   1
   0   0  17-54.9639 234.338   4
   0   0  18 11980.6 860.593   4
   0   0  19 140.337 267.751   4
   0   0  20 7245.91 726.160   4
   0   0  21 498.527 360.977   2
   0   0  21-77.4054 247.662   4
   0  -1  -2 77749.1 608.965   2
   0  -1  -2 77288.1 741.352   4
   0  -1  -2 75404.3 599.565   5
   0  -1  -3 74076.0 848.338   4
   0  -1   3 74982.2 809.841   3
   0  -1  -3 72693.7 587.037   5
   0   1  -3 73316.4 582.216   5
   0  -1   3 72101.9 587.710   5
   0   1   3 73652.2 795.718   1
   0  -1   3 75230.0 825.117   1
   0   1  -4 459625. 1432.94   5
   0  -1   4 467827. 2122.46   4
   0  -1  -4 464373. 1473.76   5
   0  -1   4 474414. 2330.84   1
   0  -1   4 467315. 2211.00   3
   0   1   4 450720. 1433.40   5
   0   1   4 472178. 2256.48   1
   0  -1  -4 484514. 2409.78   4
   0  -1   4 471799. 1483.40   5
   0   1   5 25611.6 320.952   3
   0  -1   5 26453.4 341.944   5
   0  -1  -5 26576.1 631.910   4
   0   1   5 24890.9 597.108   1
   0  -1   5 26216.0 561.219   3
   0  -1   5 25063.0 559.844   4
   0  -1   5 25008.2 596.058   1
   0   1   5 22947.0 290.961   6
   0  -1  -5 25331.9 337.592   5
   0   1   6 5624.27 304.776   1
   0   1   6 5920.81 181.035   6
   0   1   6 5489.65 179.987   3
   0  -1   6 5328.51 150.638   5
   0  -1  -6 7585.50 381.832   4
   0  -1  -6 5346.59 151.183   5
   0  -1   6 5471.46 339.064   1
   0  -1   6 5686.44 316.383   4
   0  -1   6 5895.98 310.441   3
   0   1   7 3008.38 157.456   3
   0   1   7 2815.86 141.259   6
   0  -1  -7 3179.84 281.650   1
   0  -1   7 2862.28 218.128   3
   0  -1   7 2890.58 244.423   4
   0  -1   8 11365.7 489.640   4
   0  -1  -8 10909.0 492.019   1
   0   1   8 11127.7 310.682   3
   0   1   8 10554.0 286.803   6
   0  -1   8 10711.5 434.103   3
   0   1   9 14164.7 380.096   3
   0  -1   9 13481.3 566.013   4
   0  -1  -9 12495.7 573.318   1
   0   1   9 12540.7 339.964   6
   0  -1 -10 118.754 130.381   1
   0  -1  10 75.9323 117.693   4
   0   1  10 21.5708 61.8374   6
   0   1  10-0.36020 81.9249   3
   0  -1 -11 4060.75 372.124   1
   0   1 -11 3119.06 339.796   1
   0   1  11 3765.42 225.042   3
   0  -1  11 3541.15 346.659   4
   0   1  11 3426.29 362.072   4
   0   1  11 3675.56 212.656   6
   0   1  12 3707.17 229.417   3
   0  -1 -12 3492.93 362.341   1
   0   1  12 3823.51 229.956   6
   0   1  12 3654.83 385.031   4
   0  -1  12 3446.26 364.611   4
   0   1  13-105.506 163.807   4
   0  -1 -13 63.1780 190.640   1
   0  -1  13 60.5523 171.987   4
   0   1  13 66.8767 80.9518   6
   0  -1  14 2094.67 269.612   6
   0  -1  14 2244.65 362.362   4
   0   1  14 2517.55 383.144   4
   0  -1 -14 2246.99 337.053   1
   0   1  14 2687.63 216.361   6
   0  -1  15 19676.7 952.777   4
   0  -1  15 19321.2 758.713   6
   0  -1 -15 20142.0 954.975   1
   0   1  15 20338.8 997.980   4
   0   1  16 744.745 294.276   4
   0  -1  16 787.932 203.181   6
   0  -1  16 1109.34 284.852   4
   0  -1 -16 773.648 267.911   1
   0  -1 -17 237.881 222.022   1
   0   1  17 851.001 290.111   4
   0  -1  17 844.318 263.847   4
   0   1  18 521.315 281.816   4
   0   1  18 70.7144 186.005   2
   0  -1  18 180.478 234.802   4
   0  -1 -18 119.626 204.824   1
   0  -1  19 5005.29 595.618   4
   0   1  19 5519.73 624.282   4
   0   1  19 4802.09 563.947   2
   0   1  20 1597.50 378.113   2
   0  -1  20 1574.17 383.446   4
   0   1  20 1866.09 415.295   4
   0   1  21 219.694 254.365   2
   0   1  21 59.3193 282.882   4
   0   1  22 1853.83 410.685   2
   0  -2   0 588533. 2017.85   2
   0  -2   0 595945. 2391.21   5
   0  -2   0 584704. 2164.42   3
   0  -2   0 596161. 1789.07   4
   0  -2   1 2321.75 117.746   7
   0  -2   1 2132.25 159.287   3
   0  -2  -1 2295.01 87.2115   8
   0  -2  -1 2224.15 121.368   2
   0   2  -1 2071.00 121.823   7
   0  -2   1 1903.44 160.614   5
   0  -2  -1 2358.01 168.353   5
   0  -2  -1 2285.93 129.626   3
   0  -2  -1 2038.05 126.493   4
   0  -2   2 153343. 1220.44   5
   0  -2  -2 151723. 1144.98   1
   0  -2  -2 156229. 990.524   2
   0   2  -2 153402. 1011.70   7
   0  -2  -2 152756. 843.375   3
   0  -2   2 157841. 1324.36   3
   0  -2  -2 150597. 870.899   8
   0  -2  -2 151397. 1193.60   4
   0   2   2 151696. 847.614   3
   0  -2  -2 151234. 1208.72   5
   0  -2   3 231180. 1512.18   5
   0   2  -3 236307. 1514.24   5
   0  -2  -3 239401. 1515.62   5
   0   2   3 243723. 1588.08   1
   0  -2  -3 245280. 1363.58   2
   0   2   3 241613. 1347.03   2
   0  -2  -3 243728. 1558.20   1
   0  -2   3 237366. 1753.48   3
   0  -2  -3 241084. 1689.12   4
   0  -2  -3 238947. 836.857   3
   0  -2  -4 60047.2 937.191   4
   0  -2   4 57784.3 761.618   5
   0  -2  -4 60673.0 852.142   1
   0   2   4 53799.1 753.753   5
   0  -2  -4 57767.5 751.300   5
   0   2   4 59507.4 745.477   2
   0   2  -4 56412.0 734.942   5
   0  -2   4 59624.0 934.071   3
   0   2   4 60709.7 862.873   1
   0  -2   5 35695.4 764.119   3
   0  -2   5 36166.4 768.866   1
   0  -2   5 35423.3 590.125   5
   0   2   5 35052.9 634.339   2
   0  -2  -5 35723.3 781.190   4
   0  -2  -5 34890.0 584.402   5
   0   2  -5 34318.2 567.622   5
   0  -2   5 36326.1 667.365   4
   0   2   5 34739.5 735.744   1
   0  -2  -5 33243.3 717.155   1
   0   2   5 33432.4 571.058   5
   0   2   6 3462.42 234.861   2
   0  -2   6 3383.22 187.633   5
   0  -2   6 3410.92 237.509   4
   0   2   6 3518.98 260.599   1
   0  -2  -6 3098.30 180.932   5
   0  -2   6 3595.90 263.526   3
   0  -2  -6 3273.82 257.185   1
   0  -2  -7 4439.79 329.843   1
   0  -2  -7 4237.16 217.875   5
   0  -2   7 3976.10 277.567   4
   0  -2   7 4225.07 203.879   5
   0   2   7 4373.23 280.579   2
   0  -2  -8 20417.4 418.902   5
   0  -2   8 19295.0 405.595   5
   0  -2  -8 20513.5 674.051   1
   0   2   8 20373.3 633.697   2
   0  -2   8 19664.8 638.701   4
   0  -2  -9 5955.73 396.192   1
   0  -2   9 6412.23 397.125   4
   0   2   9 4995.07 152.624   3
   0  -2  10 24345.5 800.523   4
   0  -2 -10 23747.1 812.103   1
   0   2  11 862.091 196.397   2
   0  -2 -11 941.800 222.504   1
   0   2  11 718.096 67.7577   6
   0   2  11 869.687 80.8867   3
   0  -2  11 929.759 205.324   4
   0   2  11 992.967 239.197   4
   0  -2  11 631.002 150.889   6
   0  -2  12 522.763 176.796   4
   0  -2  12 199.175 137.455   6
   0   2  12 384.515 55.7022   6
   0   2  12 440.160 65.7749   3
   0   2  12 797.936 240.466   4
   0   2  12 655.187 174.489   2
   0  -2 -12 736.514 232.747   1
   0   2  13 1190.52 94.1965   6
   0  -2  13 1061.09 228.220   6
   0   2  13 1654.71 283.004   2
   0  -2 -13 1208.04 278.169   1
   0   2  13 1652.63 311.699   4
   0  -2  13 1491.51 266.626   4
   0  -2  14 128.628 153.258   6
   0  -2  14-45.5784 206.707   4
   0   2  14-155.571 211.719   4
   0   2  14 102.951 171.003   2
   0  -2 -14 67.8718 172.570   1
   0   2  15 229.450 189.562   2
   0   2  15 483.152 226.821   4
   0  -2  15 73.3697 172.064   4
   0  -2 -15 179.476 191.064   1
   0  -2  15 154.560 175.862   6
   0   2  16 457.781 192.104   4
   0  -2  16 316.857 150.062   6
   0  -2 -16 767.237 281.394   1
   0   2  16 597.199 223.402   2
   0  -2  16 362.646 200.807   4
   0   2  17 2164.11 390.342   4
   0  -2  17 1719.18 273.271   6
   0  -2  17 1970.74 382.234   4
   0   2  17 1990.01 362.796   2
   0  -2 -17 1868.67 369.706   1
   0   2  18 8891.29 760.909   4
   0   2  18 9442.47 725.894   2
   0  -2  18 9242.94 742.324   4
   0  -2 -18 9513.33 753.485   1
   0  -2  19-172.951 237.931   4
   0  -2 -19 296.219 210.783   1
   0   2  19 441.385 226.574   2
   0   2  19 439.142 240.328   4
   0   2  20 1457.86 385.709   4
   0  -2  20 1142.47 338.166   4
   0   2  20 1534.52 364.757   2
   0  -2 -20 1545.84 393.358   1
   0   2  21 505.963 283.201   2
   0  -2  21-163.518 231.340   4
   0   2  22 14.9464 228.931   2
   0  -3   0 145.993 87.4613   7
   0  -3   0 137.631 93.0058   5
   0   3   0 12.2244 41.5153   8
   0  -3   0 67.3561 59.3858   2
   0  -3   0 139.982 65.4193   4
   0  -3   0-14.0697 63.0622   3
   0  -3   1 28822.8 632.080   3
   0   3  -1 28463.7 455.519   8
   0  -3  -1 29422.2 556.595   3
   0  -3  -1 27503.5 514.759   2
   0   3   1 28494.0 552.069   3
   0   3   1 28771.2 357.721   8
   0  -3   1 27339.7 468.591   7
   0   3   1 28005.4 532.821   2
   0   3   1 28940.1 527.801   4
   0  -3  -1 28521.4 652.950   5
   0  -3   1 29118.0 655.870   5
   0  -3  -1 27905.1 522.123   4
   0  -3  -1 26720.5 349.110   8
   0  -3  -2 215271. 1591.31   4
   0   3   2 222720. 1609.50   4
   0   3  -2 218443. 1370.81   7
   0  -3   2 224708. 1851.13   3
   0   3  -2 214263. 1455.05   8
   0  -3  -2 218230. 1058.32   8
   0  -3  -2 222680. 1795.91   5
   0  -3  -2 220699. 1414.05   2
   0   3   2 212917. 1429.31   2
   0  -3   2 221881. 1795.80   5
   0  -3  -2 220197. 1385.82   3
   0  -3   2 218583. 1383.14   7
   0   3   2 216996. 1380.53   3
   0  -3  -3 21502.7 570.086   5
   0  -3  -3 22101.0 562.902   4
   0  -3  -3 21318.2 457.899   2
   0  -3  -3 20882.0 522.070   1
   0  -3   3 21333.3 619.935   3
   0   3   3 22236.9 567.528   4
   0   3   3 21419.6 463.776   2
   0   3  -3 21477.0 468.286   7
   0  -3  -3 22088.8 392.866   3
   0  -3  -3 21980.2 402.310   8
   0  -3   3 22181.0 578.389   5
   0   3  -3 21512.5 581.111   5
   0   3   4 19547.9 475.675   2
   0  -3  -4 19211.3 555.054   1
   0  -3  -4 19432.8 321.598   6
   0  -3  -4 20147.2 452.437   8
   0  -3   4 20224.8 557.720   5
   0  -3  -4 20191.5 550.602   5
   0  -3  -4 20158.0 319.851   3
   0   3   4 19367.1 549.532   5
   0   3  -4 20805.5 509.747   7
   0   3  -4 19763.8 542.864   5
   0  -3  -4 20184.7 589.317   4
   0  -3  -4 20393.2 473.379   2
   0   3  -5 472.568 140.186   5
   0  -3  -5 727.910 124.984   2
   0  -3  -5 455.549 133.172   1
   0   3   5 503.773 101.280   2
   0   3   5 510.487 128.178   1
   0   3   5 481.405 128.322   5
   0  -3  -5 588.946 130.474   5
   0  -3   5 501.088 128.674   5
   0   3  -6 2391.70 213.836   5
   0  -3  -6 2408.45 235.543   1
   0   3   6 2483.12 201.045   2
   0   3   6 2298.32 203.589   5
   0  -3  -6 2229.58 197.589   5
   0  -3   6 2547.73 209.124   5
   0  -3   6 2544.43 208.739   4
   0   3   7 2644.67 219.423   2
   0  -3   7 2439.84 203.686   5
   0  -3  -7 2633.30 259.145   1
   0  -3  -7 2197.14 185.617   5
   0  -3   7 2827.55 242.334   4
   0  -3  -8 1921.44 236.176   1
   0  -3  -8 2285.20 194.712   5
   0  -3   8 1885.17 214.069   4
   0   3   8 2465.90 227.998   2
   0  -3   8 1994.91 183.932   5
   0  -3  -9 10834.3 538.710   1
   0  -3   9 10177.0 383.569   5
   0  -3  -9 10382.3 382.683   5
   0  -3   9 10870.9 505.852   4
   0  -3  10 8508.35 337.765   5
   0  -3 -10 8957.78 351.464   5
   0   3  10 9025.12 567.535   4
   0  -3 -10 9503.35 539.649   1
   0  -3  10 9102.48 495.557   4
   0  -3 -11 74.8936 141.388   1
   0  -3  11 239.446 150.888   4
   0   3  11 56.2423 127.901   2
   0   3  11-86.4703 199.251   4
   0  -3 -12 5288.57 451.293   1
   0  -3  12 5309.39 461.585   6
   0   3  12 5215.34 485.738   4
   0   3  12 5446.62 417.145   2
   0  -3  12 6035.90 466.349   4
   0  -3 -13 197.804 199.545   1
   0  -3  13 313.645 192.120   6
   0   3  13 69.8431 171.699   4
   0   3  13 432.936 166.891   2
   0  -3  13 164.160 162.639   4
   0  -3  14 734.703 227.262   4
   0  -3 -14 1326.23 291.091   1
   0  -3  14 894.574 250.470   6
   0   3  14 668.756 233.771   4
   0   3  14 804.762 209.516   2
   0  -3 -15-16.5941 177.048   1
   0   3  15 276.225 175.349   2
   0  -3  15 56.1821 215.888   4
   0  -3  15 370.437 184.843   6
   0   3  15 264.918 216.182   4
   0  -3  16 1619.11 310.635   6
   0  -3 -16 1446.09 307.526   1
   0   3  16 1446.05 276.692   2
   0   3  16 1554.73 347.948   4
   0  -3  16 1320.32 303.172   4
   0  -3  17 109.038 189.569   4
   0  -3  17 211.392 166.470   6
   0  -3 -17-39.9323 222.931   1
   0   3  17-17.5763 181.673   2
   0   3  17 108.834 221.158   4
   0  -3  18-133.758 205.985   4
   0   3  18 96.1529 232.593   4
   0  -3 -18 278.650 223.605   1
   0   3  18 108.431 216.097   2
   0  -3  18 238.953 198.511   6
   0   3  19 3109.81 509.991   4
   0  -3 -19 3849.28 557.652   1
   0  -3  19 3250.39 490.382   4
   0   3  19 2515.67 399.462   2
   0  -3  20 343.740 255.219   4
   0   3  20 255.589 207.942   2
   0   3  20 308.169 295.594   4
   0  -3 -20 558.539 293.523   1
   0  -3 -21-235.419 235.793   1
   0   3  21 295.405 243.368   2
   0  -3  21 74.9273 239.789   4
   0  -3  22 108.994 269.473   4
   0  -4   0 1128.71 139.501   2
   0  -4   0 1192.52 148.327   7
   0   4   0 1698.12 116.382   8
   0  -4   0 1290.42 136.995   4
   0  -4   0 1186.93 171.740   3
   0   4  -1 3415.94 183.604   8
   0   4   1 3693.07 150.094   8
   0  -4   1 3619.61 194.595   4
   0  -4  -1 2921.05 204.608   4
   0  -4   1 3404.48 192.569   7
   0  -4   1 3478.41 265.267   3
   0  -4   1 3813.71 260.255   2
   0  -4  -1 3357.23 234.958   3
   0  -4  -1 2740.60 136.533   8
   0  -4  -1 3594.96 222.717   2
   0   4   2 120794. 1257.70   2
   0   4   2 124483. 1337.31   4
   0  -4  -2 121406. 1231.65   2
   0   4  -2 121823. 1169.30   8
   0   4  -2 120619. 1185.93   7
   0  -4  -2 122911. 835.519   8
   0  -4   2 125557. 1172.06   7
   0  -4  -2 126729. 1272.02   3
   0  -4  -2 125608. 1346.04   4
   0   4  -3 16410.2 451.910   7
   0   4   3 16577.0 462.432   2
   0   4  -3 16012.0 498.662   8
   0  -4  -3 15774.0 522.862   4
   0  -4  -3 15966.8 424.385   3
   0   4   3 15804.5 528.324   4
   0   4  -3 17140.1 604.032   5
   0  -4  -3 16817.2 457.810   2
   0  -4  -3 15490.1 513.598   1
   0  -4  -3 16349.7 342.738   8
   0   4   4 45072.0 963.011   5
   0  -4  -4 46019.5 637.862   3
   0  -4  -4 45442.7 657.856   6
   0  -4  -4 47012.9 894.882   1
   0   4  -4 44578.5 780.286   7
   0  -4  -4 47832.7 666.841   8
   0   4   4 45786.4 931.817   4
   0   4  -4 44990.5 953.244   5
   0  -4  -4 46598.1 778.811   2
   0   4   4 44322.6 780.351   2
   0  -4  -5 59057.9 1044.10   1
   0  -4  -5 57750.2 838.592   8
   0  -4  -5 57810.7 625.210   3
   0   4  -5 57449.3 947.324   7
   0   4  -5 58904.9 1074.38   5
   0   4   5 58507.8 919.117   2
   0  -4  -5 58312.0 905.539   2
   0  -4  -5 57373.9 641.239   6
   0  -4  -6 3338.49 239.927   8
   0  -4  -6 2962.21 116.781   6
   0   4   6 3503.04 244.579   2
   0  -4  -6 4144.36 304.179   1
   0  -4  -6 4044.23 267.593   2
   0   4  -6 3712.55 289.252   5
   0   4  -6 3648.19 259.304   7
   0  -4   7-8.41330 89.0443   4
   0  -4  -7-76.7664 99.5116   8
   0  -4  -7 164.390 122.573   1
   0   4   7 11.3980 72.5465   2
   0   4   8 630.696 178.587   4
   0  -4  -8 636.668 161.766   1
   0  -4   8 885.715 168.603   4
   0  -4   9 113.470 126.108   4
   0   4   9-66.0260 141.273   4
   0  -4  -9 15.5671 123.347   1
   0  -4 -10 3719.24 353.056   1
   0  -4  10 4020.23 343.503   4
   0   4  10 3703.38 397.556   4
   0  -4  11-154.104 163.479   6
   0   4  11 121.331 120.844   2
   0  -4 -11 12.2536 161.414   1
   0   4  11 36.0895 154.719   4
   0  -4  11 12.8089 130.215   4
   0  -4  12 863.605 245.288   6
   0   4  12 1266.25 206.789   2
   0   4  12 1594.32 297.308   4
   0  -4 -12 1235.29 248.272   1
   0  -4  12 1107.36 211.633   4
   0   4  13 5367.99 518.045   4
   0   4  13 5815.89 448.307   2
   0  -4  13 4828.24 440.411   4
   0  -4 -13 6448.48 533.103   1
   0  -4  13 5955.62 521.869   6
   0   4  14 743.524 205.922   2
   0  -4  14 489.393 203.285   4
   0  -4 -14 616.865 222.189   1
   0   4  14 262.351 200.961   4
   0  -4  14 306.009 197.664   6
   0  -4  15 1103.49 279.793   4
   0  -4  15 642.927 224.916   6
   0  -4 -15 947.523 233.340   1
   0   4  15 585.657 194.676   2
   0   4  15 869.432 287.379   4
   0   4  16 33.4727 164.959   2
   0  -4 -16 187.679 192.302   1
   0   4  16 517.926 215.275   4
   0  -4  16-183.070 236.626   6
   0  -4  16 75.1794 208.919   4
   0  -4  17 520.220 257.060   4
   0   4  17 400.483 231.556   4
   0  -4  17 534.685 280.834   6
   0   4  17 257.642 201.048   2
   0  -4 -17 422.399 261.268   1
   0  -4  18 243.083 212.804   4
   0  -4  18 350.466 258.994   6
   0   4  18 148.334 170.509   2
   0   4  18 487.590 280.374   4
   0  -4 -18 687.314 268.681   1
   0  -4 -19-113.462 242.891   1
   0   4  19 265.214 201.410   2
   0  -4  19 274.805 217.167   4
   0   4  19 42.6426 216.088   4
   0  -4  19 813.234 260.141   6
   0  -4  20 1087.12 333.783   4
   0  -4 -20 711.752 327.416   1
   0  -4  21 344.969 293.105   4
   0  -5   0-41.3490 66.9862   4
   0  -5   0-119.665 90.8462   2
   0  -5   0 157.763 98.4739   7
   0   5   0 19.4156 51.3013   8
   0  -5  -1 3451.23 244.046   4
   0   5  -1 3693.55 198.509   8
   0  -5   1 3705.68 225.840   4
   0  -5  -1 3896.29 258.860   2
   0  -5  -1 3762.97 275.553   7
   0  -5   1 3923.95 235.802   7
   0   5   1 3627.98 164.191   8
   0  -5  -2 16372.7 510.749   2
   0   5   2 16430.9 534.128   4
   0  -5   2 16921.0 443.475   4
   0  -5  -2 13211.3 294.183   8
   0  -5  -2 16540.1 539.720   4
   0  -5  -2 17071.2 545.243   3
   0   5  -2 16172.1 455.498   8
   0  -5   2 16062.5 468.863   7
   0  -5  -3 30843.3 688.770   2
   0  -5  -3 31775.3 782.239   1
   0  -5  -3 32202.9 718.243   6
   0  -5  -3 31343.2 694.260   3
   0   5  -3 30004.2 688.813   8
   0  -5  -3 30148.8 462.657   8
   0   5   3 30752.3 771.870   4
   0   5  -3 30289.0 673.699   7
   0   5   3 30467.9 717.958   2
   0   5  -3 31652.8 895.428   5
   0   5  -4 10682.0 465.087   8
   0  -5  -4 11460.7 407.993   6
   0  -5  -4 11127.2 417.630   2
   0  -5  -4 11423.1 319.944   8
   0  -5  -4 11239.0 391.386   3
   0   5  -4 10930.9 539.711   5
   0  -5  -4 11732.0 489.809   1
   0   5  -4 11135.3 417.932   7
   0   5   4 10827.8 436.402   2
   0  -5  -5 80433.9 930.102   3
   0   5   5 80252.5 1171.49   2
   0  -5  -5 81152.5 953.617   8
   0  -5  -5 78434.9 1132.52   2
   0   5  -5 78908.6 1170.65   7
   0  -5  -5 80649.5 957.095   6
   0   5  -5 80411.4 1420.45   5
   0  -5  -5 79118.1 1336.06   1
   0   5   6 39063.4 856.911   2
   0   5  -6 41148.5 1009.98   5
   0  -5  -6 41461.6 768.000   8
   0  -5  -6 39641.8 835.057   2
   0  -5  -6 40174.5 571.076   3
   0  -5  -6 41504.4 984.723   1
   0  -5  -6 39704.9 583.396   6
   0   5   7 8783.10 542.353   4
   0  -5  -7 10100.1 515.445   1
   0   5   7 9381.24 444.347   2
   0  -5  -7 9427.03 408.516   8
   0  -5  -7 8627.94 206.468   6
   0   5   8 12800.5 659.869   4
   0  -5  -8 12236.8 594.927   1
   0  -5   8 11661.4 496.059   4
   0  -5   9 2518.85 265.114   4
   0  -5  -9 2212.27 252.856   1
   0   5   9 2227.03 293.560   4
   0  -5  10 220.293 131.015   4
   0  -5 -10 460.497 166.583   1
   0   5  10 392.737 211.015   4
   0   5  11 3151.91 315.049   2
   0  -5  11 3223.55 423.506   6
   0  -5  11 2263.21 279.230   4
   0  -5 -11 2688.71 351.838   1
   0   5  11 3438.59 419.709   4
   0   5  12 3517.98 443.652   4
   0  -5 -12 4451.64 435.727   1
   0  -5  12 4436.51 484.730   6
   0  -5  12 4123.24 376.273   4
   0   5  12 3882.27 361.265   2
   0   5  13-302.385 277.459   4
   0  -5  13-184.544 170.574   4
   0  -5 -13 163.988 161.607   1
   0  -5  13-159.636 221.803   6
   0   5  13 130.367 123.966   2
   0   5  14-237.775 185.542   2
   0   5  14-341.675 297.280   4
   0  -5 -14-61.2626 189.651   1
   0  -5  14-169.159 208.586   6
   0  -5  14 65.3936 161.327   4
   0   5  15 5420.05 571.263   4
   0  -5  15 5383.44 505.560   4
   0  -5  15 4770.39 536.227   6
   0   5  15 4554.32 430.200   2
   0  -5 -15 5411.85 527.176   1
   0  -5 -16 305.303 241.982   1
   0  -5  16-311.778 228.361   4
   0   5  16 182.036 238.079   4
   0  -5  16-71.0598 194.720   6
   0   5  16 165.815 148.209   2
   0  -5 -17-213.664 207.944   1
   0   5  17 196.337 250.718   4
   0  -5  17 96.7966 217.916   6
   0  -5  17-84.5775 188.723   4
   0  -5 -18 1285.64 352.800   1
   0  -5  18 1643.12 392.338   6
   0  -5  18 1379.31 343.343   4
   0   5  18 1265.93 375.568   4
   0  -5  19 2577.67 447.293   6
   0  -5 -19 2327.51 399.664   1
   0   5  19 2308.79 494.181   4
   0  -5  20-5.76800 246.183   6
   0  -5 -20 509.231 293.872   1
   0   6   0 34333.7 563.356   8
   0  -6   0 35214.9 770.377   7
   0  -6   0 32737.2 730.805   4
   0   6  -1 8614.80 542.784   5
   0  -6   1 8513.97 369.170   7
   0  -6  -1 8005.38 392.797   4
   0  -6   1 7905.97 345.997   4
   0   6   1 7613.48 252.282   8
   0  -6  -1 8691.59 424.328   7
   0   6  -1 8739.43 317.362   8
   0  -6   2 103290. 1284.52   7
   0   6  -2 106085. 1803.21   5
   0  -6   2 99028.3 1176.49   4
   0  -6  -2 104372. 1532.40   6
   0   6   2 108486. 1833.48   5
   0   6  -2 103690. 1196.83   8
   0   6  -3 23074.3 856.481   5
   0   6   3 23224.6 868.545   5
   0  -6  -3 22408.2 719.108   1
   0  -6  -3 23103.4 697.388   6
   0  -6   3 21778.6 547.799   4
   0   6  -3 22983.1 621.626   8
   0  -6  -4 32588.8 774.386   6
   0   6   4 32641.6 1021.09   5
   0   6  -4 31329.3 790.099   8
   0   6  -4 33638.5 1020.00   5
   0  -6  -4 31601.1 741.847   3
   0  -6  -4 28822.8 481.020   8
   0   6   4 30351.5 785.132   2
   0   6  -4 30961.6 754.575   7
   0  -6  -4 30625.7 859.981   1
   0   6   5-69.8623 106.203   2
   0  -6  -5 227.451 69.2395   8
   0   6   5-0.95252 151.876   5
   0  -6  -5 75.0527 82.6375   3
   0  -6  -5 94.0176 91.6029   6
   0  -6  -5-45.7834 113.785   1
   0  -6  -6 225.448 137.994   1
   0  -6  -6 0.50681 103.457   3
   0   6   6 43.3436 139.597   4
   0  -6  -6-16.6715 77.0239   8
   0  -6  -6-118.698 94.5936   6
   0   6   7 3037.32 336.108   4
   0   6  -7 3040.56 327.213   8
   0  -6  -7 2888.03 170.034   6
   0  -6  -7 2829.21 164.387   3
   0  -6  -7 3127.92 319.155   1
   0  -6  -7 3131.00 228.888   8
   0  -6  -8 28001.2 731.240   8
   0  -6   8 28704.1 776.609   4
   0   6  -8 27948.4 975.814   8
   0  -6  -8 28448.9 937.610   1
   0   6   8 27513.6 1008.52   4
   0   6  -9 3191.00 372.605   8
   0  -6   9 2688.97 267.830   4
   0   6   9 3139.61 384.314   4
   0  -6  -9 2813.34 330.898   1
   0  -6 -10 31045.2 1051.22   1
   0  -6  10 30831.9 1234.17   6
   0   6  10 31968.3 1176.79   4
   0   6  10 28789.5 893.678   2
   0  -6  10 30206.2 879.904   4
   0  -6  11 27168.2 1187.45   6
   0   6  11 28058.9 1146.05   4
   0  -6  11 25417.0 855.891   4
   0  -6 -11 29142.9 1054.90   1
   0   6  11 26241.6 879.157   2
   0  -6 -12 2974.15 384.770   1
   0   6  12 2174.46 290.551   2
   0  -6  12 2021.29 291.261   4
   0  -6  12 1841.75 352.274   6
   0   6  12 2701.45 425.757   4
   0   6  13 3513.87 475.897   4
   0   6  13 2993.84 353.386   2
   0  -6  13 2648.15 314.521   4
   0  -6  13 2836.13 419.163   6
   0  -6 -13 4039.97 457.318   1
   0   6  14 398.452 234.520   4
   0  -6  14 109.374 224.665   6
   0   6  14 203.130 168.283   2
   0  -6 -14-262.954 177.786   1
   0  -6  14 245.848 170.082   4
   0   6  15 839.952 306.811   4
   0  -6 -15 202.588 243.566   1
   0  -6  15 1048.49 283.048   4
   0  -6  15 78.5865 270.667   6
   0   6  16 4649.32 589.394   4
   0  -6 -16 4513.28 526.696   1
   0  -6  16 5040.84 615.222   6
   0   6  17 3200.05 500.709   4
   0  -6  17 3151.62 508.140   6
   0  -6 -17 2892.27 460.589   1
   0   6  18 1258.29 386.350   4
   0  -6  18 1122.76 362.206   6
   0   6 -18 1012.49 320.313   8
   0  -6 -18 950.281 283.259   1
   0  -6  19-143.497 234.996   6
   0  -6 -19-21.6364 228.147   1
   0  -6 -20 340.386 237.680   1
   0  -7   0-80.7829 99.9452   4
   0   7   0-49.6755 55.9030   8
   0  -7   0-411.533 211.871   6
   0  -7   0-85.2147 110.841   7
   0   7   0 7.27874 170.459   5
   0   7   1 964.908 92.4770   8
   0  -7   1 1126.77 171.308   7
   0   7  -1 1128.82 257.611   5
   0  -7   1 769.871 132.622   4
   0  -7  -1 942.793 193.890   6
   0  -7  -1 1339.40 196.529   7
   0   7   1 1168.24 247.966   5
   0   7  -1 1195.14 132.877   8
   0  -7  -2 1441.96 216.385   6
   0   7   2 1701.24 291.621   5
   0  -7   2 1045.42 154.543   4
   0  -7   2 1507.74 189.803   7
   0   7  -2 1373.42 156.592   8
   0  -7  -2 1684.27 238.725   7
   0   7  -2 1896.13 327.213   5
   0   7   3 5688.24 487.266   5
   0   7  -3 5337.85 475.299   5
   0   7  -3 5365.40 318.818   8
   0  -7  -3 5213.78 370.655   6
   0  -7  -3 5534.10 401.915   1
   0  -7   3 4860.57 285.299   4
   0  -7  -4 3577.28 301.996   6
   0  -7  -4 3187.68 298.743   1
   0  -7   4 3544.84 245.914   4
   0  -7  -5 20503.1 650.030   6
   0   7   5 20698.2 801.152   4
   0  -7  -5 20917.8 774.668   1
   0  -7  -6 96737.1 1276.88   6
   0   7   6 95805.5 1781.56   4
   0  -7  -6 94064.0 1686.55   1
   0   7  -7 2188.41 289.885   8
   0  -7  -7 3045.09 214.905   6
   0  -7  -7 2488.18 317.047   1
   0  -7   7 2124.21 369.229   6
   0   7   7 2597.12 344.679   4
   0  -7  -8 10213.6 590.477   1
   0  -7   8 9739.73 461.560   4
   0  -7   8 9746.38 706.063   6
   0   7   8 10366.4 658.932   4
   0   7  -8 9487.17 602.823   8
   0   7   9 424.402 205.151   4
   0  -7   9 136.705 209.647   6
   0  -7  -9-10.3026 163.881   1
   0   7   9 43.2283 112.587   2
   0  -7   9 231.930 121.690   4
   0   7  -9 224.431 153.986   8
   0  -7  10 4609.68 536.130   6
   0   7  10 3782.55 356.262   2
   0  -7 -10 3306.26 393.749   1
   0   7 -10 3968.34 445.770   8
   0   7  10 4108.57 459.650   4
   0  -7  10 3310.70 301.540   4
   0   7  11 7203.55 492.013   2
   0   7  11 7867.02 654.579   4
   0  -7  11 6903.80 672.363   6
   0   7 -11 8149.50 658.433   8
   0  -7 -11 8169.06 602.533   1
   0  -7  11 7255.20 467.154   4
   0   7 -12 3081.46 452.142   8
   0  -7 -12 3391.87 413.877   1
   0  -7  12 3031.73 511.672   6
   0   7  12 2435.86 413.536   4
   0  -7 -13 9618.68 685.953   1
   0   7  13 8314.33 718.752   4
   0  -7  13 8486.72 760.371   6
   0   7 -13 8317.82 710.549   8
   0  -7 -14 1911.60 368.204   1
   0   7 -14 1748.10 374.587   8
   0   7  14 1891.66 400.377   4
   0  -7  14 1240.86 347.019   6
   0   7  15 1754.74 402.738   4
   0  -7 -15 2665.55 427.438   1
   0  -7  15 1831.02 390.353   6
   0   7 -15 2199.48 440.831   8
   0  -7 -16 154.822 205.199   1
   0   7  16-29.8569 258.243   4
   0  -7  16-255.595 280.749   6
   0   7 -16 143.491 261.236   8
   0  -7 -17 839.954 294.484   1
   0   7 -17 223.821 294.930   8
   0   7  17 499.617 317.583   4
   0  -7  17 642.986 293.022   6
   0  -7 -18 5028.30 589.160   1
   0  -8   0 24542.6 953.284   6
   0  -8   0 24232.4 734.310   7
   0  -8  -1-25.8871 122.535   7
   0  -8  -1-186.418 186.961   6
   0  -8   1-92.3998 185.757   6
   0  -8   1-433.565 180.833   7
   0  -8  -2 56121.2 1343.47   6
   0  -8  -2 55845.1 1216.12   7
   0   8  -2 55403.4 921.722   8
   0  -8   2 53382.7 1077.74   7
   0  -8   2 55496.5 1508.37   6
   0  -8  -3-103.808 142.510   6
   0  -8  -3 391.913 201.933   7
   0  -8   3 176.461 180.743   6
   0  -8  -3-175.624 171.030   1
   0   8  -3 55.4868 86.1616   8
   0  -8  -4 5106.74 426.332   1
   0  -8  -4 5391.64 400.798   6
   0  -8   4 5546.76 525.446   6
   0  -8  -5 2119.99 270.805   1
   0  -8  -5 2796.67 289.276   6
   0  -8   5 2413.26 380.225   6
   0   8  -6 25351.6 839.752   8
   0   8   6 23879.2 945.436   4
   0  -8   6 23865.2 1109.34   6
   0  -8  -6 24803.6 728.349   6
   0  -8  -6 23110.9 894.407   1
   0  -8  -7 206.318 169.119   1
   0   8  -7 228.252 149.907   8
   0   8   7 581.558 203.071   4
   0   8   7 186.362 116.457   2
   0  -8   7 136.492 186.089   6
   0   8   8 4157.42 355.769   2
   0  -8  -8 4155.30 412.602   1
   0  -8   8 3788.28 500.535   6
   0   8   8 3621.91 418.984   4
   0   8  -8 4223.44 414.920   8
   0  -8   9-263.966 228.093   6
   0   8   9-67.8647 206.626   4
   0  -8  -9-44.0303 176.447   1
   0   8  -9 144.673 158.874   8
   0   8 -10 9710.73 668.308   8
   0   8  10 11121.1 750.311   4
   0  -8 -10 9503.47 637.147   1
   0  -8  10 10218.1 808.181   6
   0   8  11 827.628 261.008   4
   0  -8  11 823.440 309.489   6
   0  -8 -11 968.282 247.810   1
   0   8 -11 867.375 246.517   8
   0   8  12 917.087 297.187   4
   0  -8  12 645.294 317.622   6
   0   8 -12 741.176 236.982   8
   0  -8 -12 992.438 276.404   1
   0   8 -13 745.931 261.843   8
   0  -8 -13 931.267 271.116   1
   0   8  13 254.875 200.896   4
   0  -8  13 449.582 317.926   6
   0   8 -14 16.0265 231.953   8
   0  -8  14 283.133 253.224   6
   0  -8 -14 3.77910 208.144   1
   0   8  14 338.594 268.231   4
   0   8  15 1997.81 430.476   4
   0   8 -15 1948.23 406.851   8
   0  -8 -15 2407.80 419.019   1
   0  -8  15 1864.68 413.020   6
   0   8 -16 956.921 350.673   8
   0   8  16 1265.03 390.861   4
   0   8 -17 1677.01 382.041   8
   0  -9   0-142.147 180.029   6
   0  -9   0-70.7400 126.375   7
   0  -9  -1 2330.71 272.249   7
   0  -9   1 1671.62 307.282   6
   0  -9  -1 1992.86 311.009   6
   0  -9   1 1842.29 226.527   7
   0  -9  -2 19052.1 845.954   6
   0  -9  -2 19957.3 762.368   7
   0  -9   2 19298.9 967.265   6
   0  -9   3 1036.11 291.474   6
   0  -9  -3 917.315 232.245   1
   0  -9  -3 1141.93 239.227   6
   0  -9  -3 1303.25 239.685   7
   0  -9   4 269.165 202.261   6
   0  -9  -4 732.229 219.807   1
   0  -9  -4 923.011 210.255   7
   0  -9  -4 252.668 128.488   6
   0  -9  -5 7693.17 478.579   6
   0  -9  -5 7450.71 543.636   1
   0  -9  -5 8202.79 578.384   7
   0  -9   5 7362.03 672.897   6
   0  -9   6 4180.10 526.172   6
   0  -9  -6 4127.04 426.415   1
   0  -9   7-95.8877 241.202   6
   0  -9  -7-145.010 168.300   1
   0  -9   8 8992.17 790.911   6
   0  -9  -8 7959.28 588.839   1
   0   9   8 8454.19 642.509   4
   0   9   9 7333.94 628.453   4
   0  -9   9 5713.42 643.491   6
   0  -9  -9 6529.71 552.936   1
   0  -9 -10 1730.95 311.729   1
   0  -9  10 1356.37 349.116   6
   0   9  10 2122.37 375.800   4
   0  -9  11 665.297 286.360   6
   0   9  11 511.797 223.778   4
   0  -9 -11 1043.11 273.796   1
   0   9  12 5117.40 593.172   4
   0  -9  12 4646.35 623.603   6
   0   9  13-534.905 315.469   4
   0  -9  13-295.966 345.895   6
   0   9  14-313.578 289.112   4
   0   9  15-122.052 272.127   4
   0 -10   0 473.992 199.702   6
   0 -10   1 3179.42 427.370   6
   0 -10  -1 3822.67 456.022   6
   0 -10  -2 120.329 166.998   1
   0 -10  -2 625.938 219.785   6
   0 -10   2 739.530 266.291   6
   0 -10   3 11459.6 821.342   6
   0 -10  -3 9876.29 647.557   1
   0 -10  -3 11731.2 694.609   6
   0 -10  -4 390.514 187.817   1
   0 -10   4 273.676 199.824   6
   0 -10  -5 1383.78 286.847   1
   0 -10   5 1153.27 342.199   6
   0 -10  -6 2593.88 370.260   1
   0 -10   6 2893.11 493.211   6
   0 -10  -7-91.1177 200.931   1
   0 -10   7 238.685 268.275   6
   0 -10   8 1899.83 423.452   6
   0 -10   9 151.152 268.288   6
   0 -10  10 1537.42 395.144   6
   0  10  10 2009.25 371.450   4
   0 -10  11 302.964 296.255   6
   0  10  11 61.0213 230.567   4
   0  10  12 1436.87 359.822   4
   0  10  13 1512.98 404.817   4
   0 -11   0 249.292 200.684   6
   0 -11  -1 12335.8 814.173   6
   0 -11   1 11550.8 832.383   6
   0 -11  -2 609.382 258.187   6
   0 -11   2 495.666 252.878   6
   0 -11   3 10410.3 835.700   6
   0 -11   4 24577.6 1284.60   6
   0 -11   5-19.2190 240.571   6
   0 -11   6 4757.47 621.449   6
   0 -11   7 1095.00 370.459   6
   0 -11   8 513.680 319.701   6
   0 -12   0 22597.1 1179.67   6
   0 -12   1 830.979 314.015   6
   0 -12   2 710.637 325.273   6
   0 -12   3 6469.63 695.671   6
   0 -12   4 1488.94 399.344   6
   0 -12   5 145.548 232.236   6
  -1   0  22 1228.05 369.773   2
  -1   0  21-354.403 239.437   4
  -1   0  20 8651.38 799.360   4
  -1   0  19 278.136 318.466   4
   1   0 -18 1362.57 343.715   1
  -1   0  18 851.968 270.154   4
   1   0 -17 83.7190 208.340   1
  -1   0  17 379.724 258.436   4
   1   0 -16 912.003 311.807   1
  -1   0  16 407.941 226.139   4
  -1   0  15 118.842 190.820   4
   1   0 -15 206.747 219.307   1
  -1   0  14 44367.9 1381.90   4
   1   0 -14 45295.0 1382.88   1
   1   0 -13-395.487 211.813   1
  -1   0  13-417.039 212.321   4
   1   0 -12 389.540 181.886   1
  -1   0  12 431.263 203.579   4
  -1   0  12 384.950 110.772   6
   1   0 -11-99.4198 134.461   1
  -1   0  11 29.4685 95.4932   3
  -1   0  11 118.664 125.112   4
  -1   0  10 4380.89 279.564   3
  -1   0  10 3985.87 350.875   4
  -1   0   9 57.6733 93.3475   3
  -1   0   8 6725.65 300.710   3
  -1   0   7 29.0074 81.2259   3
  -1   0   6 5429.33 229.451   3
   1   0  -6 5169.21 237.199   3
  -1   0   6 5075.08 297.254   1
  -1   0   5 152.685 67.7870   3
  -1   0   5 139.079 94.8117   1
   1   0  -5 4.05762 61.3429   3
  -1   0   4 739430. 2146.87   3
  -1   0   4 734906. 2840.08   1
   1   0  -4 740238. 2175.19   3
  -1   0   3 5.25530 60.3402   1
   1   0  -3 57.4932 50.5094   3
  -1   0  -2 20920.0 301.744   6
   1   0   3-70.8466 69.2690   1
  -1   0  -3-83.3965 62.7684   4
  -1   0  -3-3.03440 49.5403   6
  -1   0  -4 10969.3 350.416   4
   1   0   4 10240.1 272.994   6
   1   0   4 10953.1 343.205   1
   1   0   5 61.3990 65.0755   6
  -1   0  -5-86.7809 79.3219   4
   1   0   5 66.4531 81.3857   1
  -1   0  -6 45684.8 871.038   4
   1   0   6 43617.6 848.466   1
   1   0   6 43575.0 653.660   6
   1   0   7 163.857 124.374   4
   1   0   7 10.2919 76.7408   6
   1   0   8 12167.9 419.905   3
   1   0   8 12305.6 530.072   4
   1   0   8 11587.6 391.526   6
   1   0   9-70.8823 122.043   4
  -1   0  -9 18.3214 117.871   1
   1   0   9 174.417 94.7756   6
   1   0   9 15.9464 75.8731   3
   1   0  10 10731.2 557.634   4
   1   0  10 10608.8 414.691   6
   1   0  10 10993.8 443.089   3
  -1   0 -10 10333.1 550.600   1
   1   0  11 129.785 109.487   6
   1   0  11 73.8499 152.965   4
  -1   0 -11 185.899 160.646   1
   1   0  12 21149.4 861.573   4
  -1   0 -12 20469.5 854.228   1
   1   0  12 19489.7 615.037   6
  -1   0 -13 81.2710 162.953   1
   1   0  13 222.869 182.611   4
   1   0  14 65246.2 1665.85   4
   1   0  15 838.741 282.741   4
   1   0  16 32902.1 1299.69   4
   1   0  17 1047.19 332.587   4
   1   0  18 68.9979 220.118   4
   1   0  19-303.462 213.082   4
   1   0  20 1499.20 386.409   4
   1   0  20 1910.06 420.372   2
   1   0  21 595.373 332.248   4
   1   0  21 54.0852 269.716   2
  -1   1  22 4755.40 613.189   2
  -1   1  21-5.05591 287.974   4
  -1  -1  21 526.277 279.798   4
  -1   1  21 672.563 326.770   2
   1  -1 -20 2713.95 454.095   1
  -1   1  20 2694.06 471.499   2
  -1   1  20 2862.61 481.366   4
  -1  -1  20 3047.14 507.064   4
   1  -1 -19 4007.42 533.753   1
  -1   1  19 3227.03 503.117   4
  -1  -1  19 3316.92 505.135   4
  -1   1  19 3112.68 467.328   2
  -1  -1  18 3918.74 509.773   4
  -1   1  18 4149.06 526.562   4
   1  -1 -18 4252.37 516.111   1
   1  -1 -17 319.972 216.540   1
  -1  -1  17 191.231 131.283   6
  -1   1  17-6.78571 231.816   4
  -1  -1  17 165.653 190.067   4
  -1  -1  16 1865.81 259.651   6
  -1  -1  16 1814.79 319.823   4
  -1   1  16 1915.81 352.394   4
   1  -1 -16 2263.73 377.780   1
  -1   1  15 12363.9 776.553   4
  -1  -1  15 12274.9 613.788   6
   1  -1 -15 10935.2 717.940   1
  -1  -1  15 12121.9 759.136   4
   1  -1 -14 32515.4 1165.38   1
   1   1 -14 31629.4 1191.64   1
  -1   1  14 31638.4 705.821   6
  -1   1  14 32445.5 1200.05   4
  -1  -1  14 32438.2 1176.00   4
  -1  -1  14 31611.2 957.979   6
  -1   1  13 5849.50 499.200   4
  -1  -1  13 6256.79 507.259   4
  -1   1  13 6513.64 309.530   6
   1  -1 -13 6418.30 509.364   1
   1   1 -13 6377.06 524.907   1
  -1  -1  12 28417.3 992.400   4
  -1   1  12 27194.9 598.505   3
  -1   1  12 27440.3 611.738   6
   1   1 -12 27740.8 994.093   1
   1  -1 -12 29479.9 1013.88   1
  -1   1  12 28172.4 1015.57   4
  -1   1  11 912.166 185.720   4
   1  -1 -11 970.169 192.057   1
   1   1 -11 1464.12 259.042   1
  -1   1  11 1396.18 140.043   3
  -1   1  11 1160.21 133.117   6
  -1  -1  11 862.207 185.439   4
  -1   1  10 3423.03 194.746   3
  -1  -1  10 3023.30 309.904   4
   1  -1 -10 3427.68 321.232   1
  -1  -1   9 15207.1 616.200   4
  -1   1   9 15117.4 373.679   3
   1  -1  -8 37465.0 401.899   5
  -1  -1   8 37846.5 916.024   4
  -1   1   8 39288.9 548.517   3
  -1  -1   8 38843.7 830.339   3
  -1  -1   7 628.187 138.351   3
  -1   1   7 636.035 73.2916   3
   1  -1  -7 668.272 71.4002   5
  -1  -1   7 665.875 152.591   4
   1   1  -7 629.330 68.0693   5
  -1  -1   6 13057.3 472.274   1
  -1   1   6 11818.1 239.854   3
   1   1  -6 11720.5 401.578   3
  -1  -1   6 11982.7 443.854   4
   1  -1  -6 11993.7 254.589   5
  -1  -1   6 12065.3 413.892   3
   1  -1  -6 12942.3 477.648   4
   1   1  -6 11859.6 247.097   5
  -1   1   6 12793.8 466.249   1
   1  -1  -5 17211.7 303.035   5
   1   1  -5 17988.2 305.925   5
  -1   1   5 17669.8 507.134   1
  -1   1   5 17323.1 244.088   3
  -1  -1   5 17680.1 502.885   1
   1   1  -5 16540.1 451.882   3
   1  -1  -5 17464.9 511.747   4
  -1  -1   5 16991.4 458.097   3
  -1   1   4 4990.23 246.550   1
  -1  -1   4 4339.29 225.133   3
  -1  -1   4 4590.30 235.625   1
   1  -1  -4 5054.28 257.135   4
   1   1  -4 4560.53 159.152   5
   1  -1  -3 105.783 149.249   4
   1   1  -3 317.820 122.886   5
  -1  -1   3 109.367 82.5928   3
  -1   1   3 326.605 89.3153   1
  -1  -1   3 53.6743 60.4341   1
  -1  -1   2 78636.7 693.893   1
   1  -1  -2 81062.0 725.276   8
   1  -1  -2 82418.1 728.967   4
  -1  -1  -1 55833.8 444.383   3
  -1  -1  -2 1883.45 140.198   4
  -1  -1  -2 1837.82 107.678   5
   1  -1   2 1664.57 89.5864   4
  -1  -1  -2 1959.34 123.902   2
   1   1   3 5608.79 211.946   1
  -1  -1  -3 5189.17 204.585   1
  -1  -1  -3 5191.17 238.698   4
   1  -1   3 5257.03 198.807   4
  -1   1  -3 5140.79 196.751   4
  -1  -1  -4 436.229 98.8218   1
   1  -1   4 366.039 100.023   1
   1   1   4 356.763 53.7425   6
   1   1   4 281.758 108.698   5
  -1  -1  -4 256.382 49.1398   6
   1  -1   4 154.359 62.6102   4
  -1   1  -4 213.862 69.4991   4
   1  -1   4 248.024 57.0209   5
  -1  -1  -4 289.835 99.3635   4
   1   1   5 69795.7 555.698   6
   1   1   5 67081.5 953.902   1
   1  -1   5 69590.5 1015.87   1
   1  -1   5 66726.1 590.262   5
   1  -1   5 70030.6 920.362   4
  -1  -1  -5 68251.7 937.412   1
  -1  -1  -5 69059.6 1058.06   4
   1   1   5 67953.0 602.796   5
  -1   1  -5 70618.7 925.947   4
   1  -1   6 5710.66 303.091   6
  -1  -1  -6 6059.18 338.791   4
   1  -1   6 6226.20 315.584   3
   1  -1   6 6549.05 340.109   1
   1   1   6 6121.23 322.582   1
  -1   1  -6 6329.53 317.269   4
  -1  -1  -6 6152.07 315.979   1
   1  -1   6 6163.85 180.249   5
   1   1   6 6073.65 180.282   5
   1  -1   6 6253.86 315.685   4
   1   1   6 6327.87 189.009   6
   1  -1   7 21454.7 603.534   3
   1   1   7 21157.3 313.611   5
   1  -1   7 20452.5 583.475   6
   1  -1   7 21121.9 310.028   5
  -1  -1  -7 21452.7 625.653   1
  -1   1  -7 22095.3 633.611   4
   1  -1   7 21806.4 627.652   4
   1   1   7 21555.0 384.559   6
   1   1   8 57096.6 770.333   3
   1  -1   8 58402.2 1111.51   4
   1  -1   8 54836.0 1011.14   6
   1   1   8 57699.0 687.005   6
  -1  -1  -8 58766.5 1112.80   1
   1   1   9 7536.29 301.118   3
  -1  -1  -9 7650.53 442.640   1
   1   1   9 7839.52 272.253   6
   1  -1   9 8088.40 453.861   4
   1  -1   9 7561.39 390.143   6
   1   1  10 111192. 1831.40   4
   1  -1  10 114777. 1755.24   4
  -1  -1 -10 106962. 1720.20   1
   1   1  10 110367. 1094.81   6
   1   1  10 112941. 1225.07   3
   1   1  11 1801.70 164.710   6
   1   1  11 2188.37 308.553   4
   1   1  11 1835.36 177.702   3
  -1  -1 -11 1855.26 269.015   1
   1  -1  11 2667.03 326.507   4
   1   1  12 510.027 215.491   4
  -1  -1 -12 45.3713 147.955   1
   1   1  12 232.531 80.4937   3
   1  -1  12 242.520 161.179   4
   1   1  12 158.427 73.1925   6
  -1  -1 -13 20258.9 880.271   1
   1   1  13 20761.3 548.068   6
   1   1  13 20496.8 917.802   4
   1  -1  13 21078.8 897.619   4
   1  -1  14 76.2622 181.330   4
   1   1  14 209.887 98.3026   6
   1   1  14 340.128 223.256   4
   1  -1  14 268.104 138.589   6
  -1  -1 -14 220.664 223.381   1
   1  -1  15 7227.75 471.128   6
  -1  -1 -15 6840.13 585.228   1
   1  -1  15 8108.97 623.710   4
   1   1  15 7700.35 624.217   4
   1  -1  16 2642.90 427.437   4
   1   1  16 2625.20 389.596   4
  -1  -1 -16 3535.75 482.853   1
   1   1  16 3069.05 422.058   2
   1  -1  16 2771.45 326.513   6
   1   1  17 4.19378 280.043   4
   1  -1  17-57.1956 209.973   4
   1   1  17-61.8035 180.137   2
   1   1  18 12332.0 860.109   2
   1  -1  18 11487.0 825.507   4
   1   1  18 11461.4 850.057   4
   1  -1  19 621.481 289.431   4
   1   1  19 1015.41 351.148   2
   1   1  19 651.412 309.166   4
   1   1  20 906.201 323.913   2
   1  -1  20 2106.27 468.462   4
   1   1  20 1169.70 371.333   4
   1   1  21 632.525 323.053   4
   1  -1  21 790.694 346.931   4
   1   1  21 592.239 292.617   2
  -1   2  22 254.875 234.255   2
  -1  -2  21-70.4355 250.994   4
   1  -2 -21 36.0569 293.333   1
  -1   2  21-26.7465 225.128   2
  -1  -2  20 2165.34 429.614   4
   1  -2 -20 2394.98 465.607   1
  -1   2  20 2128.13 403.873   2
  -1   2  20 3093.57 517.688   4
   1  -2 -19 160.067 255.402   1
  -1  -2  19 315.893 258.209   4
  -1   2  19 41.6529 275.323   4
  -1   2  19 243.203 211.837   2
  -1   2  18 8341.14 728.792   4
  -1  -2  18 8608.15 711.589   4
  -1   2  18 7241.35 635.821   2
   1  -2 -18 7879.13 673.771   1
  -1  -2  18 6271.35 546.854   6
  -1  -2  17 2962.68 414.208   4
  -1   2  17 2975.03 418.447   2
  -1   2  17 2625.05 428.562   4
   1  -2 -17 2470.87 405.185   1
  -1  -2  17 2498.28 344.322   6
  -1   2  16 3465.52 462.312   4
  -1  -2  16 3303.12 436.141   4
  -1  -2  16 2696.90 340.780   6
  -1   2  16 3154.73 412.342   2
   1  -2 -16 3126.05 390.934   1
  -1  -2  15 3505.78 426.710   4
   1  -2 -15 3333.86 414.403   1
  -1   2  15 3067.18 429.359   4
  -1  -2  15 2748.84 346.254   6
  -1   2  15 3392.26 398.288   2
   1  -2 -14 36063.3 1243.05   1
  -1  -2  14 35781.7 1123.31   6
  -1   2  14 39150.8 1338.44   4
  -1  -2  14 38791.8 1255.92   4
  -1   2  14 39395.5 1199.15   2
  -1   2  13 4062.75 162.703   6
   1  -2 -13 4661.96 444.645   1
  -1  -2  13 3995.47 402.324   4
  -1   2  13 4412.65 447.632   4
  -1   2  12 8628.24 223.510   3
  -1  -2  12 9533.59 570.229   4
   1  -2 -12 8847.88 576.213   1
  -1   2  12 7713.84 220.198   6
  -1   2  12 8595.07 582.470   4
   1  -2 -11 5.18578 152.734   1
  -1   2  11-83.7862 148.716   4
  -1   2  11 2.16511 28.7900   6
  -1   2  11 5.57451 29.5645   3
  -1  -2  11 3.03044 138.994   4
   1  -2 -10 27583.8 476.596   5
  -1   2  10 26192.8 318.441   3
  -1  -2  10 29839.0 898.369   4
   1  -2 -10 28162.8 896.036   1
   1  -2  -9 7435.23 266.632   5
   1  -2  -9 7631.37 456.312   1
  -1  -2   9 7673.08 440.824   4
   1   2  -8 5026.34 228.836   5
  -1  -2   8 5089.69 346.855   4
   1  -2  -8 4702.52 336.993   1
   1  -2  -8 4963.56 229.266   5
   1  -2  -7 4757.28 229.717   5
   1  -2  -7 5294.86 370.259   1
  -1  -2   7 5096.19 325.898   4
  -1   2   7 5121.19 288.415   2
   1   2  -7 4651.03 222.926   5
   1   2  -6 5773.51 341.207   3
  -1   2   6 6458.82 364.143   1
  -1  -2   6 7044.56 364.666   3
   1   2  -6 6411.32 263.735   5
  -1   2   6 6750.93 294.586   2
  -1  -2   6 6147.06 251.181   5
   1  -2  -6 6770.12 357.944   1
   1  -2  -6 6634.18 265.326   5
  -1   2   5 103060. 991.868   2
  -1  -2   5 103921. 1265.93   1
   1   2  -5 100182. 1001.19   5
   1  -2  -5 100402. 1011.14   5
  -1   2   5 100646. 1265.07   1
  -1  -2   5 101029. 991.969   5
   1  -2  -5 106014. 1311.75   4
   1  -2  -5 100221. 1256.90   1
  -1  -2   5 102147. 1287.14   3
   1  -2  -4 11842.3 354.163   5
  -1  -2   4 12026.5 353.071   5
   1   2  -4 11879.7 347.234   5
   1  -2  -4 12593.8 438.219   4
  -1   2   4 12292.1 301.899   2
  -1   2   4 12571.1 418.886   1
  -1  -2   4 12363.3 431.175   3
   1  -2  -4 12708.4 392.127   8
  -1  -2   4 12318.8 404.429   1
   1  -2  -3 112.307 71.7488   5
  -1   2   3 339.795 62.1458   2
   1  -2  -3 140.529 64.9080   4
  -1  -2   3 136.034 68.7858   5
  -1   2   3 241.203 85.9719   1
  -1  -2   3 58.8690 76.0618   3
   1  -2  -3 165.088 70.0217   8
   1   2  -3-9.78481 83.9978   5
   1  -2  -3 21.5865 37.7315   2
   1  -2  -3 175.286 44.9130   6
   1   2  -3 163.743 88.3383   7
   1  -2  -2 15926.2 404.373   5
   1  -2  -2 16623.5 339.645   8
   1  -2  -2 15824.0 295.907   6
  -1  -2   2 16385.7 382.057   7
  -1  -2   2 15739.7 408.473   5
   1   2  -2 15806.5 378.579   7
  -1   2   2 16543.5 265.132   2
   1  -2  -2 16273.2 368.614   4
   1  -2  -2 16405.4 261.525   2
  -1  -2   2 15798.9 426.834   3
   1  -2  -1 6694.24 169.454   2
   1  -2  -1 6141.94 216.928   6
   1  -2  -1 6424.20 259.280   5
   1  -2  -1 5565.41 189.866   4
   1   2  -1 6344.07 237.336   7
  -1  -2   1 6288.66 252.358   2
  -1  -2   1 6564.98 264.499   3
  -1  -2   1 6343.41 260.970   5
  -1  -2   1 6401.08 232.146   7
   1  -2  -1 6287.40 191.872   8
  -1   2   0 93466.6 550.794   4
  -1  -2   0 99423.0 917.646   2
   1  -2   0 98089.6 990.198   5
  -1  -2   0 99114.5 986.148   5
  -1  -2   0 96585.2 892.230   3
   1  -2   0 95994.2 777.032   8
  -1  -2   0 96797.4 868.337   4
  -1  -2  -1 90294.4 852.344   2
  -1  -2  -1 88827.8 770.142   3
   1  -2   1 89796.8 852.355   8
  -1  -2  -1 90160.0 898.881   4
   1  -2   1 92118.7 951.787   5
  -1  -2  -1 91547.7 953.135   5
  -1  -2  -2 47558.7 570.286   1
  -1  -2  -2 46920.2 712.943   4
  -1  -2  -2 46757.7 501.622   3
   1  -2   2 45545.8 678.402   5
  -1  -2  -2 48518.9 643.842   2
   1   2   2 45734.0 507.327   3
  -1  -2  -2 46805.8 683.576   5
   1   2   3 4084.82 200.220   1
   1  -2   3 3324.46 240.985   5
   1  -2   3 3113.74 191.021   4
   1   2   3 3700.40 134.409   3
  -1  -2  -3 3048.24 178.293   1
  -1  -2  -3 3470.89 225.080   4
  -1  -2  -3 3174.56 118.784   3
  -1  -2  -3 3318.44 189.427   5
  -1  -2  -3 3095.12 180.280   2
  -1  -2  -4 20777.8 455.061   5
  -1  -2  -4 21168.9 497.540   2
   1   2   4 20174.3 276.729   3
   1   2   4 21684.0 500.608   2
   1  -2   4 19905.7 417.060   4
  -1  -2  -4 21574.3 582.390   4
  -1  -2  -4 19577.6 476.503   1
   1   2   4 19979.4 487.074   1
   1   2   4 20350.0 462.169   5
   1  -2   4 19792.1 452.207   5
   1  -2   4 19964.6 553.586   3
   1   2   5 12203.1 424.080   1
   1   2   5 12316.0 210.446   3
  -1  -2  -5 13250.3 493.941   4
   1  -2   5 12800.4 474.236   3
  -1  -2  -5 12350.4 415.667   1
  -1  -2  -5 12588.1 346.922   5
   1   2   5 11828.1 361.643   5
   1   2   5 12324.9 411.735   2
   1  -2   5 12357.0 360.722   5
   1  -2   5 12383.1 377.685   4
   1   2   6 187015. 1782.87   1
   1  -2   6 189991. 1375.31   5
   1   2   6 183034. 1382.49   5
  -1  -2  -6 189621. 1310.49   5
   1   2   6 184775. 1711.16   2
   1  -2   6 191942. 1631.33   4
  -1  -2  -6 185300. 1745.33   1
   1   2   6 187648. 841.058   3
   1  -2   7 5507.27 317.663   4
   1   2   7 5361.13 244.661   5
   1  -2   7 5314.62 235.659   5
  -1  -2  -7 5494.22 338.713   1
   1  -2   7 5366.23 359.210   6
   1   2   7 5482.48 328.016   2
  -1  -2  -8 3871.70 313.197   1
   1  -2   8 4037.04 201.680   5
   1   2   8 3892.62 200.084   5
   1   2   8 3922.74 160.289   3
   1  -2   8 3964.35 292.654   4
   1  -2   9 6887.66 415.989   4
  -1  -2  -9 5764.54 397.494   1
   1   2   9 5826.18 146.154   6
   1  -2   9 6453.73 241.766   5
   1   2   9 5847.26 211.271   3
  -1  -2 -10 100658. 1666.60   1
   1  -2  10 102247. 1636.86   4
   1  -2  10 97303.8 836.123   5
   1   2  10 99925.0 675.677   6
   1   2  10 102272. 1823.85   4
   1   2  10 98818.1 905.230   3
   1   2  11 1133.10 81.7525   6
   1   2  11 1119.64 108.611   3
   1   2  11 1121.19 252.253   4
   1   2  11 1258.05 218.421   2
  -1  -2 -11 1279.06 245.516   1
   1  -2  11 1222.97 233.793   4
   1  -2  11 1143.33 211.111   6
   1  -2  12 37939.9 1115.93   4
   1   2  12 35742.1 590.960   3
   1   2  12 35946.3 470.102   6
   1   2  12 36507.7 1097.59   2
   1   2  12 37002.9 1205.45   4
  -1  -2 -12 35192.2 1101.48   1
   1  -2  12 35694.6 1047.22   6
  -1  -2 -13 298.686 192.709   1
   1   2  13 71.4776 185.557   4
   1  -2  13 155.653 157.556   4
   1   2  13 89.9350 170.840   2
   1  -2  13 207.013 139.438   6
   1   2  14 40351.4 1273.94   2
   1   2  14 42233.5 1400.36   4
   1  -2  14 42188.0 1310.34   4
  -1  -2 -14 40345.6 1292.37   1
   1  -2  14 38465.6 1163.15   6
   1   2  15 2889.66 402.055   2
   1  -2  15 2963.27 394.617   4
   1  -2  15 2455.41 331.629   6
  -1  -2 -15 2547.62 384.999   1
   1   2  15 3095.55 428.694   4
   1  -2  16 4722.56 458.277   6
  -1  -2 -16 5565.19 525.562   1
   1   2  16 4924.01 541.596   4
   1  -2  16 5066.37 515.797   4
   1   2  16 5421.50 526.959   2
   1  -2  17 156.152 186.097   6
   1   2  17-248.282 244.799   4
   1   2  17 293.379 204.692   2
   1  -2  17-51.7187 188.371   4
  -1  -2 -17 302.992 218.161   1
   1   2  18 578.701 235.688   2
   1  -2  18 1068.80 319.819   4
  -1  -2 -18 434.040 211.596   1
   1   2  18 509.073 246.520   4
   1  -2  19 2535.47 442.575   4
   1   2  19 3141.94 477.494   2
   1   2  19 2818.67 464.532   4
   1   2  20 1047.24 327.915   2
   1   2  20 1165.09 333.776   4
   1  -2  20 1335.57 370.472   4
   1   2  21 2275.88 437.614   2
   1  -2  21 2279.71 463.691   4
   1  -3 -21-28.8103 289.471   1
  -1  -3  21-105.356 230.889   4
  -1   3  20 1913.35 377.529   2
  -1  -3  20 1626.14 405.999   4
   1  -3 -20 2413.75 468.546   1
  -1   3  20 2219.59 449.394   4
  -1   3  19 121.446 172.657   2
   1  -3 -19 477.230 270.975   1
  -1  -3  19 243.447 277.540   4
  -1   3  19-211.850 228.243   4
  -1  -3  18-198.137 268.674   4
  -1   3  18 567.904 267.450   4
  -1  -3  18 142.766 191.645   6
   1  -3 -18 140.670 206.871   1
  -1   3  18 141.427 165.038   2
  -1   3  17 202.053 224.814   4
  -1  -3  17 376.567 254.581   4
   1  -3 -17 683.395 283.249   1
  -1   3  17 746.992 243.234   2
  -1  -3  17 490.995 205.002   6
   1  -3 -16 8531.25 675.025   1
  -1   3  16 8158.36 604.845   2
  -1  -3  16 6873.92 600.180   4
  -1  -3  16 7707.65 604.706   6
  -1   3  16 7795.76 679.727   4
  -1  -3  15 129.611 178.863   4
   1  -3 -15 351.071 212.906   1
  -1  -3  15 589.122 215.993   6
  -1   3  15 287.749 216.603   4
  -1   3  15 382.483 182.220   2
  -1  -3  14 2171.52 328.405   6
  -1   3  14 2551.97 316.850   2
   1  -3 -14 2094.30 322.820   1
  -1   3  14 2104.06 345.943   4
  -1  -3  14 1935.68 312.367   4
  -1   3  13 6992.18 572.339   4
  -1   3  13 7226.82 490.114   2
  -1  -3  13 7043.34 520.933   4
   1  -3 -13 6777.82 532.577   1
  -1   3  12 17030.9 703.387   2
   1  -3 -12 15673.8 431.823   5
  -1   3  12 17814.4 851.953   4
   1  -3 -12 17084.3 793.044   1
  -1  -3  12 16154.6 743.298   4
   1  -3 -11 9710.08 364.379   5
   1  -3 -11 9710.59 583.039   1
  -1  -3  11 9800.40 555.864   4
  -1   3  11 9874.25 608.231   4
  -1  -3  10 446.328 151.549   4
   1  -3 -10 391.986 94.7721   5
   1  -3 -10 556.099 179.625   1
  -1   3  10 293.566 150.314   4
   1  -3  -9 8352.99 482.296   1
  -1  -3   9 8851.59 466.167   4
  -1   3   9 8180.77 404.116   2
   1   3  -9 8280.86 350.959   5
   1  -3  -9 7497.50 342.592   5
   1   3  -8 11549.7 418.738   5
   1  -3  -8 11616.3 425.064   5
   1  -3  -8 12304.7 550.640   1
  -1   3   8 11332.3 438.901   2
  -1  -3   8 11100.2 401.410   5
  -1  -3   8 11670.4 516.147   4
   1   3  -7 5577.10 298.814   5
   1  -3  -7 5610.11 313.811   5
  -1  -3   7 5033.69 284.309   5
  -1   3   7 5418.44 285.856   2
   1  -3  -7 6594.17 396.989   1
   1  -3  -6 1913.00 194.845   8
   1   3  -6 1558.77 171.871   5
  -1   3   6 1702.80 154.814   2
   1  -3  -6 1649.07 177.003   5
   1  -3  -6 1888.26 218.224   1
  -1  -3   6 2010.69 197.893   5
   1  -3  -5 10116.0 200.937   6
  -1   3   5 10547.3 454.695   4
   1   3  -5 11504.5 440.592   7
  -1   3   5 10746.1 333.359   2
   1  -3  -5 10471.4 387.063   8
   1   3  -5 10445.5 406.702   5
  -1  -3   5 10991.6 451.663   1
   1  -3  -5 10493.9 406.734   5
   1  -3  -5 11016.2 464.365   4
  -1  -3   5 10834.7 413.279   5
   1  -3  -5 11462.9 449.150   1
  -1   3   5 11512.7 468.027   1
   1  -3  -4 36460.8 445.011   3
   1  -3  -4 38897.1 475.778   6
   1  -3  -4 38436.7 786.508   4
   1  -3  -4 37661.8 651.792   8
  -1   3   4 36937.8 568.089   2
   1  -3  -4 38267.5 573.705   2
   1  -3  -4 37680.6 761.030   5
  -1  -3   4 37609.9 749.054   5
   1   3  -4 36507.7 745.806   5
   1  -3  -4 38725.5 787.811   1
   1   3  -4 37624.3 731.336   7
  -1   3   4 38637.2 776.145   4
   1  -3  -3 40300.3 725.093   4
   1  -3  -3 40429.6 786.855   5
  -1   3   3 41901.5 730.416   4
  -1   3   3 41498.8 559.056   2
   1   3  -3 39735.6 786.926   5
   1  -3  -3 41492.0 552.636   2
  -1  -3   3 43147.5 857.300   3
   1   3  -3 40435.8 712.261   7
  -1  -3   3 42737.8 797.202   5
   1  -3  -3 41488.9 621.208   8
   1  -3  -3 40361.3 544.505   3
   1  -3  -3 40892.5 773.823   1
   1  -3  -3 39821.1 553.087   6
  -1   3   2 1029.18 106.647   8
   1  -3  -2 862.876 104.205   6
   1  -3  -2 969.273 100.368   8
  -1   3   2 962.244 96.6491   2
  -1  -3   2 937.033 124.669   7
   1  -3  -2 928.360 116.720   4
   1  -3  -2 800.039 130.256   5
   1  -3  -2 778.544 96.7275   3
  -1  -3   2 822.824 131.895   5
   1   3  -2 1168.77 130.327   7
  -1  -3   2 897.476 140.997   3
   1  -3  -2 1039.49 93.1001   2
  -1   3   2 854.394 110.642   4
   1  -3  -1 1959.26 137.828   4
  -1   3   1 2429.35 136.342   8
   1  -3  -1 2178.01 132.367   2
  -1  -3   1 2104.87 185.380   3
  -1  -3   1 2479.66 172.833   7
   1   3  -1 2018.83 117.755   8
   1  -3  -1 1987.63 164.240   6
   1  -3  -1 2069.30 190.579   5
   1  -3  -1 2331.44 168.108   3
  -1  -3   1 1977.39 187.429   5
  -1   3   1 2075.28 138.128   4
   1  -3  -1 2068.47 133.528   8
  -1  -3   1 2146.72 181.761   2
   1  -3   0 34423.3 719.219   5
  -1  -3   0 35011.9 721.424   5
  -1  -3   0 33980.3 640.374   2
  -1  -3   0 35024.7 650.984   3
   1  -3   0 34145.7 659.250   3
   1  -3   0 33791.1 456.251   7
   1  -3   0 32883.0 524.125   8
   1  -3   0 34247.3 673.423   6
  -1  -3   0 32505.9 606.169   7
  -1  -3   0 33790.9 593.389   4
   1  -3   0 32889.2 434.880   4
  -1   3   0 34461.0 521.496   8
  -1  -3  -1 14626.1 409.501   2
   1  -3   1 14326.0 254.464   4
   1   3   1 14746.5 406.851   3
  -1  -3  -1 14896.9 399.257   3
   1  -3   1 15512.1 484.253   5
  -1   3  -1 14740.0 374.124   8
   1   3   1 14706.4 421.803   4
  -1  -3  -1 15026.8 425.198   4
  -1  -3  -1 14795.5 475.901   5
   1  -3   1 15418.9 472.398   3
   1  -3   1 14398.9 385.026   8
   1  -3   1 15105.4 284.459   7
   1   3   1 14335.8 414.664   2
   1   3   2 4401.16 276.555   4
  -1  -3  -2 4431.74 257.450   4
  -1   3  -2 5042.58 316.174   8
   1   3   2 4774.78 252.111   2
   1  -3   2 6766.65 358.296   5
  -1   3  -2 4613.05 210.705   7
  -1  -3  -2 4519.90 232.007   2
   1   3   2 4829.44 238.736   3
  -1  -3  -2 4638.60 275.627   5
   1  -3   2 4929.24 317.669   3
  -1  -3  -2 4181.33 206.020   1
  -1  -3  -2 4644.44 211.624   3
  -1  -3  -3 7448.53 302.582   1
   1   3   3 7359.70 310.215   2
   1  -3   3 6990.03 335.709   5
  -1  -3  -3 7540.95 357.167   4
  -1   3  -3 6477.77 324.332   8
   1  -3   3 7107.54 364.665   3
  -1  -3  -3 7233.77 338.720   5
  -1  -3  -3 7164.15 234.233   3
   1   3   3 7254.29 246.373   3
  -1  -3  -3 7591.18 313.199   2
  -1  -3  -3 6253.32 206.552   8
  -1   3  -3 7154.29 252.221   7
  -1  -3  -4 23443.6 557.434   2
   1  -3   4 22710.5 590.513   5
   1   3   4 22624.9 563.131   1
  -1  -3  -4 23371.2 587.292   5
   1   3   4 22935.6 386.042   3
  -1  -3  -4 23625.5 659.608   4
  -1  -3  -4 23406.9 372.299   3
  -1  -3  -4 23361.1 553.267   1
   1   3   4 22334.0 594.104   5
   1  -3   4 22884.2 441.519   4
   1   3   4 22841.7 558.741   2
   1   3   5 9614.94 406.377   1
   1   3   5 9052.78 219.649   3
  -1  -3  -5 10451.1 402.456   2
   1  -3   5 9687.46 396.827   5
  -1  -3  -5 9727.82 395.364   1
   1   3   5 9852.23 390.453   2
   1  -3   5 9987.85 331.683   4
   1   3   5 9859.17 402.276   5
  -1  -3  -5 9926.74 385.280   5
   1  -3   6 9363.71 390.679   5
  -1  -3  -6 9942.35 415.370   1
   1  -3   6 9207.98 362.667   4
  -1  -3  -6 9744.58 379.756   5
   1   3   6 10073.7 417.138   2
   1   3   6 9574.55 434.254   1
   1   3   6 9139.70 391.098   5
   1   3   7 82939.4 1128.90   5
   1  -3   7 82419.4 1119.55   5
  -1  -3  -7 83201.7 1084.27   5
  -1  -3  -7 84501.0 1282.03   1
   1  -3   7 84224.5 1172.46   4
   1   3   7 84016.6 1265.48   2
   1  -3   8 40063.8 778.715   5
   1  -3   8 38960.3 862.492   4
   1   3   8 38894.4 764.786   5
  -1  -3  -8 38179.7 933.626   1
  -1  -3  -8 39098.6 730.564   5
   1  -3   9 6002.00 374.888   4
   1  -3   9 5714.88 297.566   5
  -1  -3  -9 5506.71 380.815   1
   1  -3   9 5341.64 420.193   6
  -1  -3 -10 44104.2 1097.35   1
   1  -3  10 42971.6 1174.11   6
   1  -3  10 40129.2 743.837   5
   1  -3  10 43150.3 1047.91   4
   1   3  10 44121.6 1234.75   4
   1   3  10 42327.9 1058.44   2
   1  -3  11 8355.44 508.118   4
   1  -3  11 7644.37 539.068   6
  -1  -3 -11 7925.39 510.868   1
   1   3  11 7247.77 541.295   4
   1  -3  11 7317.84 310.910   5
   1   3  11 8126.68 503.428   2
  -1  -3 -12 23532.1 926.207   1
   1   3  12 24811.2 909.660   2
   1  -3  12 24273.6 939.810   6
   1  -3  12 24688.6 899.014   4
   1   3  12 24541.2 1012.11   4
   1   3  13 18057.2 802.145   2
   1  -3  13 15980.3 797.130   6
  -1  -3 -13 16712.3 797.120   1
   1   3  13 16591.3 866.826   4
   1  -3  13 16576.9 786.878   4
   1   3  14 1781.56 281.849   2
   1  -3  14 2266.97 326.934   4
   1   3  14 1614.22 310.814   4
  -1  -3 -14 2073.32 320.413   1
   1  -3  14 1981.51 317.851   6
  -1  -3 -15-151.725 172.670   1
   1   3  15 68.5516 150.437   2
   1  -3  15-73.1612 187.034   6
   1  -3  15-263.528 191.170   4
   1   3  15 302.049 213.062   4
   1   3  16 10618.2 801.575   4
   1  -3  16 8875.95 656.938   6
   1  -3  16 9636.63 699.000   4
   1   3  16 8988.02 653.784   2
  -1  -3 -16 9575.94 704.020   1
   1  -3  17 1513.83 347.402   4
   1   3  17 1633.01 355.480   4
   1  -3  17 1025.18 283.075   6
  -1  -3 -17 1168.17 295.386   1
   1   3  17 1310.66 282.662   2
   1   3  18 2128.75 358.328   2
   1  -3  18 2072.51 409.944   4
   1   3  18 2009.38 407.654   4
  -1  -3 -18 1874.45 377.607   1
   1  -3  18 1560.28 325.386   6
   1   3  19 2156.25 395.467   2
   1  -3  19 3054.73 461.019   4
   1   3  19 2000.46 430.148   4
  -1  -3 -19 3097.41 500.894   1
   1   3  20-245.364 254.344   4
   1   3  20 155.924 235.914   2
   1  -3  20 129.546 277.647   4
  -1  -3 -20-8.84195 233.758   1
   1  -3  21-180.316 262.426   4
   1   3  21 57.3801 228.031   2
  -1  -4  21 528.793 290.976   4
   1  -4 -20 2263.10 408.431   1
  -1  -4  20 2691.01 488.501   4
  -1  -4  19 835.087 287.874   6
   1  -4 -19 461.600 275.275   1
  -1   4  19 1085.21 370.360   4
  -1  -4  19 916.189 333.563   4
   1  -4 -18 8383.05 724.193   1
  -1   4  18 8737.52 788.561   4
  -1  -4  18 7554.30 657.164   6
  -1   4  18 8278.40 641.404   2
  -1  -4  18 8211.60 711.926   4
  -1   4  17 6896.65 685.124   4
  -1  -4  17 5878.75 585.502   6
  -1   4  17 6513.44 557.947   2
  -1  -4  17 6015.29 585.665   4
   1  -4 -17 6850.68 630.600   1
  -1  -4  16 4654.40 533.889   6
   1  -4 -16 5243.22 536.628   1
  -1   4  16 4385.87 525.911   4
  -1  -4  16 5373.28 531.721   4
  -1   4  16 5535.93 478.023   2
  -1   4  15 3504.54 372.463   2
  -1  -4  15 3554.70 445.605   6
   1  -4 -15 3966.80 457.032   1
  -1  -4  15 3536.17 430.612   4
  -1   4  15 4159.47 500.787   4
   1  -4 -14 6832.12 560.415   1
  -1  -4  14 5693.84 487.633   4
  -1   4  14 7022.87 498.768   2
  -1   4  14 5661.99 549.876   4
  -1  -4  14 5572.63 543.142   6
  -1   4  13 1093.45 270.502   4
  -1  -4  13 1113.04 221.151   4
  -1   4  13 1694.64 240.317   2
   1  -4 -13 1917.35 313.726   1
  -1  -4  12 4884.27 420.256   4
  -1   4  12 4571.79 368.252   2
  -1   4  12 5236.03 484.461   4
   1  -4 -12 4855.49 451.332   1
  -1  -4  11 11271.3 594.833   4
   1  -4 -11 11645.0 630.052   1
  -1   4  11 11499.5 682.230   4
  -1   4  10 7206.57 532.560   4
  -1  -4  10 6628.81 439.232   4
   1  -4 -10 6116.08 446.347   1
   1  -4  -9 2985.37 317.356   1
  -1   4   9 2647.81 321.260   4
   1   4  -9 2316.30 227.147   5
  -1  -4   9 2505.13 278.666   4
  -1   4   8-3.00690 122.443   4
   1   4  -8-66.1609 122.339   5
   1  -4  -8 164.832 113.185   1
  -1   4   8 283.885 103.246   2
   1   4  -7 5063.14 336.959   5
  -1   4   7 5555.48 295.736   2
   1  -4  -7 6008.54 346.809   8
   1   4  -6 3444.44 278.912   5
   1  -4  -6 2871.03 115.384   3
   1  -4  -6 3234.15 277.156   1
   1  -4  -6 3123.35 129.493   6
  -1   4   6 3275.57 216.830   2
   1  -4  -6 3295.17 242.025   8
   1  -4  -5 1668.83 145.276   2
  -1   4   5 2198.93 170.629   2
   1  -4  -5 2065.68 136.259   6
   1  -4  -5 1974.29 182.310   8
   1  -4  -5 2207.21 239.668   1
  -1   4   5 1580.18 208.161   4
   1  -4  -5 1625.41 115.964   3
   1   4  -5 2134.30 210.921   7
   1   4  -5 1926.91 213.703   5
   1  -4  -4 5581.14 250.326   2
   1  -4  -4 5425.72 255.652   8
   1  -4  -4 5189.26 231.316   6
   1   4  -4 4769.55 331.182   5
   1   4  -4 5323.63 301.304   7
  -1   4   4 5247.18 318.446   4
  -1   4   4 4809.22 243.874   2
   1  -4  -4 5007.49 308.349   4
   1  -4  -4 4881.75 329.828   1
   1  -4  -4 5178.25 230.328   3
   1  -4  -3 31957.4 607.666   3
   1  -4  -3 30592.9 747.549   1
  -1  -4   3 31723.0 683.872   7
   1  -4  -3 31723.0 616.760   6
   1  -4  -3 31663.7 551.178   8
   1   4  -3 31430.7 674.526   7
   1   4  -3 31244.3 803.817   5
   1  -4  -3 30836.2 691.062   4
  -1   4   3 31971.4 697.541   4
   1  -4  -3 31374.2 558.319   2
  -1   4   3 30665.6 577.332   2
   1  -4  -2 10474.8 368.082   4
  -1  -4   2 10118.9 378.006   7
  -1  -4   2 10705.1 460.143   2
   1  -4  -2 10825.6 385.583   3
  -1   4   2 10742.5 377.800   4
   1  -4  -2 10875.6 337.129   2
   1   4  -2 10375.4 329.564   8
  -1   4   2 10683.4 319.334   8
   1   4  -2 10597.6 393.864   7
   1  -4  -2 9932.06 374.720   6
   1  -4  -2 11036.1 312.951   8
  -1   4   1 16209.9 381.287   8
   1   4  -1 14946.5 321.773   8
  -1  -4   1 14903.0 434.174   4
  -1  -4   1 14987.6 525.967   3
   1  -4  -1 15619.4 489.187   3
  -1  -4   1 15245.2 456.985   7
   1  -4  -1 15172.2 420.175   2
  -1  -4   1 15428.2 517.778   2
  -1   4   1 15401.4 401.735   4
   1  -4  -1 14839.9 369.910   8
   1  -4  -1 15090.1 497.237   6
   1  -4  -1 15136.7 401.113   4
  -1  -4   0 5594.10 319.298   3
   1  -4   0 5500.46 323.237   6
   1  -4   0 5584.43 225.650   7
   1   4   0 5388.38 148.081   8
   1  -4   0 5132.13 215.472   4
   1  -4   0 5142.85 239.954   8
  -1  -4   0 5388.70 288.392   7
   1  -4   0 6019.01 286.463   2
  -1  -4   0 5303.54 276.521   4
   1  -4   0 5631.58 318.756   3
  -1   4   0 5603.59 239.368   8
   1   4   0 5361.36 312.339   3
  -1  -4   0 5438.28 291.213   2
  -1  -4  -1 76664.1 1061.13   2
   1   4   1 77244.1 1091.40   2
   1  -4   1 76358.6 1220.35   6
  -1  -4  -1 78126.4 1072.08   3
   1  -4   1 78327.4 1204.36   3
  -1   4  -1 76599.0 920.996   8
   1  -4   1 77734.9 779.922   7
   1  -4   1 75021.1 722.090   4
   1   4   1 76201.7 1070.64   3
  -1  -4  -1 76964.6 1059.04   4
  -1  -4  -2 75120.4 1110.21   4
   1  -4   2 76086.6 702.235   4
  -1  -4  -2 76242.1 992.187   3
   1   4   2 74818.4 1102.94   4
   1   4   2 73024.8 990.295   3
  -1   4  -2 76917.3 1015.47   8
  -1  -4  -2 74918.7 1032.05   2
   1   4   2 74517.7 1063.67   2
  -1  -4  -3 154956. 1320.15   3
  -1  -4  -3 153410. 867.674   8
  -1  -4  -3 157243. 1513.95   2
  -1  -4  -3 159941. 1714.16   4
  -1  -4  -3 157395. 1484.73   1
  -1   4  -3 155673. 1561.60   8
   1   4   3 158260. 1702.71   4
   1   4   3 151653. 1537.73   2
  -1   4  -3 155207. 1213.10   7
   1   4   3 155628. 1350.39   3
  -1  -4  -4 36803.4 589.971   3
  -1   4  -4 36470.7 826.761   8
   1   4   4 37091.2 883.762   4
  -1  -4  -4 36253.1 760.329   1
  -1  -4  -4 36808.5 761.225   2
   1   4   4 35987.0 764.020   2
  -1   4  -4 36543.5 643.516   7
   1   4   4 36560.9 608.999   3
  -1  -4  -4 36036.1 537.468   8
  -1   4  -5 3347.77 221.308   7
  -1  -4  -5 2744.04 222.398   2
  -1  -4  -5 2825.06 193.366   8
   1  -4   5 2827.93 186.359   4
  -1  -4  -5 3334.69 166.020   3
   1   4   5 3217.10 169.712   3
  -1  -4  -5 3278.80 255.645   1
   1   4   5 3112.51 249.389   2
   1  -4   6 2312.45 183.812   4
   1   4   6 2097.20 119.866   3
   1   4   6 2629.92 236.045   2
  -1  -4  -6 2048.43 212.427   1
  -1  -4  -6 1754.80 102.150   6
  -1  -4  -7 5254.11 346.573   1
   1  -4   7 4644.91 278.910   4
   1   4   7 5057.65 390.933   4
   1  -4   8 6174.12 351.450   4
  -1  -4  -8 5814.86 365.887   1
   1   4   8 5707.56 432.510   4
   1  -4   8 6027.01 462.902   6
   1   4   9 673.105 200.029   4
   1  -4   9 202.103 150.400   6
  -1  -4  -9 371.835 137.832   1
   1  -4   9 487.116 143.845   4
   1   4  10 37862.3 1010.10   2
   1   4  10 36267.6 1164.29   4
   1  -4  10 36647.9 950.483   4
   1  -4  10 36278.6 1177.59   6
  -1  -4 -10 37370.0 1037.88   1
   1  -4  11 20457.9 764.421   4
   1  -4  11 20576.6 910.362   6
   1   4  11 19643.1 771.527   2
   1   4  11 20459.8 917.549   4
  -1  -4 -11 20608.2 823.296   1
  -1  -4 -12 30595.3 1049.40   1
   1   4  12 30783.5 1008.42   2
   1  -4  12 31143.3 1000.90   4
   1   4  12 31565.6 1190.31   4
   1  -4  12 30306.0 1138.10   6
   1  -4  13 2000.36 342.139   6
  -1  -4 -13 2642.79 325.568   1
   1   4  13 2423.32 388.048   4
   1  -4  13 2187.98 311.002   4
   1   4  13 2323.30 311.829   2
   1  -4  14 4706.67 497.699   6
   1   4  14 5215.43 464.261   2
   1   4  14 5044.79 537.233   4
  -1  -4 -14 5191.35 482.663   1
   1  -4  14 4315.60 433.510   4
   1   4  15 99.5008 146.151   2
  -1  -4 -15 121.834 203.624   1
   1  -4  15 109.456 174.692   6
   1   4  15 131.294 242.300   4
   1  -4  15 539.843 246.769   4
   1  -4  16 3735.47 449.305   4
   1   4  16 3651.08 504.407   4
  -1  -4 -16 2603.78 411.312   1
   1  -4  16 3038.16 415.611   6
   1   4  16 3134.89 406.114   2
   1   4  17 1876.21 390.384   4
   1  -4  17 1414.28 298.111   4
   1  -4  17 1092.99 304.476   6
   1   4  17 1644.82 348.968   2
  -1  -4 -17 1042.45 299.698   1
   1  -4  18 7430.39 652.413   6
   1   4  18 7668.74 742.964   4
  -1  -4 -18 7843.24 688.603   1
   1   4  18 7809.78 664.697   2
   1  -4  18 7092.01 641.436   4
   1   4  19 1716.08 393.261   4
   1  -4  19 1898.27 394.494   4
  -1  -4 -19 1372.52 291.193   1
   1  -4  19 1342.29 316.019   6
   1   4  19 1561.98 360.289   2
  -1  -4 -20-71.8589 281.387   1
   1  -4  20-340.415 280.007   4
   1  -5 -20-82.2672 230.533   1
  -1  -5  20-0.52898 225.981   6
  -1   5  19 5721.59 691.058   4
  -1  -5  19 5954.30 651.497   4
   1  -5 -19 5685.39 621.320   1
  -1  -5  19 5175.56 595.895   6
  -1  -5  18 3329.87 461.796   4
  -1   5  18 4208.24 569.225   4
   1  -5 -18 4625.47 567.841   1
  -1  -5  18 3691.78 515.601   6
   1  -5 -17 1911.47 367.280   1
  -1  -5  17 676.680 276.128   6
  -1  -5  17 2461.32 411.694   4
  -1   5  17 645.435 258.387   4
  -1  -5  16 202.659 214.010   4
  -1  -5  16 211.226 245.766   6
  -1   5  16 100.989 244.695   4
   1  -5 -16 347.555 196.422   1
  -1  -5  15 2853.93 389.110   4
  -1  -5  15 3378.37 455.260   6
   1  -5 -15 3502.70 448.979   1
  -1   5  15 3355.98 375.843   2
  -1   5  15 2168.18 375.397   4
  -1   5  14-168.542 248.622   4
  -1  -5  14-29.9815 161.819   4
  -1   5  14 6.50020 125.671   2
  -1  -5  14-81.4166 202.940   6
   1  -5 -14 43.4357 197.973   1
  -1   5  13 13984.1 665.720   2
  -1   5  13 14001.4 843.851   4
  -1  -5  13 14968.0 755.783   4
   1  -5 -13 14410.5 810.892   1
  -1  -5  12 14372.9 706.712   4
   1  -5 -12 15303.4 779.751   1
  -1   5  12 14802.7 845.300   4
  -1   5  12 13873.8 628.334   2
  -1  -5  11 1514.41 248.238   4
  -1   5  11 1642.70 302.464   4
   1  -5 -11 1520.56 273.217   1
  -1  -5  10 188.165 136.246   4
  -1   5  10 672.027 241.969   4
   1  -5 -10 530.903 200.467   1
  -1  -5   9 40056.2 1016.07   4
   1   5  -9 39166.3 999.323   5
  -1   5   9 38355.4 1175.40   4
   1  -5  -9 38672.2 1097.41   1
  -1   5   8 1584.31 255.446   4
   1   5  -8 2043.55 264.184   5
   1  -5  -8 1750.74 258.008   1
  -1   5   8 2116.87 212.250   2
  -1   5   7 15789.2 687.543   4
   1   5  -7 16334.0 660.892   5
  -1   5   7 16311.6 532.592   2
   1  -5  -7 14863.1 262.253   3
   1  -5  -7 17817.5 691.786   1
   1  -5  -7 15605.8 310.244   6
   1  -5  -7 16276.4 556.901   8
   1  -5  -6 24342.1 624.901   8
  -1   5   6 22576.1 598.771   2
   1   5  -6 23012.8 784.565   5
   1  -5  -6 22863.4 439.730   3
   1  -5  -6 22856.5 457.032   6
   1  -5  -6 24031.1 780.325   1
   1  -5  -6 22405.1 581.517   2
   1   5  -5 45052.0 1075.01   5
   1  -5  -5 44730.2 700.831   3
   1  -5  -5 43753.5 1023.38   1
   1  -5  -5 44646.2 724.741   6
   1  -5  -5 42759.0 763.002   2
   1  -5  -5 43810.0 774.982   8
  -1   5   5 42150.0 785.423   2
   1  -5  -4 8392.97 337.288   2
   1  -5  -4 8515.94 315.102   8
   1   5  -4 7307.77 451.575   5
  -1   5   4 7574.49 335.760   2
   1   5  -4 7540.16 376.917   7
   1   5  -4 7162.25 361.650   8
  -1   5   4 8303.77 420.629   4
   1  -5  -4 7300.37 421.250   1
   1  -5  -4 8283.72 340.912   3
   1  -5  -4 7996.26 341.650   6
   1  -5  -3 1818.55 200.609   4
   1   5  -3 1554.18 174.321   7
   1  -5  -3 1811.38 163.141   2
   1  -5  -3 1811.96 189.226   6
   1   5  -3 1547.91 234.991   5
   1  -5  -3 1490.19 166.104   3
   1   5  -3 1793.54 173.038   8
  -1   5   3 1688.79 189.528   4
  -1  -5   3 1969.80 213.334   7
   1  -5  -3 1686.95 141.103   8
  -1  -5   2 19279.7 563.976   7
  -1   5   2 19429.1 455.447   8
  -1   5   2 19820.6 548.078   4
   1  -5  -2 18069.5 578.603   6
   1  -5  -2 19408.1 512.000   2
   1   5  -2 19466.1 460.663   8
   1  -5  -2 19164.0 438.342   8
   1  -5  -2 19431.8 547.376   4
  -1  -5   2 19393.0 538.513   4
   1  -5  -2 20304.4 598.527   3
   1   5  -1 43125.1 574.636   8
   1  -5  -1 42329.0 664.586   8
  -1  -5   1 42279.4 831.380   7
   1  -5  -1 44579.8 951.355   6
  -1  -5   1 42841.8 807.979   4
   1  -5  -1 44936.7 811.921   2
  -1   5   1 44511.9 675.282   8
   1  -5  -1 42590.8 747.897   4
   1  -5   0 16734.4 440.675   7
   1   5   0 16594.5 289.094   8
  -1  -5   0 16877.7 535.236   7
   1  -5   0 16331.2 423.043   4
   1  -5   0 17454.3 627.969   6
   1  -5   0 17507.3 534.776   2
  -1   5   0 17313.1 442.858   8
  -1  -5   0 16677.8 526.102   4
   1  -5   1 6911.94 430.949   6
  -1  -5  -1 8012.63 396.900   7
   1   5   1 7514.18 394.846   3
  -1  -5  -1 8159.20 382.014   4
   1  -5   1 7337.41 267.118   4
   1  -5   1 8501.04 305.358   7
  -1   5  -1 8411.15 332.960   8
   1  -5   1 7568.70 388.594   2
   1   5   2 6113.35 347.019   2
  -1  -5  -2 5969.70 327.616   3
   1  -5   2 6108.53 232.091   4
   1  -5   2 5968.15 413.216   6
  -1   5  -2 5879.60 304.724   8
   1   5   2 5352.17 315.547   3
   1  -5   3 12789.1 623.835   6
   1   5   3 13319.9 467.896   3
  -1  -5  -3 12665.9 468.571   1
  -1  -5  -3 12553.6 442.814   3
   1   5   3 13118.2 502.536   2
  -1   5  -3 13375.0 490.656   8
  -1  -5  -4 6964.59 371.825   1
  -1   5  -4 7016.23 305.219   7
  -1  -5  -4 6680.29 208.568   8
  -1  -5  -4 6954.43 313.860   3
  -1   5  -4 7049.35 386.273   8
   1   5   4 6857.27 370.508   2
   1   5   4 7039.41 320.802   3
   1   5   5 33423.1 813.783   2
  -1   5  -5 33711.1 704.128   7
  -1  -5  -5 33688.5 824.098   1
  -1  -5  -5 34035.0 568.493   8
  -1  -5  -5 33752.8 617.144   3
  -1  -5  -6 9771.34 295.381   3
   1  -5   6 9773.17 367.242   4
  -1  -5  -6 9794.81 468.603   1
  -1  -5  -6 9416.33 295.387   6
   1   5   6 9566.57 540.544   4
  -1   5  -6 9952.87 416.045   7
  -1  -5  -6 9717.50 355.700   8
  -1  -5  -7 11526.7 245.324   6
  -1  -5  -7 13775.2 477.842   8
  -1   5  -7 13711.9 648.568   8
  -1  -5  -7 14278.1 585.827   1
   1  -5   7 14625.3 736.877   6
   1  -5   7 12956.1 454.795   4
   1   5   7 14363.2 685.511   4
  -1  -5  -8 18325.1 694.914   1
   1  -5   8 17087.7 567.988   4
  -1  -5  -8 16940.9 582.833   8
  -1   5  -8 18658.9 777.744   8
   1   5   8 17739.7 792.409   4
   1  -5   8 17948.4 841.483   6
   1   5   9 305.441 185.864   4
  -1  -5  -9 374.692 150.916   1
   1  -5   9 315.824 166.702   6
   1  -5   9 227.959 121.730   4
   1   5  10 10670.8 675.137   4
   1   5  10 10435.9 562.987   2
   1  -5  10 11220.0 714.902   6
   1  -5  10 10428.6 510.848   4
  -1  -5 -10 11406.5 600.227   1
   1   5  11 244.398 154.386   2
   1  -5  11-168.288 173.881   6
   1  -5  11-53.2713 133.293   4
   1   5  11 35.3543 217.099   4
  -1  -5 -11-228.253 178.623   1
   1   5  12 8124.28 538.292   2
   1  -5  12 9212.31 549.685   4
  -1  -5 -12 9436.75 604.577   1
   1  -5  12 10013.9 715.813   6
   1   5  12 9012.07 664.864   4
  -1  -5 -13 1002.79 265.223   1
   1   5  13 414.373 210.909   4
   1  -5  13 428.126 180.554   4
   1   5  13 775.094 199.843   2
   1  -5  13 211.753 206.744   6
   1   5  14 222.741 158.810   2
   1   5  14 549.350 235.574   4
   1  -5  14 419.624 233.741   4
   1  -5  14 864.833 274.714   6
  -1  -5 -14 653.020 259.395   1
  -1  -5 -15 4374.36 472.746   1
   1   5  15 4102.27 516.302   4
   1   5  15 4093.45 437.324   2
   1  -5  15 3896.64 491.093   6
   1  -5  15 3817.09 426.970   4
   1  -5  16 6047.40 550.474   4
   1   5  16 4955.75 499.492   2
   1  -5  16 5942.24 619.515   6
   1   5  16 5442.54 611.252   4
  -1  -5 -16 5518.16 530.435   1
   1  -5  17 409.998 233.258   6
  -1  -5 -17 91.1273 218.334   1
   1   5  17 517.368 280.004   4
   1   5  17 555.257 268.551   2
   1  -5  17 533.532 217.111   4
   1   5  18 1930.38 423.565   4
   1  -5  18 2333.83 434.821   6
  -1  -5 -18 1814.23 375.143   1
  -1   5 -18 1673.68 374.375   8
   1  -5  19 62.0009 215.713   6
  -1  -5 -19-237.862 228.415   1
  -1   5 -19 132.347 238.759   8
  -1  -5 -20 447.726 234.139   1
  -1  -6  19 347.135 281.678   6
   1  -6 -19 391.967 261.811   1
  -1  -6  18 5590.10 687.368   6
  -1   6  18 4487.76 621.784   4
   1  -6 -18 5074.52 570.118   1
  -1   6  17 1143.48 346.730   4
  -1  -6  17 931.598 355.015   6
   1  -6 -17 1608.99 369.795   1
  -1  -6  16 4394.24 582.878   6
  -1  -6  16 5508.33 539.313   4
   1  -6 -16 5286.62 571.884   1
  -1   6  16 4983.06 611.485   4
  -1  -6  15-45.1500 264.825   6
   1  -6 -15 540.077 291.191   1
  -1  -6  15 425.716 213.230   4
  -1  -6  14 5956.73 607.577   6
   1  -6 -14 6855.09 598.802   1
  -1   6  14 7721.24 679.101   4
  -1  -6  14 5957.53 501.131   4
  -1   6  13-30.1851 195.347   4
  -1   6  13 1.75188 133.594   2
  -1  -6  13-188.275 175.016   4
  -1  -6  13-211.980 278.617   6
   1  -6 -13 395.300 204.403   1
  -1   6  12 16556.4 927.545   4
  -1  -6  12 14977.8 721.561   4
   1  -6 -12 15893.5 833.661   1
  -1   6  12 15124.2 662.638   2
  -1  -6  11 396.140 177.035   4
  -1   6  11 182.686 200.329   4
   1  -6 -11 232.160 177.810   1
  -1   6  10 21807.2 967.254   4
   1  -6 -10 22432.6 917.739   1
  -1  -6  10 21089.6 773.022   4
  -1   6   9 787.398 243.519   4
   1  -6  -9 406.126 199.169   1
   1  -6  -8 63871.2 607.132   6
  -1   6   8 67795.3 1538.19   4
   1   6  -8 64929.9 1431.64   5
   1  -6  -8 64891.8 1468.64   1
   1  -6  -7 4463.72 214.050   6
   1  -6  -7 4868.60 409.189   1
   1  -6  -7 4200.61 204.716   3
  -1   6   7 4032.16 289.451   2
   1   6  -7 4425.08 408.073   5
  -1   6   7 4387.10 397.687   4
   1  -6  -7 4525.49 293.661   8
   1   6  -6 50372.9 1250.78   5
   1  -6  -6 48398.8 1180.33   1
   1  -6  -6 48384.6 861.310   8
   1  -6  -6 44370.1 868.207   2
  -1   6   6 49607.0 1195.90   4
   1  -6  -6 49472.5 805.741   6
  -1   6   6 44987.5 912.194   2
   1  -6  -6 49854.3 774.579   3
   1   6  -5 21388.4 828.851   5
   1  -6  -5 19439.1 562.088   2
  -1   6   5 19097.3 583.411   2
   1  -6  -5 20504.6 757.797   1
   1  -6  -5 20525.8 521.957   8
   1  -6  -5 20053.6 562.953   3
   1  -6  -5 20729.5 580.473   6
   1   6  -4 4238.40 406.628   5
   1  -6  -4 3459.51 206.327   8
   1  -6  -4 3966.18 333.036   1
   1  -6  -4 3382.00 259.315   6
   1   6  -4 3701.73 269.199   8
   1  -6  -4 3301.14 235.793   2
   1  -6  -4 3268.64 257.937   3
   1   6  -3 1655.39 173.662   8
   1  -6  -3 1332.00 180.727   6
   1  -6  -3 1478.33 135.165   8
  -1   6   3 1304.27 183.950   4
   1   6  -3 1386.02 248.366   5
   1  -6  -3 1501.99 166.711   2
  -1  -6   3 1588.93 186.776   4
  -1  -6   3 1597.30 215.843   7
   1  -6  -2 23325.3 736.244   6
   1   6  -2 24574.7 532.093   8
  -1   6   2 24932.2 530.971   8
  -1  -6   2 24484.1 688.947   7
   1  -6  -2 23136.0 498.431   8
   1   6  -2 25748.1 917.831   5
  -1  -6   2 24668.6 656.488   4
   1  -6  -2 24861.0 661.467   4
   1  -6  -2 24282.7 651.117   2
  -1  -6   1-132.974 138.625   7
  -1   6   1 6.01411 60.1162   8
   1  -6  -1-83.4941 114.163   6
  -1  -6   1-80.8523 90.6811   4
   1   6  -1 70.8823 51.0358   8
   1  -6  -1 99.6955 98.9902   7
   1  -6  -1-43.3978 80.1587   4
   1   6  -1 80.0469 148.580   5
   1   6   0 4276.27 160.302   8
  -1  -6   0 5007.31 320.551   7
   1  -6   0 5052.55 384.642   6
   1  -6   0 5337.36 280.683   7
  -1  -6   0 4536.79 307.816   4
  -1   6   0 5130.97 259.888   8
   1  -6   0 4826.33 261.956   4
   1  -6   1 1483.68 159.221   7
   1  -6   1 1151.61 127.535   4
  -1  -6  -1 1237.80 189.533   7
   1  -6   1 1371.93 221.826   6
  -1   6  -1 1342.96 153.573   8
   1  -6   2 2123.11 182.955   4
   1  -6   2 2316.18 314.350   6
  -1   6  -2 2902.47 231.417   8
  -1  -6  -3 14618.5 560.645   1
  -1   6  -3 15745.6 553.051   8
   1  -6   3 15689.7 738.027   6
   1  -6   3 14398.8 384.124   4
   1   6   3 15012.1 712.850   5
   1   6   4 61346.3 1405.17   5
  -1  -6  -4 59965.8 1142.31   1
   1  -6   4 58206.1 1434.54   6
  -1  -6  -4 58066.4 1021.70   3
   1  -6   4 56720.5 771.854   4
  -1  -6  -5 848.610 147.633   3
   1  -6   5 931.823 259.099   6
  -1  -6  -5 1029.64 186.511   1
   1   6   5 632.520 210.712   5
  -1  -6  -5 709.205 137.976   6
  -1  -6  -5 675.864 78.6375   8
   1   6   5 615.527 195.522   4
  -1   6  -5 554.526 123.407   7
  -1  -6  -6 101355. 1126.00   3
   1   6   6 101220. 1791.90   4
   1  -6   6 94581.5 1134.28   4
  -1   6  -6 99565.4 1326.37   7
   1  -6   6 103267. 2013.82   6
  -1  -6  -6 100249. 1577.01   1
   1   6   6 103173. 1820.14   5
  -1  -6  -6 100750. 1026.66   8
  -1  -6  -6 103896. 1157.57   6
   1  -6   7 7013.64 577.016   6
  -1   6  -7 6206.51 474.418   8
  -1  -6  -7 6690.26 254.750   6
   1   6   7 7103.01 502.593   5
   1   6   7 6627.18 486.942   4
  -1  -6  -7 7242.73 324.656   8
   1  -6   7 6515.65 326.044   4
  -1  -6  -7 6593.66 441.172   1
   1  -6   8 4839.86 305.675   4
   1   6   8 4965.26 423.317   5
  -1  -6  -8 3962.66 121.550   6
  -1   6  -8 4908.43 444.372   8
   1  -6   8 5422.25 510.177   6
   1   6   8 4914.07 447.843   4
  -1  -6  -8 5291.54 403.967   1
  -1  -6  -8 4660.55 132.810   6
   1  -6   9 9269.25 448.309   4
  -1   6  -9 10610.1 655.247   8
   1   6   9 10274.2 543.566   2
   1   6   9 9684.18 639.864   4
  -1  -6  -9 10943.0 594.901   1
   1  -6   9 9390.25 678.056   6
  -1  -6 -10 10533.6 596.721   1
   1  -6  10 9472.54 479.634   4
   1   6  10 10145.4 686.349   4
   1  -6  10 8737.00 681.024   6
  -1   6 -10 9176.38 655.519   8
   1   6  10 9426.98 535.198   2
   1  -6  11 1956.96 239.974   4
  -1  -6 -11 1858.41 307.873   1
  -1   6 -11 2034.69 387.216   8
   1   6  11 1684.69 346.044   4
   1   6  11 1952.14 279.746   2
   1  -6  11 1494.88 338.878   6
   1   6  12 45738.2 1256.59   2
  -1   6 -12 44662.0 1483.61   8
  -1  -6 -12 46233.3 1341.84   1
   1  -6  12 44529.9 1153.24   4
   1  -6  12 44695.3 1561.40   6
   1   6  12 45366.3 1537.38   4
   1   6  13 4971.07 550.844   4
   1  -6  13 3778.50 386.172   4
   1   6  13 4019.45 421.941   2
  -1   6 -13 4150.79 501.938   8
  -1  -6 -13 4164.75 447.678   1
   1  -6  13 4057.76 504.813   6
  -1   6 -14 5592.27 598.836   8
   1  -6  14 5662.13 603.292   6
  -1  -6 -14 5324.19 512.211   1
   1   6  14 5847.02 519.482   2
   1   6  14 6343.55 636.696   4
  -1  -6 -15 12142.5 790.847   1
   1   6  15 9678.30 671.347   2
   1   6  15 10622.0 838.760   4
  -1   6 -15 10878.3 830.104   8
   1  -6  15 10765.1 840.764   6
  -1   6 -16 2113.62 427.552   8
  -1  -6 -16 1791.25 363.121   1
   1  -6  16 1476.38 367.773   6
   1   6  16 1743.13 391.518   4
  -1  -6 -17 167.387 200.845   1
   1  -6  17-99.0287 259.620   6
  -1   6 -17-22.0826 246.243   8
   1   6  17-295.244 244.906   4
  -1   6 -18 37.1796 244.570   8
  -1  -6 -18-404.144 270.828   1
   1   6  18-386.159 243.873   4
   1  -6  18 280.624 259.887   6
   1  -6  19 382.175 233.961   6
  -1  -6 -19 159.953 252.070   1
  -1  -6 -20-124.486 291.483   1
   1  -7 -19 4312.23 582.035   1
   1  -7 -18 2910.45 468.634   1
   1   7 -18 1429.03 384.862   8
   1  -7 -17 7199.75 684.394   1
   1   7 -17 6619.40 698.082   8
  -1  -7  17 5929.76 693.907   6
  -1   7  17 7364.38 770.810   4
   1  -7 -16 783.306 286.425   1
  -1  -7  16 460.337 273.406   6
  -1   7  16 153.319 244.785   4
   1   7 -16 155.546 219.283   8
  -1  -7  15 248.529 259.131   6
   1   7 -15 709.454 344.762   8
   1  -7 -15 422.837 261.187   1
  -1   7  15 338.131 272.571   4
  -1   7  14 14345.9 952.232   4
   1   7 -14 12950.7 861.692   8
   1  -7 -14 12950.4 820.103   1
  -1  -7  14 12255.9 921.665   6
   1  -7 -13 3982.99 487.339   1
  -1  -7  13 3468.69 512.458   6
  -1   7  13 3350.31 493.359   4
   1   7 -13 3859.38 510.929   8
  -1   7  12 36503.9 1390.38   4
   1   7 -12 33717.2 1305.24   8
  -1  -7  12 35244.2 1454.85   6
  -1  -7  12 31533.5 1030.29   4
   1  -7 -12 33010.4 1230.25   1
  -1  -7  11 967.913 208.385   4
   1  -7 -11 1176.80 277.654   1
  -1   7  11 1186.18 302.164   4
   1   7 -11 1673.83 329.950   8
  -1  -7  10 5.94393 128.577   4
  -1   7  10 310.650 251.206   4
   1   7 -10 203.547 196.421   8
   1  -7 -10 357.533 227.658   1
  -1   7   9-131.834 171.655   4
   1  -7  -9-361.813 200.449   1
   1   7  -9 191.963 184.656   8
  -1   7   8 48.4053 168.335   4
   1   7  -8 5.69927 135.730   8
   1  -7  -8 242.904 169.090   1
   1   7  -7 103.206 156.543   8
   1   7  -7 615.498 207.508   5
  -1   7   7 255.601 155.366   4
   1  -7  -7 425.192 112.397   6
   1  -7  -7 381.803 200.510   1
   1   7  -6 199.696 207.417   5
   1  -7  -6 353.912 184.641   1
  -1   7   6 188.604 158.170   4
   1  -7  -6 201.185 110.578   6
   1  -7  -5 681.218 122.980   6
   1  -7  -5 1257.33 229.212   1
   1   7  -5 1089.48 266.058   5
  -1   7   5 856.035 178.925   4
   1   7  -4 1041.39 251.121   5
   1   7  -4 1506.64 192.401   8
   1  -7  -4 1527.23 203.942   6
   1  -7  -4 1143.95 121.686   8
   1  -7  -4 1403.59 233.700   1
  -1  -7   3 28745.1 814.937   7
   1   7  -3 30146.2 1070.03   5
   1  -7  -3 29728.4 866.618   6
   1   7  -3 28978.6 666.827   8
   1  -7  -2 23843.4 812.429   6
  -1   7   2 23041.6 509.365   8
   1  -7  -2 23617.8 710.852   7
   1   7  -2 23597.7 532.109   8
   1   7  -2 24697.5 977.894   5
  -1  -7   2 23540.1 719.089   7
   1   7  -1 5343.07 218.099   8
   1  -7  -1 5799.91 330.104   7
   1  -7  -1 4994.65 312.241   4
   1  -7  -1 5201.18 416.349   6
  -1   7   1 5134.70 257.107   8
   1   7  -1 5700.85 489.613   5
  -1  -7   1 5172.60 335.016   7
   1   7   0 6150.01 503.502   5
  -1  -7   0 6086.33 374.973   7
   1  -7   0 5963.04 459.460   6
  -1   7   0 6377.94 302.543   8
   1  -7   0 5370.51 297.508   4
   1  -7   0 6361.92 332.305   7
  -1   7  -1 22944.7 601.136   8
  -1  -7  -1 22731.9 745.761   7
   1  -7   1 20033.9 529.537   4
   1  -7   1 23577.2 603.193   7
   1   7   1 24224.7 966.956   5
   1  -7   1 22666.4 883.351   6
   1  -7   2 19077.7 489.872   4
   1   7   2 22991.8 952.659   5
  -1  -7  -2 22263.6 767.496   7
  -1   7  -2 22499.1 639.024   8
   1  -7   2 21167.7 888.007   6
   1  -7   3 2979.73 195.227   4
   1   7   3 3785.83 417.525   5
  -1  -7  -3 3482.22 303.731   1
   1  -7   3 3439.73 408.328   6
  -1  -7  -4 1824.20 247.844   6
   1   7   4 1638.18 314.201   5
   1  -7   4 1035.94 119.059   4
   1  -7   4 1636.37 305.546   6
  -1  -7  -4 1353.78 209.172   1
  -1  -7  -5 45767.8 1109.25   1
   1   7   5 49250.9 1268.99   4
  -1  -7  -5 48646.0 1002.73   6
   1  -7   5 48670.5 1446.36   6
   1   7   5 49353.6 1377.32   5
  -1  -7  -6 27989.3 694.755   6
  -1  -7  -6 28353.6 896.337   1
   1   7   6 28106.5 1059.06   5
  -1   7  -6 27495.0 897.797   8
   1  -7   6 28223.5 1136.29   6
   1   7   6 27211.2 979.479   4
   1   7   7 4508.85 441.652   5
   1   7   7 3532.53 333.512   2
  -1   7  -7 4070.77 387.503   8
   1  -7   7 3402.78 234.012   4
  -1  -7  -7 4341.52 249.766   6
   1   7   7 3984.07 413.144   4
   1  -7   7 3745.79 456.396   6
  -1  -7  -7 4088.79 369.160   1
  -1  -7  -8 14263.5 680.127   1
  -1   7  -8 14358.6 737.596   8
   1  -7   8 14685.6 875.830   6
   1   7   8 14419.1 785.590   4
   1   7   8 13784.1 654.469   2
   1  -7   8 12589.7 466.564   4
   1   7   9-132.626 211.582   4
  -1  -7  -9 335.113 159.626   1
   1  -7   9 347.249 225.147   6
   1   7   9 1.98699 119.194   2
  -1   7  -9 464.505 217.320   8
   1  -7   9-61.2383 118.806   4
   1   7  10 3090.01 338.987   2
   1   7  10 3030.03 404.255   4
  -1   7 -10 2923.77 403.904   8
   1  -7  10 3216.98 449.095   6
  -1  -7 -10 3195.79 367.512   1
  -1   7 -11 17120.9 927.968   8
   1   7  11 18556.4 987.675   4
   1   7  11 16876.8 764.023   2
  -1  -7 -11 18115.4 836.045   1
   1  -7  11 17068.0 1014.54   6
   1   7  12 369.932 255.024   4
   1   7  12 294.600 175.122   2
   1  -7  12 155.908 240.171   6
  -1  -7 -12 197.013 168.171   1
  -1   7 -12 333.362 227.147   8
   1  -7  13 3105.83 481.978   6
  -1   7 -13 3722.97 514.129   8
   1   7  13 2980.40 449.134   4
  -1  -7 -13 3094.83 407.000   1
   1   7  14 749.302 317.803   4
   1  -7  14 342.903 236.265   6
  -1   7 -14 1123.72 330.377   8
  -1  -7 -14 1269.18 316.962   1
  -1  -7 -15 4009.28 488.754   1
  -1   7 -15 3742.17 521.602   8
   1  -7  15 3019.13 499.428   6
   1   7  15 5113.67 609.754   4
  -1  -7 -16 1734.57 380.241   1
  -1   7 -16 1492.94 344.576   8
   1  -7  16 1825.39 415.110   6
   1   7  16 1987.98 442.200   4
   1   7  17 236.917 241.104   4
  -1  -7 -17 119.494 231.112   1
  -1   7 -17 298.845 314.736   8
   1  -7  17-57.6664 232.496   6
   1   8 -17 2283.95 464.282   8
   1  -8 -17 2634.84 478.724   1
   1   8 -16 1429.14 329.063   8
   1  -8 -16 2168.21 416.540   1
  -1   8  16 2318.17 497.204   4
  -1  -8  16 1692.21 370.205   6
   1  -8 -15 329.223 263.763   1
   1   8 -15 367.504 239.263   8
  -1  -8  15 103.040 252.399   6
  -1   8  15 266.881 258.340   4
   1  -8 -14 1442.94 320.171   1
  -1  -8  14 1059.88 363.435   6
  -1   8  14 1826.10 401.765   4
   1   8 -14 1204.64 330.069   8
   1  -8 -13 5386.16 547.702   1
   1   8 -13 4596.12 547.674   8
  -1  -8  13 4144.35 586.481   6
  -1   8  13 5041.22 590.418   4
  -1  -8  12 1641.10 380.759   6
   1  -8 -12 1605.11 298.222   1
  -1   8  12 1909.26 378.322   4
   1   8 -12 1379.76 308.755   8
  -1   8  11 435.352 233.602   4
   1   8 -11 453.771 229.489   8
  -1  -8  11 196.582 232.844   6
   1  -8 -11 214.004 195.227   1
   1  -8 -10-44.1935 192.174   1
  -1   8  10-123.876 181.904   4
  -1  -8  10-34.4801 232.353   6
   1   8 -10 291.239 168.086   8
  -1  -8   9 197.617 202.490   6
  -1   8   9 28.5296 150.321   4
   1   8  -9 641.765 205.975   8
   1  -8  -9 2.37095 213.686   1
   1   8  -8 193.430 163.656   8
  -1   8   8 240.457 159.407   4
   1  -8  -7 329.997 204.944   1
  -1   8   7 14.4372 138.956   4
   1   8  -7 272.740 155.335   8
   1  -8  -6 5369.20 467.552   1
   1  -8  -6 5705.13 357.375   6
  -1   8   6 6059.93 472.896   4
   1  -8  -5 2049.42 297.427   1
   1  -8  -5 2373.79 262.419   6
   1   8  -5 2540.50 397.165   5
  -1   8   5 2929.05 326.869   4
   1  -8  -4 32220.1 938.209   6
   1   8  -4 33712.6 1224.88   5
   1  -8  -4 29729.2 1025.04   1
   1   8  -4 33211.8 797.041   8
   1   8  -3 115.818 98.0145   8
   1  -8  -3-174.423 172.380   1
   1   8  -3 283.554 262.258   5
   1  -8  -3 180.171 157.267   6
   1  -8  -3 94.4483 135.379   7
   1  -8  -2 4434.88 390.492   6
   1   8  -2 4768.55 492.962   5
   1  -8  -2 4865.24 347.186   7
  -1  -8   2 4711.90 363.161   7
   1  -8  -1 19992.6 848.046   6
   1  -8  -1 19825.1 644.514   7
  -1  -8   1 20157.1 704.953   7
   1   8  -1 20652.4 963.008   5
  -1  -8   0 6319.81 404.135   7
  -1   8   0 6132.99 303.807   8
   1  -8   0 6659.13 361.661   7
   1  -8   0 5893.24 486.992   6
   1   8   0 7210.79 586.658   5
   1  -8   1-53.2409 194.454   6
  -1  -8  -1 97.6434 128.178   7
   1   8   1 247.943 218.043   5
   1  -8   1 35.7159 112.621   7
  -1  -8  -1 549.025 161.301   6
  -1   8  -1 84.8831 77.7924   8
   1   8   2 29073.9 1151.03   5
   1  -8   2 27892.3 1094.35   6
  -1   8  -2 28966.9 748.271   8
  -1  -8  -2 29685.3 933.301   7
  -1  -8  -2 28508.4 967.953   6
   1   8   3 29468.0 1148.38   5
  -1  -8  -3 29184.0 960.847   7
   1  -8   3 27815.5 1116.89   6
  -1  -8  -3 25696.2 867.142   1
  -1  -8  -3 28176.4 924.563   6
  -1  -8  -4 15166.5 656.825   6
   1  -8   4 14980.7 850.651   6
  -1  -8  -4 14269.3 655.580   1
   1   8   4 16030.0 859.641   5
  -1  -8  -4 15588.8 727.907   7
  -1  -8  -5 59.7675 120.379   6
  -1   8  -5 206.298 143.256   8
   1   8   5 319.237 240.503   5
  -1  -8  -5 189.522 173.378   1
   1  -8   5-312.311 234.109   6
  -1  -8  -6 10040.2 467.712   6
   1   8   6 9611.11 624.477   4
  -1   8  -6 9895.04 555.355   8
  -1  -8  -6 10178.5 574.868   1
   1   8   6 9329.94 541.400   2
   1  -8   6 10370.3 746.924   6
   1   8   7 248.215 185.190   4
   1   8   7 563.644 174.907   2
  -1  -8  -7 344.507 164.084   1
   1  -8   7 599.985 253.563   6
  -1   8  -7 351.772 135.811   8
   1   8   8 8135.35 516.624   2
   1  -8   8 8505.98 707.568   6
   1   8   8 8627.28 643.792   4
  -1  -8  -8 9240.21 580.519   1
  -1   8  -8 9197.76 606.109   8
  -1  -8  -9 7.55003 149.852   1
   1   8   9 378.599 221.218   4
  -1   8  -9 207.151 177.055   8
   1   8   9-73.9668 163.558   2
   1  -8   9 468.912 260.007   6
  -1  -8 -10 165.052 152.544   1
  -1   8 -10 45.9197 174.572   8
   1   8  10-142.255 199.009   4
   1  -8  10 16.1054 246.932   6
  -1   8 -11 797.414 248.895   8
   1  -8  11 524.114 284.953   6
   1   8  11 750.093 253.465   4
  -1  -8 -11 804.466 240.230   1
  -1  -8 -12 11660.6 725.088   1
  -1   8 -12 11009.2 782.740   8
   1  -8  12 12162.5 926.030   6
   1   8  12 12924.6 887.670   4
   1  -8  13 5468.88 650.396   6
  -1  -8 -13 4896.85 502.115   1
   1   8  13 6635.33 684.328   4
  -1   8 -13 5904.73 623.059   8
   1   8  14 4303.72 575.658   4
   1  -8  14 4187.17 585.317   6
  -1   8 -14 4567.21 565.231   8
   1  -8  15 6353.92 740.646   6
   1   8  15 6835.62 727.742   4
  -1   8 -15 6335.03 684.716   8
  -1   8 -16 9824.76 870.371   8
   1   8  16 10126.1 915.137   4
  -1   9  15 246.440 238.741   4
  -1   9  14-91.3540 232.389   4
  -1  -9  13-290.902 360.202   6
   1  -9 -13 120.808 200.634   1
  -1   9  13 314.700 231.911   4
   1  -9 -12 832.303 245.487   1
  -1   9  12 849.538 291.505   4
  -1  -9  12 587.540 305.668   6
  -1  -9  11 716.977 331.432   6
  -1   9  11 631.772 195.573   4
   1  -9 -11 434.469 216.328   1
  -1  -9  10 3599.44 554.954   6
   1  -9 -10 4155.38 473.249   1
  -1   9  10 3914.98 476.483   4
   1  -9  -9 5150.87 504.397   1
  -1  -9   9 6658.81 692.630   6
  -1   9   9 6277.86 573.948   4
   1  -9  -8 858.610 259.120   1
  -1  -9   8 344.974 254.112   6
  -1   9   8 940.121 239.152   4
  -1   9   7 3583.26 402.642   4
   1  -9  -7 3199.46 400.665   1
  -1  -9   7 3173.04 471.966   6
   1  -9  -6 164.274 165.288   1
  -1  -9   6-139.978 225.015   6
   1  -9  -5 716.629 220.972   1
  -1  -9   5 897.183 240.480   6
   1  -9  -5 166.023 151.887   6
   1  -9  -4 1155.51 219.656   6
   1  -9  -4 976.509 221.141   7
   1  -9  -4 530.801 192.124   1
  -1  -9   4 536.131 208.284   6
   1  -9  -3-162.693 168.123   1
  -1  -9   3 59.7985 216.703   6
   1  -9  -3 33.2869 151.968   6
   1  -9  -3-150.517 137.860   7
   1  -9  -2 163.287 142.609   7
   1   9  -2-321.609 289.714   5
   1  -9  -2-120.122 171.003   6
  -1  -9   2 467.114 170.637   7
  -1  -9   2-137.730 203.982   6
   1  -9  -1 551.861 219.159   6
  -1  -9   1 333.905 123.159   7
   1   9  -1 147.534 210.123   5
  -1  -9   1 8.20223 176.848   6
  -1  -9   0 975.595 170.810   7
  -1  -9   0 892.502 230.565   6
   1   9   0 922.396 272.124   5
   1  -9   0 890.670 235.618   6
  -1  -9  -1-331.743 234.498   6
   1  -9   1-230.086 198.817   6
  -1  -9  -1-125.674 129.236   7
   1   9   1 41.4855 215.361   5
  -1  -9  -2 3983.28 371.839   7
  -1  -9  -2 3787.00 393.933   6
   1  -9   2 3811.84 448.526   6
  -1  -9  -2 3474.28 355.342   1
  -1  -9  -3 753.640 173.960   1
   1  -9   3 529.369 272.119   6
  -1  -9  -3 497.501 170.753   7
  -1  -9  -3 195.701 137.952   6
   1  -9   4 310.246 227.997   6
  -1  -9  -4 285.978 144.252   7
  -1  -9  -4-29.6340 147.494   6
  -1  -9  -4 173.482 154.416   1
  -1  -9  -5 9988.58 542.987   6
  -1  -9  -5 10062.2 648.226   7
   1  -9   5 10672.4 787.504   6
  -1  -9  -5 9231.27 590.480   1
   1  -9   6 172.323 221.455   6
  -1  -9  -6 276.796 157.694   1
  -1  -9  -7 868.674 224.954   1
   1  -9   7 752.955 269.508   6
   1  -9   8 22702.6 1201.44   6
   1   9   8 21146.1 1036.12   4
   1   9   9-97.4118 199.288   4
   1  -9   9 32.6232 258.808   6
  -1  -9  -9-14.1788 165.269   1
   1  -9  10 779.202 291.830   6
   1   9  10 783.923 253.317   4
  -1   9 -10 689.049 227.384   8
   1   9  11 636.883 271.766   4
   1  -9  11 600.192 289.392   6
  -1   9 -11 447.486 210.600   8
   1   9  12 1423.49 348.236   4
  -1   9 -12 1499.45 340.886   8
   1  -9  12 1378.27 388.559   6
   1  -9  13 144.329 290.593   6
  -1   9 -13 31.9403 213.334   8
   1   9  13 114.139 205.298   4
   1   9  14 405.232 274.221   4
  -1   9 -14 791.513 335.957   8
  -1 -10  11 905.853 350.597   6
  -1 -10  10 5412.41 654.185   6
   1 -10  -9 171.370 221.995   1
  -1 -10   9 117.170 234.891   6
  -1 -10   8 3202.68 502.244   6
   1 -10  -8 3677.70 461.152   1
   1 -10  -7 1021.76 268.187   1
  -1 -10   7 1308.46 379.030   6
   1 -10  -6 144.506 211.369   1
  -1 -10   6-77.2080 242.229   6
   1 -10  -5 3427.13 418.122   1
  -1 -10   5 3903.25 521.087   6
   1 -10  -4 78.6942 174.576   1
   1 -10  -4 283.938 163.627   6
  -1 -10   4 205.429 204.968   6
   1 -10  -3 896.895 241.473   6
  -1 -10   3 767.830 283.925   6
   1 -10  -3 623.399 234.719   1
   1 -10  -2 1966.22 307.762   6
  -1 -10   2 2032.49 375.799   6
   1 -10  -1 1751.10 326.417   6
  -1 -10   1 1192.68 298.161   6
  -1 -10   0 563.805 196.599   6
   1 -10   0 1105.31 286.409   6
  -1 -10  -1 1413.50 291.150   6
   1 -10   1 1439.10 316.827   6
  -1 -10  -2 3991.81 405.658   1
   1 -10   2 4697.73 538.387   6
  -1 -10  -2 5509.41 505.225   6
  -1 -10  -3 1151.52 245.822   6
   1 -10   3 1567.09 337.171   6
  -1 -10  -3 868.125 190.426   1
   1 -10   4 17600.3 1040.42   6
  -1 -10  -4 14567.2 760.245   1
  -1 -10  -5 1755.61 309.212   7
   1 -10   5 2138.05 419.512   6
   1 -10   6 2055.04 402.610   6
  -1 -10  -6 2578.94 373.881   7
  -1 -10  -7 1582.33 322.913   7
   1 -10   7 1886.69 397.750   6
   1 -10   8 677.072 282.075   6
   1 -10   9 87.0657 247.678   6
   1 -10  10 133.195 246.327   6
   1  10  11-222.110 272.784   4
   1 -10  11-238.799 272.190   6
   1  10  12 798.201 300.775   4
   1  10  13 1801.24 406.197   4
  -1 -11   8 1402.79 395.703   6
  -1 -11   7 3047.87 537.366   6
  -1 -11   6 3025.10 509.057   6
  -1 -11   5 1653.19 407.406   6
  -1 -11   4 1943.29 446.862   6
  -1 -11   3 4837.73 597.047   6
   1 -11  -3 4259.19 464.470   1
   1 -11  -2-237.559 239.140   1
  -1 -11   2 518.590 270.294   6
   1 -11  -2 268.115 235.131   6
   1 -11  -1 7510.90 644.609   6
  -1 -11   1 7805.11 690.403   6
  -1 -11   0 73.2934 210.623   6
   1 -11   0 489.641 237.551   6
   1 -11   1 35.4860 226.322   6
  -1 -11  -1 80.3314 179.067   6
   1 -11   2 1335.34 342.758   6
  -1 -11  -2 2063.99 347.367   6
   1 -11   3 139.322 211.395   6
   1 -11   4 118.375 231.209   6
   1 -11   5 354.818 244.820   6
   1 -11   6-191.277 287.175   6
   1 -11   7 853.913 330.809   6
   1 -11   8 579.663 297.913   6
  -1 -12   5 259.717 248.052   6
  -1 -12   4-68.3774 295.275   6
  -1 -12   3-24.1389 227.254   6
  -1 -12   2 4271.39 570.166   6
  -1 -12   1 8386.76 771.052   6
   1 -12   0 302.035 288.463   6
  -1 -12   0 297.817 269.880   6
   1 -12   1 1109.27 336.511   6
   1 -12   2 15660.4 1049.53   6
   1 -12   3 6736.45 726.662   6
   1 -12   4 9708.42 876.700   6
   1 -12   5 632.247 296.199   6
  -2   0  21-277.471 233.546   4
  -2   0  20 5876.00 682.285   4
   2   0 -19 609.745 308.888   1
  -2   0  19 425.788 276.164   4
  -2   0  18 11532.9 868.345   4
   2   0 -18 12213.9 865.537   1
  -2   0  17 66.1662 253.881   4
   2   0 -17 268.554 274.114   1
   2   0 -16 4039.36 493.111   1
  -2   0  16 4644.99 510.221   4
   2   0 -15-47.7671 206.345   1
  -2   0  15-153.815 178.136   4
  -2   0  14 26453.6 1069.05   4
   2   0 -14 26025.5 1054.67   1
   2   0 -13-105.453 182.229   1
  -2   0  13 515.181 231.236   4
  -2   0  12 27605.0 993.066   4
   2   0 -12 27720.5 1002.25   1
   2   0 -11 234.194 156.743   1
  -2   0  11-45.0263 120.731   4
  -2   0  11 17.0586 77.4987   3
  -2   0  10 650.279 114.767   3
  -2   0  10 823.868 188.333   4
  -2   0   9 95.7056 72.8271   3
  -2   0   8 9886.63 360.671   3
   2   0  -8 10117.4 367.434   3
  -2   0   7 58.3516 121.275   3
   2   0  -7 47.1264 99.6275   3
   2   0  -6 143595. 1216.29   3
  -2   0   6 143748. 1159.66   3
  -2   0   6 144481. 1577.75   1
  -2   0   5 58.9781 86.4588   1
  -2   0   5 84.0400 65.5059   3
   2   0  -5 174.740 74.2953   3
   2   0  -4 976414. 2664.83   3
  -2   0   4 986635. 3372.29   1
  -2   0   3 196.220 67.3264   1
   2   0  -3 201.774 64.5085   3
  -2   0   3 166.201 53.7938   3
  -2   0   2 79538.5 728.695   1
  -2   0  -2 66962.9 648.538   6
  -2   0  -2 68647.1 707.434   4
   2   0   3 127.163 68.4804   1
  -2   0  -3 128.999 72.0684   4
  -2   0  -3 160.948 65.9929   6
  -2   0  -4 53598.7 798.770   4
   2   0   4 50336.5 639.327   6
  -2   0  -4 50036.0 666.105   6
   2   0   4 50963.0 751.508   1
  -2   0  -5-6.81506 62.6303   6
   2   0   5 72.8676 71.9468   1
   2   0   5-60.9290 70.3724   6
  -2   0  -5-103.727 90.3037   4
   2   0   5-35.9615 84.6547   4
  -2   0  -6 4190.11 273.107   4
   2   0   6 4083.98 259.601   1
   2   0   6 3903.24 268.953   4
   2   0   6 3931.16 216.905   6
   2   0   7 108.925 120.488   4
   2   0   7 126.054 93.3109   6
  -2   0  -7 78.6451 117.409   1
   2   0   8 100048. 1166.08   6
   2   0   8 100263. 1521.17   4
  -2   0  -8 97120.5 1489.67   1
   2   0   9 349.711 155.825   4
   2   0   9 46.4959 80.3887   6
  -2   0  -9 283.381 142.258   1
   2   0  10 1890.92 184.928   6
   2   0  10 1858.57 246.392   4
   2   0  11-124.618 142.247   4
   2   0  11-45.6734 85.4589   6
   2   0  12 77214.5 1663.79   4
   2   0  13 126.101 194.429   4
   2   0  14 5494.63 512.283   4
   2   0  15 355.479 256.903   4
   2   0  16 66326.9 1844.20   4
   2   0  17 561.996 257.180   4
   2   0  18 2479.29 436.000   2
   2   0  18 3059.19 457.367   4
   2   0  19-1.19119 211.954   2
   2   0  19-68.4126 225.687   4
   2   0  20 2148.78 465.547   4
   2   0  20 2140.73 415.812   2
   2   0  21 86.8581 345.624   2
   2   0  21 214.886 291.286   4
  -2   1  22 120.756 227.399   2
  -2   1  21 168.157 234.203   4
   2  -1 -21 754.354 323.273   1
  -2   1  21 228.306 282.775   2
  -2  -1  21 664.145 330.611   4
  -2  -1  20 5820.61 655.362   4
   2  -1 -20 5441.46 635.771   1
  -2   1  20 5273.17 637.107   4
  -2  -1  19 4369.04 572.282   4
  -2   1  19 4408.69 574.714   4
   2  -1 -19 3983.91 535.557   1
  -2  -1  18 4053.47 506.684   4
   2  -1 -18 3835.59 504.285   1
  -2   1  18 3204.49 484.399   4
  -2  -1  17 324.750 222.699   4
   2  -1 -17 233.019 211.607   1
  -2  -1  17 293.710 135.570   6
  -2   1  17 146.556 212.170   4
  -2  -1  16 1330.08 237.548   6
  -2  -1  16 1448.32 314.203   4
   2  -1 -16 1447.48 309.419   1
  -2   1  16 1586.01 327.668   4
   2   1 -16 1130.64 286.228   1
   2   1 -15 339.890 229.438   1
  -2  -1  15-4.26719 201.571   4
   2  -1 -15 279.005 240.405   1
  -2   1  15 141.489 180.855   4
  -2   1  14-91.4223 215.399   4
  -2  -1  14-201.741 189.943   4
  -2   1  14-38.8425 103.323   6
   2   1 -14 54.4355 181.278   1
   2  -1 -14 450.976 235.417   1
   2  -1 -13 131.539 169.278   1
  -2  -1  13 72.5251 170.267   4
  -2   1  13 118.846 154.023   4
   2   1 -13 413.564 234.064   1
  -2  -1  12 28976.9 1002.69   4
   2  -1 -12 26752.7 984.635   1
  -2   1  12 29888.4 1047.57   4
   2   1 -12 29049.6 1012.73   1
  -2   1  12 27516.0 597.327   3
   2  -1 -11 12123.8 629.231   1
  -2   1  11 11737.0 374.920   3
  -2  -1  11 13049.1 645.480   4
  -2   1  11 12127.4 635.969   4
   2   1 -10 14576.9 259.050   5
  -2   1  10 15009.0 398.928   3
   2  -1 -10 13989.1 260.146   5
  -2  -1  10 15696.2 668.894   4
  -2   1   9 3127.19 178.855   3
   2  -1  -9 2662.90 132.748   5
   2   1  -9 2786.29 247.914   3
  -2  -1   9 3230.12 305.290   4
   2   1  -9 2761.98 134.153   5
  -2  -1   8 138835. 1753.66   4
  -2  -1   8 136748. 1519.36   3
   2   1  -8 134768. 924.512   5
   2   1  -8 136105. 1546.69   3
  -2   1   8 135970. 1038.67   3
  -2   1   7 47294.7 564.830   3
   2  -1  -7 47807.6 594.275   3
  -2  -1   7 50583.5 1001.60   4
  -2  -1   7 48339.5 859.872   3
   2   1  -7 47916.8 869.197   3
   2   1  -7 45622.1 547.403   5
   2  -1  -6 109994. 820.926   3
  -2  -1   6 108290. 1212.15   3
  -2   1   6 111321. 1399.96   1
   2   1  -6 106498. 1232.98   3
  -2  -1   6 109009. 1356.95   1
   2   1  -6 106828. 837.480   5
  -2   1   6 106769. 778.735   3
  -2   1   5 1343.17 90.9475   3
   2  -1  -5 1416.81 95.6111   3
   2   1  -5 1259.69 105.740   5
  -2  -1   5 1469.57 163.867   1
  -2  -1   5 1234.40 130.675   3
  -2   1   5 1263.83 163.504   1
   2   1  -5 900.284 131.677   3
  -2  -1   4 316279. 1835.11   3
   2  -1  -4 307757. 1977.12   8
  -2   1   4 314623. 2030.49   1
   2  -1  -4 316976. 1165.26   3
  -2  -1   4 320918. 1917.48   1
  -2   1   4 314352. 1325.05   6
   2  -1  -3 553392. 2383.22   8
  -2   1   3 551426. 1711.67   6
  -2   1   3 548688. 2435.09   1
  -2  -1   3 534636. 2222.26   3
  -2  -1   3 554281. 2187.48   1
   2  -1  -2 78.9388 48.4664   6
   2   1  -2 190.225 88.6717   7
  -2  -1   2 196.583 63.4603   1
   2  -1  -2 159.071 70.2655   8
  -2   1   2 100.097 52.4383   6
  -2  -1   2 135.072 73.5008   3
   2  -1  -1 368.878 76.7338   8
  -2  -1   1 516.473 118.839   3
  -2  -1   1 299.340 72.1567   2
  -2  -1   1 207.546 42.4917   1
  -2  -1   0 77811.2 697.296   3
   2  -1   0 76281.1 734.792   8
  -2  -1   0 77425.4 748.882   2
  -2  -1  -1 116772. 947.038   2
   2  -1   1 117407. 989.570   8
  -2   1  -1 114862. 971.330   6
  -2  -1  -1 117339. 992.462   4
  -2  -1  -1 117613. 718.359   8
  -2   1  -2 212692. 1422.97   6
   2  -1   2 213185. 1015.42   4
  -2  -1  -2 217691. 1396.83   2
   2  -1   2 217008. 1487.99   8
  -2  -1  -2 215035. 1077.67   6
  -2   1  -2 210873. 1016.72   4
   2   1   2 207663. 1010.49   1
  -2  -1  -2 217790. 1196.03   8
  -2  -1  -2 212473. 1474.70   4
  -2  -1  -2 214256. 985.038   1
  -2   1  -3 66347.2 855.454   6
  -2  -1  -3 67375.5 602.711   6
   2  -1   3 66559.5 697.511   4
  -2  -1  -3 66729.4 894.987   4
   2   1   3 66301.1 601.219   6
   2   1   3 66614.3 707.396   1
  -2  -1  -3 68138.2 858.538   2
  -2  -1  -3 67937.3 697.465   1
  -2   1  -3 64207.5 694.389   4
   2   1   4 37021.2 463.991   6
  -2   1  -4 37514.9 606.574   4
  -2  -1  -4 36775.4 462.619   6
  -2  -1  -4 37187.2 607.209   1
  -2  -1  -4 39081.6 747.963   4
   2   1   4 36682.4 485.118   5
  -2   1  -4 37347.9 686.540   6
   2   1   4 36153.1 615.313   1
   2  -1   4 37137.9 607.509   4
   2   1   5 46038.9 548.189   6
   2  -1   5 43323.1 738.858   4
  -2  -1  -5 45365.8 871.655   4
   2  -1   5 44889.2 837.247   1
  -2  -1  -5 43837.0 548.646   6
  -2  -1  -5 45017.0 747.317   1
   2   1   5 44393.3 541.136   5
   2  -1   5 42319.8 767.358   6
   2   1   5 43338.7 759.175   1
  -2   1  -5 46878.9 767.332   4
   2  -1   6 4083.43 262.098   4
   2   1   6 4317.30 187.002   6
  -2   1  -6 4284.28 265.412   4
  -2  -1  -6 4049.85 188.148   6
   2  -1   6 4146.73 263.426   6
  -2  -1  -6 4459.99 273.196   1
   2   1   6 3991.55 266.132   1
   2   1   6 4137.47 170.674   5
   2   1   7 22054.9 382.438   5
  -2   1  -7 23126.8 646.945   4
   2   1   7 22960.1 446.561   6
   2  -1   7 20410.9 587.372   6
  -2  -1  -7 22282.4 637.187   1
   2  -1   7 22831.9 642.119   4
   2  -1   8 24351.3 378.116   5
   2  -1   8 22902.6 658.881   6
   2   1   8 23631.3 376.840   5
   2   1   8 24591.2 491.644   6
  -2  -1  -8 23083.0 695.718   1
   2  -1   8 24346.7 719.061   4
   2  -1   9 19248.7 633.116   6
   2  -1   9 19360.4 303.899   5
   2   1   9 19661.9 467.942   6
   2   1   9 20034.1 751.907   4
  -2  -1  -9 20302.7 705.068   1
   2   1   9 18641.9 306.931   5
   2  -1   9 19452.8 694.826   4
   2   1  10 16798.8 724.554   4
   2   1  10 16960.7 509.776   3
   2  -1  10 16427.1 675.047   4
   2   1  10 17701.7 717.354   2
  -2  -1 -10 16395.1 680.753   1
   2   1  10 16757.2 457.391   6
   2   1  11 5162.88 271.378   6
   2  -1  11 4794.35 401.105   4
  -2  -1 -11 3699.33 364.110   1
   2   1  11 4865.74 289.542   3
   2   1  11 5011.51 408.430   2
   2   1  11 4807.33 424.978   4
   2   1  12 6850.09 505.149   2
   2  -1  12 6803.51 491.565   4
   2   1  12 6767.76 512.898   4
  -2  -1 -12 6574.83 483.007   1
   2   1  12 6509.76 316.780   6
   2   1  12 6918.60 363.887   3
   2   1  13 8082.92 359.001   6
   2   1  13 8167.50 595.217   4
   2  -1  13 7651.78 477.888   6
   2  -1  13 9057.94 599.505   4
  -2  -1 -13 7951.00 556.538   1
   2   1  13 7935.32 561.660   2
   2  -1  14 387.452 160.147   6
   2   1  14 478.171 131.427   6
   2   1  14 435.732 258.850   4
   2   1  14 253.676 215.013   2
  -2  -1 -14 352.185 233.342   1
   2  -1  14 385.263 185.953   4
   2  -1  15 5711.05 553.461   4
   2   1  15 5958.66 555.302   4
   2  -1  15 5315.25 409.776   6
   2   1  15 4601.77 500.840   2
   2  -1  16 6136.48 590.024   4
   2  -1  16 5411.40 414.814   6
   2   1  16 4957.67 537.286   4
   2   1  16 4240.95 499.811   2
   2   1  17 4012.10 516.184   4
   2  -1  17 3900.92 497.022   4
   2   1  17 3146.42 479.407   2
   2   1  18 9404.05 768.091   2
   2  -1  18 8447.70 747.510   4
   2   1  18 8908.45 757.925   4
   2  -1  19 5.92018 243.368   4
   2   1  19-126.821 220.087   2
   2   1  19 339.927 270.656   4
   2   1  20 3987.73 576.043   4
   2   1  20 4146.91 580.125   2
   2  -1  20 4395.20 582.351   4
   2   1  21-293.386 286.819   2
   2  -1  21 360.375 285.704   4
   2  -2 -21-305.897 295.640   1
  -2   2  21-128.301 239.410   2
   2  -2 -20 1523.86 380.710   1
  -2   2  20 1369.29 381.424   4
  -2  -2  20 1174.66 367.062   4
  -2   2  20 1601.87 332.580   2
  -2  -2  19 362.257 263.606   4
  -2   2  19 85.6213 256.167   4
  -2   2  19-227.635 223.708   2
   2  -2 -19-459.356 285.080   1
  -2   2  18-30.1561 208.225   2
  -2  -2  18 235.193 241.062   4
  -2  -2  18-60.2762 225.943   6
  -2   2  18-22.7272 211.844   4
   2  -2 -18 102.487 214.410   1
  -2  -2  17-169.836 201.574   6
  -2   2  17-43.5582 197.919   4
  -2   2  17 168.780 176.908   2
   2  -2 -17-110.311 216.999   1
  -2  -2  17-425.147 215.050   4
  -2  -2  16 1583.48 253.547   6
  -2   2  16 2482.15 410.577   4
  -2  -2  16 2063.89 350.600   4
   2  -2 -16 2324.93 381.626   1
  -2  -2  15-49.0458 198.456   4
   2  -2 -15-100.562 196.457   1
  -2   2  14 10994.5 723.472   4
  -2  -2  14 10711.2 678.534   4
   2  -2 -14 11447.2 709.171   1
  -2  -2  13 637.538 166.635   4
  -2   2  13 428.624 70.7407   6
  -2   2  13 597.094 207.690   4
   2  -2 -13 621.011 245.355   1
   2  -2 -12 10275.6 273.748   5
  -2   2  12 9424.44 275.629   6
  -2  -2  12 11194.1 636.298   4
  -2   2  12 10150.8 282.860   6
  -2   2  12 9779.98 244.581   3
  -2   2  12 11089.5 659.317   4
   2  -2 -12 11305.0 642.065   1
  -2   2  11 13542.9 313.237   6
   2  -2 -11 14681.1 697.340   1
   2  -2 -11 14560.2 367.692   5
   2   2 -11 15008.4 711.773   1
  -2   2  11 14420.3 711.005   4
  -2  -2  11 14705.1 687.728   4
  -2   2  10 10446.1 263.464   6
   2   2 -10 10851.0 332.264   5
  -2  -2  10 11012.5 568.774   4
   2  -2 -10 12220.7 607.507   1
   2  -2 -10 10590.4 329.188   5
   2  -2  -9 29322.0 883.383   1
   2   2  -9 28562.1 830.491   3
   2   2  -9 28997.4 550.213   5
  -2  -2   9 28976.9 863.525   4
   2  -2  -9 28310.7 553.057   5
  -2   2   9 28218.9 404.182   6
   2  -2  -8 2502.85 178.950   5
  -2  -2   8 2695.02 269.494   4
   2   2  -8 1959.50 223.365   3
   2   2  -8 2388.79 180.992   5
  -2   2   8 2789.22 124.948   6
   2  -2  -8 2843.42 273.117   1
   2  -2  -7 62365.5 833.501   5
   2   2  -7 60977.6 826.470   5
  -2   2   7 61235.7 543.060   6
   2   2  -7 62608.2 1115.46   3
   2  -2  -6 15981.7 423.349   5
  -2   2   6 16137.5 278.606   6
  -2  -2   6 16619.1 553.094   3
   2   2  -6 15547.5 546.363   3
   2   2  -6 15729.3 422.574   5
  -2  -2   6 17006.6 559.334   1
  -2   2   5 13054.1 481.969   1
   2  -2  -5 13014.3 450.239   8
  -2   2   5 13102.4 256.646   6
  -2  -2   5 12676.6 462.052   3
   2  -2  -5 12978.4 193.145   3
   2   2  -5 12114.3 369.073   5
  -2   2   5 12371.6 315.924   2
  -2  -2   5 13909.0 466.077   1
   2  -2  -5 13103.0 470.370   4
  -2   2   4 230897. 1115.78   2
  -2  -2   4 237639. 1858.29   3
   2  -2  -4 246141. 1792.73   4
   2   2  -4 234986. 1592.70   5
  -2   2   4 237181. 1903.76   1
  -2   2   4 239172. 1149.05   6
  -2  -2   4 239742. 1718.32   1
   2   2  -4 239724. 1853.46   7
   2  -2  -4 239902. 1141.66   6
   2  -2  -4 237667. 1735.56   8
   2   2  -3 233.177 91.8250   7
   2   2  -3 231.007 87.5394   5
   2  -2  -3 377.076 68.7711   6
  -2  -2   3 205.089 74.1224   1
  -2  -2   3 185.694 77.5999   3
  -2  -2   3 510.685 101.437   5
  -2   2   3 183.669 51.2148   6
   2  -2  -3 221.977 78.7242   4
   2  -2  -3 434.903 92.5979   8
  -2   2   3 292.733 37.7233   2
  -2  -2   2 13908.9 406.590   3
   2  -2  -2 14663.9 366.050   8
  -2  -2   2 14389.7 389.044   5
  -2   2   2 13819.1 330.376   6
   2  -2  -2 14366.8 322.898   6
  -2  -2   2 13752.2 322.368   1
   2   2  -2 14142.7 401.039   7
  -2   2   2 13433.3 325.347   4
   2  -2  -2 14673.9 342.488   4
  -2   2   1 145662. 1146.17   6
   2  -2  -1 141884. 1098.38   6
   2   2  -1 143884. 1259.14   7
   2  -2  -1 147298. 1108.30   8
  -2  -2   1 148975. 1232.75   3
  -2   2   1 137961. 822.289   4
   2  -2  -1 140921. 853.099   4
  -2  -2   1 147618. 1289.47   2
  -2  -2   1 149966. 1235.30   5
   2  -2   0 82019.4 851.258   8
  -2   2   0 80543.8 920.530   6
  -2  -2   0 83896.9 925.154   5
  -2  -2   0 83238.4 928.599   2
  -2  -2   0 82518.8 870.633   3
   2  -2   1 266355. 1648.19   8
  -2  -2  -1 271041. 1458.99   3
  -2   2  -1 263794. 1774.59   6
  -2  -2  -1 263852. 1669.97   2
  -2  -2  -1 270736. 1649.57   5
  -2  -2  -1 269345. 990.313   1
  -2  -2  -1 269735. 1738.99   4
  -2  -2  -2 387.479 51.5522   1
  -2  -2  -2 934.479 123.360   5
   2  -2   2 346.673 82.6253   8
   2   2   2 567.542 85.6318   3
  -2  -2  -2 638.749 114.775   4
  -2  -2  -2 759.961 89.7981   3
  -2   2  -2 446.969 100.784   6
  -2  -2  -2 644.121 104.920   2
  -2  -2  -2 421.411 62.4363   8
   2   2   2 609.516 67.0509   1
   2   2   3 5568.99 196.928   3
   2  -2   3 5183.42 178.669   4
  -2  -2  -3 5548.54 216.647   1
  -2  -2  -3 6168.31 278.858   2
  -2  -2  -3 6113.85 303.302   4
   2   2   3 5853.03 219.022   1
   2  -2   4 1836.37 133.671   4
  -2  -2  -4 2118.14 112.839   6
  -2  -2  -4 1842.91 153.207   1
   2   2   4 1846.25 163.044   5
   2   2   4 1887.20 120.816   3
  -2  -2  -4 2042.82 205.883   4
   2   2   4 1830.56 151.038   1
  -2  -2  -4 1990.65 177.990   2
  -2  -2  -5 7515.71 193.414   6
   2  -2   5 7740.95 297.512   5
   2   2   5 8102.03 233.515   3
  -2  -2  -5 7832.23 353.315   2
   2  -2   5 7820.73 302.109   4
   2   2   5 7507.63 302.736   5
  -2  -2  -5 8077.57 325.562   1
  -2   2  -5 8188.61 311.988   4
   2   2   5 7673.06 329.176   1
   2  -2   6 32048.2 592.694   5
   2   2   6 32704.6 764.610   2
   2  -2   6 32263.9 674.301   4
   2   2   6 32728.7 726.472   1
  -2  -2  -6 32598.2 710.913   1
  -2  -2  -6 27914.2 389.995   6
  -2   2  -6 34012.6 698.399   4
   2   2   6 31715.3 600.060   5
   2  -2   7 29298.8 706.850   4
   2   2   7 28733.6 569.328   5
  -2  -2  -7 29659.7 744.388   1
   2  -2   7 28870.1 562.094   5
   2  -2   8 50097.2 730.741   5
   2  -2   8 51730.1 1014.11   4
  -2  -2  -8 52140.4 1042.10   1
   2   2   8 50753.9 744.251   5
   2   2   8 48831.4 526.439   6
   2  -2   9 31429.0 849.222   4
   2  -2   9 30887.5 558.876   5
  -2  -2  -9 31315.8 862.340   1
   2   2   9 30833.0 568.732   5
   2   2   9 30230.5 436.272   6
   2   2  10 22402.1 864.880   4
   2   2  10 21634.9 448.970   5
  -2  -2 -10 22704.8 780.190   1
   2   2  10 22157.1 392.164   6
   2  -2  10 22533.3 453.358   5
   2  -2  10 23288.8 780.745   4
   2   2  10 23034.4 821.314   2
  -2  -2 -11 32449.3 989.801   1
   2   2  11 34072.4 1033.24   2
   2  -2  11 29812.6 462.731   5
   2   2  11 29982.8 477.774   6
   2  -2  11 31476.2 955.075   6
   2   2  11 33071.2 622.859   3
   2   2  11 33277.8 1101.37   4
   2  -2  11 33368.4 994.422   4
   2   2  12 24032.5 977.915   4
   2   2  12 22682.7 429.379   6
   2   2  12 23219.2 902.906   2
  -2  -2 -12 23252.3 898.327   1
   2  -2  12 22524.9 833.526   6
   2  -2  12 24334.0 906.145   4
   2  -2  13 12781.0 655.855   6
   2  -2  13 14390.3 732.271   4
   2   2  13 13651.9 730.347   2
   2   2  13 13098.8 762.650   4
  -2  -2 -13 12179.9 698.005   1
   2   2  14 3069.89 390.585   2
  -2  -2 -14 2534.33 355.736   1
   2  -2  14 2868.93 331.657   6
   2  -2  14 2826.68 360.698   4
   2   2  14 2646.53 392.319   4
   2   2  15 9445.72 674.307   2
   2  -2  15 9479.55 664.714   4
   2  -2  15 9663.45 604.773   6
  -2  -2 -15 8784.71 644.122   1
   2   2  15 9673.33 717.249   4
   2   2  16 13416.0 863.663   4
   2  -2  16 12607.8 707.112   6
   2   2  16 13297.9 825.215   2
   2  -2  16 12497.4 783.551   4
  -2  -2 -16 12778.2 813.386   1
   2  -2  17 190.458 232.800   4
   2   2  17 414.409 257.691   2
   2   2  17 262.214 236.182   4
   2  -2  17 218.215 192.239   6
  -2  -2 -17 87.8231 197.820   1
   2  -2  18 3167.60 459.481   4
   2   2  18 4185.76 539.178   4
   2   2  18 3401.76 453.949   2
   2   2  19 392.918 251.050   4
   2  -2  19-206.878 260.001   4
   2   2  19 118.922 221.534   2
   2  -2  20 147.119 272.907   4
   2   2  20 317.910 245.318   2
   2   2  20 849.965 332.116   4
   2  -2  21 145.902 272.894   4
   2   2  21 228.043 310.537   2
   2  -3 -21 115.138 321.498   1
  -2  -3  21 153.133 309.607   4
  -2   3  20 1558.99 376.440   4
   2  -3 -20 1897.83 387.933   1
  -2  -3  20 873.043 304.220   4
  -2   3  19 1843.57 316.661   2
  -2  -3  19 1129.48 334.521   4
  -2  -3  19 1684.00 350.344   6
  -2   3  19 2205.31 449.357   4
   2  -3 -19 1908.80 376.901   1
  -2  -3  18 2295.69 410.366   4
  -2   3  18 2437.56 390.115   2
  -2  -3  18 1614.64 311.283   6
  -2   3  18 2107.70 378.215   4
   2  -3 -18 2940.21 442.606   1
  -2   3  17 468.603 265.966   4
  -2   3  17 164.911 147.243   2
  -2  -3  17 167.575 174.814   6
  -2  -3  17 136.954 192.908   4
   2  -3 -17 39.6549 216.116   1
  -2   3  16 277.903 176.638   2
   2  -3 -16-47.2635 208.118   1
  -2   3  16 213.231 225.601   4
  -2  -3  16 47.9854 179.085   4
  -2  -3  16-308.810 273.169   6
  -2   3  15-32.4525 142.266   2
  -2  -3  15-8.87072 209.345   4
   2  -3 -15-109.251 212.011   1
   2  -3 -14 927.108 269.480   1
  -2  -3  14 938.373 240.356   4
  -2   3  14 1225.38 306.294   4
  -2   3  14 834.755 204.395   2
  -2   3  13 9485.68 664.797   4
   2  -3 -13 9239.72 609.286   1
  -2  -3  13 10365.4 646.816   4
  -2   3  13 9760.26 553.798   2
   2  -3 -12 12086.6 678.619   1
   2  -3 -12 11418.5 400.857   5
  -2   3  12 11724.8 689.063   4
  -2  -3  12 12367.6 660.677   4
   2  -3 -11 3742.08 251.277   5
   2   3 -11 4014.52 247.283   5
  -2   3  11 3452.88 378.336   4
  -2  -3  11 3948.89 375.740   4
   2  -3 -11 3495.56 378.178   1
   2   3 -10 60940.9 968.950   5
   2  -3 -10 63706.1 1400.14   1
  -2   3  10 64198.5 1453.37   4
   2  -3 -10 60237.6 975.553   5
  -2  -3  10 64857.4 1358.53   4
  -2   3   9 694.213 197.616   4
   2   3  -9 216.584 164.303   3
   2  -3  -9 397.020 116.539   5
   2   3  -9 341.310 121.098   5
   2  -3  -9 540.876 174.255   1
  -2  -3   9 263.420 148.069   4
  -2   3   9 384.666 111.135   2
  -2   3   8 77973.4 1069.94   2
   2   3  -8 75939.2 1416.70   3
   2  -3  -8 75476.7 1107.24   5
   2   3  -8 75176.7 1092.04   5
   2  -3  -8 76507.9 1413.74   1
   2   3  -7 4840.96 288.421   5
  -2   3   7 4644.47 244.501   2
   2  -3  -7 4401.38 278.040   5
   2   3  -7 4579.57 365.668   3
   2  -3  -7 4492.04 335.690   1
  -2   3   6 12971.9 360.954   2
   2   3  -6 12837.4 460.935   5
   2  -3  -6 13503.0 546.846   1
   2  -3  -6 13252.4 485.537   8
  -2  -3   6 13167.6 456.992   5
   2  -3  -6 13157.5 464.672   5
  -2   3   6 12572.6 522.258   4
  -2  -3   5 3154.32 248.795   1
   2   3  -5 3803.81 274.285   7
   2  -3  -5 3447.64 151.244   6
   2  -3  -5 3407.78 240.952   8
   2  -3  -5 3356.61 244.315   5
   2  -3  -5 3253.87 250.667   4
  -2   3   5 3251.40 165.841   2
  -2   3   5 3106.46 151.623   6
   2   3  -5 3341.15 248.087   5
  -2   3   5 2901.02 254.723   4
  -2  -3   5 3205.22 243.466   5
   2  -3  -5 3257.00 273.291   1
   2  -3  -4 43894.9 757.372   8
  -2  -3   4 43980.0 805.573   1
   2   3  -4 42549.3 822.675   5
   2  -3  -4 43459.5 825.962   5
  -2   3   4 43726.7 514.369   2
   2  -3  -4 44065.6 577.994   6
  -2   3   4 43238.7 803.101   4
   2  -3  -4 44277.0 813.546   4
  -2  -3   4 44309.3 820.098   5
  -2   3   4 42305.1 593.528   6
   2  -3  -4 42896.9 882.406   1
   2   3  -4 45632.2 855.723   7
   2  -3  -3 13390.5 348.044   6
   2   3  -3 13382.2 478.490   5
  -2  -3   3 13858.6 456.364   7
  -2   3   3 12771.3 400.933   4
   2  -3  -3 12455.8 477.995   1
  -2   3   3 13146.2 362.390   6
   2  -3  -3 11847.0 251.657   2
   2   3  -3 13782.6 457.450   7
  -2  -3   3 13477.3 494.901   3
   2  -3  -3 13476.4 465.749   5
  -2  -3   3 14992.1 486.709   5
  -2   3   3 14178.6 416.720   8
  -2   3   3 13399.2 261.660   2
   2  -3  -3 13862.0 412.632   4
   2  -3  -3 14298.7 404.194   8
   2  -3  -2 24615.3 508.264   8
  -2   3   2 23471.4 468.628   4
   2  -3  -2 24074.1 474.148   4
   2  -3  -2 25385.7 346.503   2
  -2  -3   2 25465.1 634.594   3
  -2   3   2 24516.9 513.521   8
  -2  -3   2 25975.5 647.413   2
   2  -3  -2 25159.9 518.942   6
   2   3  -2 23469.6 582.128   7
  -2  -3   2 26118.8 629.683   5
  -2  -3   2 24858.5 576.816   7
   2  -3  -2 24430.8 620.010   5
   2   3  -1 51689.7 866.225   7
   2  -3  -1 55280.1 597.857   2
   2  -3  -1 53197.1 593.015   4
  -2  -3   1 58014.8 933.446   5
   2  -3  -1 55900.7 928.291   5
   2  -3  -1 56628.8 752.006   8
  -2  -3   1 53462.7 840.227   7
  -2   3   1 55535.7 753.930   8
  -2  -3   1 56853.3 920.941   2
  -2   3   1 53216.2 588.936   4
  -2  -3   1 56264.5 889.440   3
   2  -3  -1 54262.2 820.714   6
   2  -3   0 451.982 49.2858   7
   2  -3   0 302.679 79.8729   8
   2  -3   0 388.869 109.836   5
  -2  -3   0 452.063 101.470   4
  -2   3   0 389.411 94.1290   8
  -2  -3   0 369.329 105.313   2
   2  -3   0 305.335 45.7767   4
  -2  -3   0 291.455 88.8607   3
   2  -3   0 235.026 101.330   6
  -2  -3   0 677.884 137.206   5
  -2   3   0 379.879 45.0182   4
  -2  -3   0 540.968 117.351   7
   2  -3   1 4661.92 261.491   8
  -2  -3  -1 4921.91 276.179   5
  -2  -3  -1 5148.80 253.293   3
  -2   3  -1 5041.31 255.237   8
   2  -3   1 5352.99 297.487   5
  -2  -3  -1 5102.43 271.293   2
  -2  -3  -1 5145.24 276.810   4
   2   3   1 4928.22 252.073   3
  -2  -3  -2 78201.9 780.800   1
  -2  -3  -2 79077.8 887.824   3
  -2  -3  -2 80279.9 1100.32   5
   2   3   2 80125.7 1060.91   2
  -2  -3  -2 80782.4 1123.69   4
  -2   3  -2 76644.8 556.732   7
   2   3   2 76208.6 894.901   3
   2  -3   2 79757.2 1108.19   5
  -2  -3  -2 81204.4 1049.55   2
  -2   3  -2 79053.7 1047.07   8
   2   3   3 69.5144 71.9789   3
   2  -3   3 31.3211 34.8722   4
  -2  -3  -3 354.903 132.167   5
  -2  -3  -3 114.690 103.867   2
   2  -3   3 18.9651 96.0963   5
  -2   3  -3 90.5388 101.920   8
  -2  -3  -3 82.3883 68.6224   1
  -2  -3  -3 155.920 111.057   4
  -2  -3  -3 124.565 74.9582   3
   2   3   3 89.7687 85.2842   2
   2  -3   4 19889.9 570.407   5
  -2  -3  -4 19683.8 553.209   5
   2   3   4 20062.3 572.233   2
   2   3   4 19999.4 406.816   3
  -2  -3  -4 21021.2 579.077   2
   2  -3   4 19308.5 368.520   4
   2   3   4 20844.2 501.434   1
  -2  -3  -4 20678.9 488.190   1
   2   3   4 19518.3 563.758   5
   2   3   5 2203.43 191.809   1
   2   3   5 2434.27 213.550   5
  -2  -3  -5 2178.57 125.401   6
   2   3   5 2386.46 218.419   2
   2  -3   5 2290.93 163.299   4
   2   3   5 2243.52 137.574   3
   2  -3   5 2342.69 213.925   5
  -2  -3  -5 2700.24 207.727   1
  -2  -3  -5 2460.74 220.905   2
  -2  -3  -5 2481.42 217.779   5
   2  -3   6 29909.3 696.905   5
   2   3   6 31605.9 735.864   1
  -2  -3  -6 29294.0 694.622   1
   2   3   6 29360.5 755.388   2
  -2  -3  -6 28560.9 341.575   6
   2   3   6 29438.1 440.080   3
   2  -3   6 29207.6 616.648   4
  -2  -3  -6 30079.5 667.909   5
   2   3   6 30128.5 704.380   5
   2   3   7 2143.68 206.381   5
  -2  -3  -7 2023.52 215.785   1
   2   3   7 2189.93 123.612   3
   2  -3   7 2288.02 200.149   5
   2  -3   7 2347.24 206.310   4
   2  -3   8 25651.4 639.702   5
   2  -3   8 24567.0 839.726   6
   2  -3   8 26832.9 710.986   4
  -2  -3  -8 25535.0 745.771   1
   2   3   8 23922.4 369.464   3
   2   3   8 25253.5 645.017   5
   2   3   9 5444.67 173.721   3
  -2  -3  -9 6071.22 409.555   1
   2  -3   9 5650.82 310.335   5
   2   3   9 5899.02 326.638   5
   2  -3   9 5923.45 436.684   6
   2  -3   9 6322.69 386.960   4
   2   3  10 1722.09 98.0335   3
   2   3  10 2091.26 254.806   2
   2  -3  10 1569.59 244.942   6
  -2  -3 -10 1931.83 271.480   1
   2   3  10 1193.70 102.805   3
   2   3  10 1775.45 188.498   5
   2  -3  10 1842.39 183.371   5
   2  -3  10 2085.00 252.807   4
   2   3  10 2010.90 299.065   4
   2   3  11 6374.30 516.394   4
   2   3  11 5251.32 422.906   2
   2  -3  11 5437.88 275.867   5
   2  -3  11 6023.83 432.283   4
   2   3  11 3762.95 166.019   3
  -2  -3 -11 5105.59 418.473   1
   2  -3  11 5902.86 466.097   6
   2   3  11 4199.75 148.271   3
   2   3  12 430.316 230.261   4
   2   3  12 170.253 139.007   2
   2  -3  12 294.282 167.838   6
  -2  -3 -12 340.904 197.585   1
   2  -3  12 179.004 159.598   4
  -2  -3 -13-128.562 186.004   1
   2  -3  13-414.260 211.326   6
   2   3  13-121.408 188.065   4
   2   3  13-133.589 147.782   2
   2  -3  13-31.2811 163.185   4
   2  -3  14 1786.56 291.849   4
   2  -3  14 1539.68 282.254   6
   2   3  14 1873.98 361.778   4
  -2  -3 -14 1793.27 301.741   1
   2   3  14 2363.78 341.750   2
   2   3  15 369.692 237.846   4
   2   3  15 232.843 181.098   2
   2  -3  15-1.33744 175.543   4
   2  -3  15 64.4437 160.789   6
  -2  -3 -15-80.6012 175.592   1
   2  -3  16 64.6881 190.425   6
   2  -3  16 45.4249 188.810   4
  -2  -3 -16 72.2714 227.611   1
   2   3  16 119.651 232.360   4
   2   3  16-24.2704 174.361   2
   2   3  17 1573.40 336.029   2
   2  -3  17 877.217 264.334   4
   2  -3  17 1309.94 285.500   6
   2   3  17 1324.60 342.518   4
  -2  -3 -17 1754.32 363.039   1
   2   3  18 297.556 294.061   4
  -2  -3 -18-51.9851 217.472   1
   2  -3  18-104.217 206.101   4
   2   3  18 383.839 292.353   2
   2  -3  18-217.905 211.791   6
   2   3  19 99.6510 280.453   4
   2   3  19-119.242 213.356   2
   2  -3  19 376.277 220.288   4
   2  -3  20 1272.13 356.626   4
   2   3  20 720.040 309.235   2
   2   3  20 1020.34 411.983   4
   2   3  21 385.536 266.753   2
   2  -3  21 761.675 273.681   4
  -2  -4  21 88.2836 267.553   4
   2  -4 -20 5573.04 629.920   1
  -2  -4  20 5026.40 610.089   4
  -2  -4  19-100.110 269.449   4
  -2   4  19 118.702 244.641   4
  -2  -4  19-69.3129 253.100   6
   2  -4 -19 432.093 300.085   1
  -2  -4  18-142.837 233.985   4
  -2   4  18-116.793 242.057   4
   2  -4 -18-33.1256 227.390   1
  -2  -4  18 98.0219 202.104   6
  -2   4  17-221.235 199.361   2
  -2  -4  17 4.54098 217.639   4
  -2   4  17 184.711 223.791   4
   2  -4 -17 51.8397 198.286   1
  -2  -4  17-361.196 248.301   6
  -2  -4  16 1667.51 315.560   4
   2  -4 -16 1593.67 348.512   1
  -2  -4  16 1147.52 301.277   6
  -2   4  16 1300.36 320.057   4
  -2   4  16 1557.39 275.554   2
  -2  -4  15-15.6969 201.236   4
  -2   4  15 171.968 157.287   2
   2  -4 -15 314.328 237.031   1
  -2   4  15 161.752 176.499   4
  -2   4  14 23046.4 1082.70   4
  -2   4  14 23632.6 870.788   2
   2  -4 -14 23114.1 1038.29   1
  -2  -4  14 22819.1 980.825   4
  -2  -4  13 4688.68 445.955   4
   2  -4 -13 3998.37 435.471   1
  -2   4  13 4679.30 373.087   2
  -2   4  13 4623.74 487.164   4
  -2  -4  12 9326.02 580.912   4
  -2   4  12 9453.70 635.041   4
   2  -4 -12 9331.99 595.406   1
  -2   4  11 14356.5 763.133   4
  -2  -4  11 13413.2 665.255   4
   2   4 -11 14103.7 544.536   5
   2  -4 -11 13852.8 719.442   1
   2   4 -10 2461.80 245.203   5
   2  -4 -10 2301.27 305.500   1
  -2  -4  10 2574.61 318.701   4
  -2   4  10 2573.05 331.541   4
   2  -4  -9 8626.47 525.942   1
  -2   4   9 9259.99 553.670   4
   2   4  -9 9167.07 454.460   5
  -2   4   9 9229.92 401.380   2
   2   4  -8 7008.99 494.725   3
  -2   4   8 6768.36 318.335   2
  -2   4   8 6482.25 450.175   4
   2  -4  -8 6937.35 455.660   1
   2   4  -8 6810.66 388.421   5
   2  -4  -7 4001.08 144.278   6
  -2   4   7 4174.00 234.543   2
   2   4  -7 4969.20 347.450   5
   2  -4  -7 4280.34 333.511   1
   2  -4  -6 7800.18 443.953   1
   2  -4  -6 8437.09 393.154   8
   2   4  -6 8466.10 427.898   5
  -2   4   6 8227.48 302.962   2
   2  -4  -6 7231.12 210.779   3
   2  -4  -6 8443.72 249.645   6
   2  -4  -5 12525.3 538.228   1
  -2   4   5 12311.4 338.560   2
  -2   4   5 12340.7 506.066   4
   2  -4  -5 12924.7 329.704   3
   2  -4  -5 12262.3 336.009   6
   2   4  -5 12891.2 528.248   5
   2  -4  -5 12603.2 445.261   8
  -2   4   4 13469.1 337.653   2
   2  -4  -4 13977.7 492.068   4
   2  -4  -4 13772.1 334.041   2
   2   4  -4 14079.1 560.878   5
   2  -4  -4 15109.0 452.225   8
  -2   4   4 13859.9 491.515   4
   2  -4  -4 13941.9 549.878   1
   2   4  -4 14466.3 518.233   7
   2  -4  -4 13446.7 381.143   6
   2  -4  -4 14201.5 386.027   3
  -2   4   3 28018.6 629.264   4
   2  -4  -3 28383.0 631.149   4
   2   4  -3 30713.3 812.887   5
   2  -4  -3 28445.7 604.368   6
   2  -4  -3 29229.4 601.233   8
   2  -4  -3 28925.2 599.425   3
  -2   4   3 28959.9 620.374   8
   2   4  -3 31923.7 753.074   7
  -2  -4   3 32352.1 747.265   7
   2  -4  -3 29311.5 466.869   2
   2  -4  -2 148711. 1308.61   8
  -2   4   2 146066. 1276.77   4
   2   4  -2 146237. 1572.46   7
  -2  -4   2 145198. 1514.76   7
   2  -4  -2 146978. 1085.79   2
   2  -4  -2 148442. 1437.94   3
   2  -4  -2 144592. 1447.18   6
  -2   4   2 150046. 1322.99   8
   2  -4  -2 138610. 1239.34   4
  -2   4   1 931.695 108.395   4
   2  -4  -1 1035.01 168.684   6
   2  -4  -1 1026.41 155.606   3
   2  -4  -1 1123.16 115.843   4
   2  -4  -1 878.613 109.351   2
  -2  -4   1 1031.76 173.679   7
  -2   4   1 1479.97 149.645   8
   2  -4  -1 688.252 110.201   8
   2   4  -1 655.096 76.3183   8
  -2  -4   1 1003.23 195.215   2
   2   4   0 50372.5 946.444   3
  -2  -4   0 53658.6 929.033   4
  -2  -4   0 49782.0 960.723   2
   2  -4   0 49907.3 951.734   6
   2  -4   0 47685.2 541.585   7
   2  -4   0 48903.6 923.730   3
  -2  -4   0 53164.1 942.817   3
   2  -4   0 49499.8 793.089   8
  -2   4   0 48858.7 778.694   8
  -2  -4   0 50360.8 934.627   7
  -2  -4  -1 182770. 1761.85   4
  -2  -4  -1 185066. 1660.74   3
   2  -4   1 180319. 1610.85   8
  -2  -4  -1 182413. 1741.88   2
   2  -4   1 177990. 1881.70   6
   2   4   1 180813. 1793.24   2
   2   4   1 183111. 1704.13   3
  -2   4  -1 181123. 1574.98   8
  -2  -4  -2 40624.2 868.961   4
   2   4   2 39425.1 758.248   3
  -2  -4  -2 41396.5 756.584   3
   2   4   2 39362.6 833.864   2
  -2   4  -2 37247.6 777.452   8
  -2  -4  -2 40555.6 672.075   1
  -2  -4  -2 38865.0 810.861   2
   2   4   2 39507.1 859.538   4
  -2  -4  -3 6509.35 346.734   2
   2   4   3 6732.05 361.026   2
  -2  -4  -3 6879.18 294.535   3
  -2   4  -3 6342.63 215.884   7
  -2  -4  -3 6920.47 302.024   1
   2   4   3 6349.83 299.659   3
  -2   4  -3 5857.19 332.888   8
   2   4   3 6970.70 390.166   4
   2   4   4 39417.7 678.677   3
  -2  -4  -4 39212.5 741.312   1
  -2   4  -4 38654.2 901.439   8
   2   4   4 39154.7 867.607   2
  -2  -4  -4 40299.2 655.579   3
  -2   4  -4 40252.8 619.302   7
   2  -4   5 10962.6 314.050   4
  -2  -4  -5 11047.1 423.262   1
   2   4   5 10365.8 461.353   2
   2   4   5 10942.7 338.942   3
  -2   4  -5 11886.7 393.047   7
   2   4   6 256.985 65.3397   3
  -2  -4  -6 287.107 116.026   1
   2  -4   6 179.497 75.4069   4
  -2  -4  -6 175.465 41.7176   6
   2   4   6 325.277 99.6344   1
  -2   4  -7 10250.6 567.422   8
   2   4   7 9363.06 262.806   3
  -2  -4  -7 10840.9 471.881   1
   2  -4   7 10615.8 397.649   4
   2   4   7 11328.5 590.677   4
   2   4   8 729.635 67.3088   3
  -2  -4  -8 811.767 161.423   1
   2  -4   8 1239.83 247.352   6
   2   4   8 1176.51 236.077   4
   2  -4   8 1304.79 179.767   4
  -2   4  -8 1155.68 248.256   8
   2  -4   9 151.439 171.331   6
   2   4   9-2.93649 98.3662   2
   2  -4   9 50.8355 98.5480   4
   2   4   9 88.0086 159.267   4
  -2  -4  -9 103.678 138.969   1
   2  -4  10 27142.6 1016.38   6
  -2  -4 -10 26090.6 865.678   1
   2  -4  10 26599.1 807.190   4
   2   4  10 27597.1 1038.11   4
   2   4  10 27100.0 905.788   2
   2  -4  11 394.015 153.552   4
   2   4  11 449.858 201.447   4
  -2  -4 -11 625.327 198.124   1
   2   4  11 750.170 200.922   2
   2  -4  11 560.344 211.393   6
   2  -4  12 4125.76 374.000   4
  -2  -4 -12 3967.01 398.391   1
   2   4  12 3750.23 432.975   4
   2   4  12 3926.53 396.690   2
   2  -4  12 3710.40 405.972   6
   2  -4  13 337.050 206.200   6
   2  -4  13 504.272 194.699   4
   2   4  13 32.6476 192.788   4
  -2  -4 -13 299.268 199.073   1
   2   4  13 84.9076 143.497   2
   2  -4  14 78.1129 191.851   6
   2   4  14 171.971 160.733   2
  -2  -4 -14 116.476 201.245   1
   2   4  14 217.394 224.840   4
   2  -4  14 340.462 185.949   4
  -2  -4 -15 2310.29 364.374   1
   2   4  15 1472.07 333.711   4
   2  -4  15 1649.18 320.382   6
   2   4  15 1716.00 316.953   2
   2  -4  15 2103.92 330.444   4
   2  -4  16-50.0138 171.985   4
   2   4  16 186.408 216.627   4
   2   4  16 83.7572 178.138   2
  -2  -4 -16 153.269 228.605   1
   2  -4  16-213.816 208.161   6
   2   4  17-160.283 201.746   4
  -2  -4 -17 121.062 228.793   1
   2  -4  17 340.118 234.904   4
   2  -4  17-208.211 224.883   6
   2   4  17 213.199 182.232   2
   2   4  18 14511.8 934.982   2
  -2  -4 -18 15418.3 957.549   1
  -2   4 -18 14376.1 1019.22   8
   2  -4  18 14339.9 899.995   4
   2   4  18 15436.0 1039.89   4
   2  -4  18 13958.9 898.000   6
  -2   4 -19 157.332 330.954   8
   2  -4  19 151.379 262.486   6
  -2  -4 -19-248.264 217.038   1
   2   4  19 260.818 334.455   4
   2  -4  19-281.712 210.283   4
   2   4  19 463.920 259.493   2
   2   4  20 6917.13 702.683   2
  -2  -5  20 377.109 216.648   6
  -2  -5  20 520.394 258.799   4
   2  -5 -20-14.2135 278.651   1
  -2  -5  19-475.190 282.933   4
  -2  -5  19-184.693 282.088   6
   2  -5 -19 488.573 304.049   1
  -2   5  19 4.40925 278.907   4
  -2  -5  18 34.0415 207.061   4
   2  -5 -18 113.767 224.750   1
  -2  -5  18 126.798 211.873   6
  -2   5  18-292.043 265.432   4
  -2   5  17 122.374 304.581   4
  -2  -5  17 539.602 243.162   6
   2  -5 -17 604.397 264.965   1
  -2  -5  17 527.713 252.219   4
  -2  -5  16 1496.69 306.734   4
  -2  -5  16 1264.49 327.493   6
   2  -5 -16 1486.54 350.129   1
  -2   5  16 1008.53 323.750   4
  -2   5  15 2428.96 422.541   4
   2  -5 -15 2595.59 395.143   1
  -2  -5  15 1473.57 294.234   4
  -2   5  14 14067.2 670.445   2
  -2  -5  14 12610.0 742.433   4
   2  -5 -14 14237.7 834.765   1
  -2   5  14 14080.6 888.040   4
  -2   5  13 2124.28 346.006   4
   2  -5 -13 3268.50 439.648   1
  -2  -5  13 3302.21 391.969   4
  -2   5  13 2964.98 299.489   2
  -2   5  12 12224.5 756.495   4
  -2  -5  12 12852.4 689.270   4
   2  -5 -12 13186.7 732.341   1
  -2  -5  11 530.565 218.060   4
   2  -5 -11-105.556 191.375   1
   2   5 -11 89.6116 165.411   5
  -2   5  11 584.904 239.719   4
  -2  -5  10 105151. 1788.66   4
   2   5 -10 108239. 1681.82   5
   2  -5 -10 110285. 1964.82   1
  -2   5  10 110146. 2046.73   4
   2   5  -9 72039.2 1390.45   5
   2  -5  -9 72660.2 1544.71   1
  -2   5   9 74732.6 1611.59   4
  -2   5   9 73867.9 1140.70   2
  -2   5   8 37973.1 1097.36   4
  -2   5   8 37172.4 762.725   2
   2   5  -8 38201.2 1008.29   5
   2  -5  -8 37706.3 1071.47   1
   2  -5  -7 48674.4 630.311   6
   2  -5  -7 47335.3 1179.95   1
  -2   5   7 48240.9 815.301   2
  -2   5   7 49650.2 1179.42   4
   2   5  -7 50895.3 1160.31   5
   2   5  -7 49086.8 1292.97   3
   2  -5  -6 12527.4 349.434   3
   2  -5  -6 13196.8 372.482   6
   2  -5  -6 13149.4 599.932   1
   2   5  -6 12747.3 591.058   5
   2  -5  -6 12131.1 478.513   8
  -2   5   6 12394.1 395.831   2
   2  -5  -5 95.4998 69.6999   3
  -2   5   5 66.3932 61.2090   2
   2   5  -5 182.587 148.675   5
   2  -5  -5 33.3586 76.6546   8
   2  -5  -5-170.703 101.499   6
   2  -5  -5 122.385 71.3010   2
   2  -5  -5 242.724 151.289   1
   2  -5  -4 37251.4 730.817   8
   2  -5  -4 37049.8 945.183   1
   2  -5  -4 35861.8 723.438   3
   2  -5  -4 35750.1 611.019   2
   2   5  -4 36984.0 996.325   5
   2  -5  -4 35233.2 815.727   4
   2  -5  -4 35689.8 729.122   6
  -2   5   4 36487.0 833.547   4
   2  -5  -3 1445.41 134.282   2
   2  -5  -3 1637.26 159.587   8
   2  -5  -3 1583.51 186.807   6
   2   5  -3 1259.96 219.212   5
   2  -5  -3 1486.41 173.226   3
   2  -5  -3 1195.73 144.376   4
  -2   5   3 1415.06 172.089   4
  -2   5   3 1239.35 145.363   8
  -2  -5   3 1865.60 211.412   7
   2  -5  -2 981.645 163.286   6
   2  -5  -2 882.562 127.414   8
   2  -5  -2 697.427 125.958   3
  -2   5   2 793.188 125.863   8
   2  -5  -2 574.889 101.205   4
  -2  -5   2 468.019 123.173   7
   2  -5  -2 924.254 117.849   2
   2   5  -2 834.200 102.500   8
  -2   5   2 878.740 125.991   4
   2  -5  -1 7077.60 312.477   2
   2  -5  -1 7129.97 400.042   6
  -2  -5   1 7377.93 386.127   7
   2  -5  -1 6730.14 274.145   4
   2  -5  -1 7225.29 323.629   8
  -2  -5   1 7762.54 378.808   4
   2   5  -1 6721.59 195.106   8
  -2   5   1 7479.63 329.831   8
   2  -5   0 3465.05 239.928   2
   2  -5   0 3702.18 184.127   7
   2  -5   0 3285.56 172.677   4
  -2   5   0 3795.72 243.216   8
   2  -5   0 3347.63 297.478   6
   2  -5   0 3566.21 238.990   8
  -2  -5   0 3915.38 281.174   4
  -2  -5   0 4197.61 304.109   7
  -2   5  -1 7681.44 353.259   8
   2  -5   1 6947.39 435.536   6
   2  -5   1 7618.71 241.170   7
   2   5   1 7813.26 407.451   3
   2  -5   1 5737.77 190.362   4
  -2  -5  -1 7367.63 402.728   7
   2  -5   2 4220.40 354.945   6
  -2   5  -2 4364.78 288.288   8
   2   5   2 3916.72 282.129   3
  -2  -5  -2 3874.89 272.812   3
   2  -5   2 2561.40 112.201   4
  -2  -5  -2 4217.16 257.572   1
   2   5   3 30038.6 716.999   3
  -2   5  -3 29520.1 764.907   8
  -2  -5  -3 29256.8 669.874   1
  -2  -5  -3 30377.5 707.075   3
   2  -5   3 30341.4 934.895   6
  -2   5  -4 257.313 70.7067   7
  -2  -5  -4 81.1441 30.7191   8
  -2  -5  -4 414.992 119.942   1
  -2  -5  -4 216.032 36.3467   8
   2  -5   4 194.164 51.2067   4
   2   5   4 207.894 95.6227   3
  -2  -5  -4 209.560 103.206   3
   2  -5   5 14136.6 345.019   4
  -2   5  -5 16137.8 444.785   7
  -2  -5  -5 16153.9 452.042   3
  -2  -5  -5 14954.6 360.732   8
   2   5   5 15825.9 465.527   3
  -2  -5  -5 16660.1 552.665   1
   2  -5   6 3576.58 201.360   4
  -2   5  -6 4556.35 268.602   7
  -2  -5  -6 4267.44 306.453   1
  -2  -5  -6 3814.35 222.705   8
   2   5   6 4786.37 403.967   4
   2  -5   6 3833.73 396.831   6
   2   5   6 4360.76 230.995   3
   2  -5   7 638.438 185.096   6
   2   5   7 321.055 181.861   4
   2  -5   7 380.952 94.2965   4
  -2  -5  -7 405.619 101.617   8
  -2   5  -7 433.718 100.511   7
   2   5   7 357.055 75.6831   3
  -2  -5  -7 352.523 59.2542   6
  -2   5  -7 343.540 174.885   8
  -2  -5  -7 323.737 52.5509   6
  -2  -5  -7 439.086 135.783   1
   2  -5   8 8.30332 88.1478   4
   2   5   8 65.5175 126.665   2
  -2   5  -8-84.7145 200.168   8
   2  -5   8-105.810 180.092   6
   2   5   8-81.6863 145.467   4
  -2  -5  -8-7.30569 115.715   1
  -2  -5  -9 463.818 155.687   1
   2  -5   9 746.412 230.860   6
   2  -5   9 752.396 146.653   4
   2   5   9 751.884 164.312   2
  -2   5  -9 574.818 185.612   8
   2   5   9 881.441 218.055   4
   2   5  10 150.886 168.285   4
   2   5  10 266.592 156.787   2
   2  -5  10-175.117 218.202   6
  -2   5 -10 60.0809 171.341   8
  -2  -5 -10 87.1139 146.641   1
   2  -5  10-50.8952 108.611   4
   2   5  11-65.1901 187.457   4
  -2  -5 -11 512.527 201.819   1
   2   5  11 391.527 182.592   2
   2  -5  11 437.842 219.199   6
  -2   5 -11 50.5978 199.820   8
   2  -5  11 398.329 138.266   4
   2   5  12 510.742 257.782   4
   2  -5  12 166.683 180.003   6
   2  -5  12 353.251 159.387   4
   2   5  12 155.731 182.059   2
  -2  -5 -12 270.070 196.639   1
  -2   5 -12 640.644 278.861   8
   2  -5  13 137.951 159.653   4
   2  -5  13 373.225 218.326   6
   2   5  13 360.852 152.875   2
   2   5  13 441.809 242.661   4
  -2   5 -13 61.2148 224.080   8
  -2  -5 -13 190.644 184.450   1
   2   5  14 6598.77 630.031   4
   2   5  14 6598.39 546.073   2
   2  -5  14 6340.74 498.512   4
   2  -5  14 6248.16 594.331   6
  -2   5 -14 6732.00 630.917   8
  -2  -5 -14 6110.67 524.271   1
   2  -5  15-20.4963 219.948   6
  -2   5 -15 216.843 254.945   8
   2   5  15 2.09230 213.603   4
   2   5  15-136.938 164.445   2
  -2  -5 -15 35.2450 181.913   1
   2  -5  15 129.690 150.270   4
  -2  -5 -16 737.029 198.110   1
   2  -5  16 999.971 262.437   4
   2  -5  16 1257.53 327.785   6
  -2   5 -16 980.795 337.213   8
   2   5  16 679.417 219.109   2
   2   5  16 1381.97 361.439   4
  -2   5 -17 554.091 308.024   8
   2   5  17-186.761 234.877   4
   2  -5  17 147.822 213.571   6
   2   5  17-118.780 166.044   2
  -2  -5 -17-230.722 258.227   1
  -2   5 -18 321.361 246.427   8
   2   5  18 70.0005 175.977   2
  -2  -5 -18 298.140 236.954   1
   2   5  18 224.888 233.649   4
   2  -5  18-18.4033 234.084   6
   2  -5  19 776.538 282.149   6
  -2  -5 -19 574.513 299.843   1
  -2  -5 -20 1263.52 364.908   1
  -2  -6  19 427.171 283.088   6
   2  -6 -19 909.027 337.439   1
  -2   6  18 131.539 277.087   4
   2  -6 -18-165.675 249.032   1
  -2  -6  18-121.477 261.373   6
  -2  -6  17-34.6391 223.893   6
  -2  -6  17 346.230 228.931   4
  -2   6  17 70.1003 226.559   4
   2  -6 -17 274.963 248.778   1
   2  -6 -16 3580.83 483.839   1
  -2  -6  16 3258.65 414.966   4
  -2  -6  16 2446.97 443.025   6
  -2  -6  15-264.062 273.279   6
  -2  -6  15 103.402 178.492   4
  -2   6  15 277.502 226.859   4
   2  -6 -15 496.900 264.095   1
  -2  -6  14 6076.99 529.971   4
   2  -6 -14 6893.58 608.018   1
  -2   6  14 6613.37 651.988   4
  -2  -6  13 1337.95 296.878   4
  -2   6  13 1299.39 331.310   4
   2  -6 -13 1309.60 315.080   1
   2  -6 -12 5663.45 521.467   1
  -2  -6  12 5379.52 458.864   4
  -2   6  12 5431.40 561.875   4
   2  -6 -11 145.393 169.427   1
  -2  -6  11 41.5468 145.892   4
  -2   6  11 421.198 226.981   4
   2  -6 -10 40809.1 1264.97   1
   2   6 -10 41838.6 1164.16   5
  -2   6  10 44105.5 1357.34   4
  -2   6   9 32523.1 1106.01   4
   2  -6  -9 32277.0 1075.40   1
   2   6  -9 31428.8 1015.20   5
  -2   6   9 29708.3 752.468   2
   2   6  -8 2669.06 338.726   5
   2  -6  -8 2097.91 138.376   6
   2  -6  -8 1782.64 277.825   1
   2  -6  -8 1551.28 92.7464   3
  -2   6   8 1940.89 199.577   2
  -2   6   8 1950.83 294.693   4
   2  -6  -7 2399.78 173.108   6
   2  -6  -7 1944.50 149.206   3
   2  -6  -7 2630.22 321.176   1
  -2   6   7 2261.39 287.134   4
   2   6  -7 2872.50 371.193   5
  -2   6   7 1915.40 189.646   2
   2   6  -6 30894.0 1001.76   5
   2  -6  -6 30388.6 659.453   6
   2  -6  -6 30607.0 964.160   1
   2  -6  -6 26504.6 607.377   2
   2  -6  -6 30434.2 634.259   3
   2  -6  -6 30403.1 739.937   8
  -2   6   6 27011.4 635.020   2
   2  -6  -5 6050.94 325.150   8
   2  -6  -5 5782.46 425.880   1
   2  -6  -5 5598.68 310.384   6
   2  -6  -5 6184.79 329.077   3
   2   6  -5 6296.96 485.183   5
   2   6  -5 6318.91 520.713   3
   2  -6  -5 5272.03 271.292   2
   2   6  -4 1045.71 228.004   3
   2  -6  -4 1035.46 148.172   6
   2  -6  -4 1106.81 200.274   1
   2   6  -4 1050.15 151.438   8
   2  -6  -4 816.731 143.316   3
   2  -6  -4 1267.96 148.930   8
   2  -6  -4 1167.02 135.887   2
   2   6  -4 1577.83 270.790   5
   2  -6  -3 6507.20 383.143   6
  -2   6   3 6491.53 318.707   8
   2   6  -3 6977.01 496.373   3
   2   6  -3 6570.61 485.800   5
  -2  -6   3 6638.73 395.569   7
   2  -6  -3 6551.62 311.211   8
   2  -6  -3 6489.65 301.317   2
  -2   6   3 6564.57 358.219   4
   2  -6  -3 5289.17 320.974   4
   2   6  -3 6639.32 301.668   8
   2   6  -2 30807.8 963.085   3
  -2   6   2 29637.0 664.530   8
   2  -6  -2 29021.5 671.179   4
   2  -6  -2 30316.3 845.220   6
   2   6  -2 29657.9 528.037   8
   2   6  -2 30653.3 999.917   5
   2  -6  -2 28654.5 654.256   2
  -2  -6   2 30359.4 810.216   7
   2  -6  -2 28526.5 644.767   8
  -2   6   2 30140.5 690.182   4
   2  -6  -1 6712.62 336.871   2
  -2  -6   1 6854.55 399.759   7
   2  -6  -1 6089.29 286.969   4
   2  -6  -1 6689.21 302.983   7
   2   6  -1 7179.42 469.089   3
   2  -6  -1 6513.62 319.596   8
   2  -6  -1 6338.42 421.641   6
   2   6  -1 6916.90 489.748   5
   2   6  -1 6539.30 189.507   8
  -2   6   1 6544.66 322.368   8
   2  -6   0 115.552 69.7515   7
   2  -6   0 169.882 104.472   2
   2  -6   0-1.54678 90.7905   8
   2  -6   0 31.8066 125.901   6
   2  -6   0 166.037 65.0477   4
  -2   6   0 204.128 100.525   8
   2  -6   1 5967.65 245.571   7
   2   6   1 6600.58 493.065   5
  -2  -6  -1 6549.18 426.263   7
   2  -6   1 5713.33 427.267   6
  -2   6  -1 5818.30 328.044   8
  -2   6  -2 67520.4 1142.27   8
   2   6   2 69854.1 1514.58   5
  -2  -6  -2 67581.8 1326.58   7
   2  -6   2 69860.0 1483.25   6
   2  -6   3 5400.41 452.414   6
  -2  -6  -3 6255.94 355.424   1
   2   6   3 6268.05 491.790   5
   2   6   4 23126.0 676.366   3
  -2  -6  -4 23629.9 685.834   1
   2   6   4 23276.7 880.368   5
   2  -6   4 24203.0 934.750   6
   2   6   4 23277.2 827.668   4
  -2   6  -5 424.439 102.143   7
   2  -6   5 468.536 207.945   6
  -2  -6  -5 610.551 166.504   1
   2   6   5 521.709 133.209   3
  -2  -6  -5 499.744 133.605   3
   2   6   5 602.676 221.499   5
   2   6   5 290.084 137.570   4
   2  -6   5 237.854 57.8304   4
  -2   6  -6 20921.5 566.299   7
  -2   6  -6 20518.5 800.461   8
  -2  -6  -6 21325.4 704.947   1
   2   6   6 21758.2 855.641   4
   2   6   6 22328.0 871.520   5
   2  -6   6 21285.8 936.270   6
  -2  -6  -6 21194.2 542.515   3
  -2  -6  -6 19619.1 413.642   8
  -2  -6  -7 4219.89 218.217   6
   2   6   7 4438.59 364.763   2
  -2  -6  -7 4352.68 351.060   1
  -2   6  -7 4213.71 401.870   8
   2   6   7 4473.09 402.771   5
  -2  -6  -7 4108.05 233.203   8
   2  -6   7 3430.79 212.067   4
   2  -6   7 4319.12 461.595   6
   2   6   7 4432.82 426.492   4
   2  -6   8 12459.9 763.741   6
  -2   6  -8 11965.0 687.549   8
   2   6   8 12781.1 660.960   5
   2   6   8 12435.8 707.453   4
   2   6   8 12288.7 616.207   2
  -2  -6  -8 12297.4 589.547   1
   2  -6   8 11250.9 418.111   4
   2   6   9 802.976 232.057   5
  -2  -6  -9 575.919 207.131   1
   2  -6   9 651.407 241.872   6
   2   6   9 733.446 199.517   2
  -2   6  -9 229.931 205.708   8
   2   6   9 612.129 217.078   4
   2  -6   9 597.276 131.219   4
   2  -6  10 5533.40 360.880   4
   2   6  10 5723.27 535.084   4
  -2  -6 -10 6336.05 461.270   1
   2  -6  10 5666.04 548.472   6
  -2   6 -10 5615.88 523.458   8
   2   6  10 5792.66 455.189   2
   2   6  11 17997.8 948.292   4
  -2   6 -11 17586.2 934.491   8
  -2  -6 -11 18050.8 800.982   1
   2  -6  11 17904.1 973.219   6
   2  -6  11 16815.2 653.292   4
   2   6  11 18046.8 808.317   2
   2  -6  12 2917.00 309.700   4
   2   6  12 2949.33 385.929   2
   2   6  12 3117.43 467.179   4
   2  -6  12 3188.57 459.078   6
  -2  -6 -12 3065.75 367.041   1
  -2   6 -12 3365.21 475.407   8
   2   6  13 8197.85 698.148   4
  -2  -6 -13 8513.79 613.917   1
   2   6  13 8580.81 619.724   2
  -2   6 -13 7713.44 672.841   8
   2  -6  13 9844.01 766.580   6
   2   6  14 498.395 255.050   4
  -2   6 -14 37.0463 226.506   8
  -2  -6 -14 83.7193 189.604   1
   2  -6  14-3.65811 227.782   6
   2   6  14 142.221 166.792   2
   2  -6  15 1720.14 395.679   6
   2   6  15 1724.85 317.586   2
   2   6  15 1654.37 434.518   4
  -2  -6 -15 1750.44 329.228   1
  -2   6 -15 804.389 267.461   8
   2  -6  16 2789.56 476.989   6
  -2  -6 -16 2644.13 393.721   1
   2   6  16 2234.22 433.961   4
   2   6  16 2132.12 358.070   2
  -2   6 -16 2654.61 470.949   8
   2   6  17 304.134 302.607   4
   2  -6  17 468.169 284.897   6
  -2   6 -17 600.310 337.403   8
  -2  -6 -17-567.866 278.533   1
  -2   6 -18 7972.96 820.887   8
   2  -6  18 7409.47 744.134   6
  -2  -6 -18 8180.30 717.758   1
   2  -6  19 225.590 301.875   6
   2  -7 -19 532.077 335.543   1
   2  -7 -18 2544.88 441.524   1
   2  -7 -17 229.768 256.217   1
  -2   7  17 459.272 261.064   4
  -2  -7  17 332.586 277.251   6
  -2  -7  16 10164.5 892.558   6
   2  -7 -16 10202.4 789.377   1
  -2   7  16 9977.47 856.567   4
  -2   7  15 5739.43 652.864   4
   2  -7 -15 5332.34 569.253   1
  -2  -7  15 5429.06 677.687   6
   2  -7 -14 366.879 278.636   1
  -2  -7  14 176.057 281.783   6
  -2   7  14 499.858 290.236   4
  -2   7  13 1556.62 346.264   4
  -2  -7  13 933.113 250.384   4
   2  -7 -13 1858.30 362.920   1
  -2   7  12 2420.49 393.392   4
  -2  -7  12 2389.34 319.353   4
   2  -7 -12 2755.51 403.938   1
   2  -7 -11 2898.18 388.957   1
  -2   7  11 3254.82 443.418   4
  -2  -7  11 2298.81 312.660   4
   2  -7 -10 28104.4 1082.92   1
  -2   7  10 31835.3 1191.28   4
   2   7  -9 2755.46 355.983   5
   2  -7  -9 1995.22 301.024   1
  -2   7   8 1576.07 284.317   4
  -2   7   8 1253.15 162.887   2
   2  -7  -8 1471.62 138.023   6
   2   7  -8 1344.40 248.533   8
   2   7  -8 1762.99 313.597   5
   2  -7  -8 1924.88 317.932   1
  -2   7   7 9564.75 581.533   4
   2  -7  -7 10467.4 629.561   1
   2   7  -7 8383.43 493.924   8
   2  -7  -7 10232.7 396.682   6
   2   7  -7 9286.56 620.879   5
   2  -7  -6 23466.4 657.027   6
  -2   7   6 24602.3 863.807   4
   2   7  -6 24599.4 975.091   5
   2  -7  -6 23169.3 890.702   1
   2  -7  -5 621.460 190.952   1
   2  -7  -5 154.018 122.725   6
   2  -7  -5 510.318 118.292   2
   2   7  -5 711.801 226.987   5
   2  -7  -4 6495.70 329.500   2
   2   7  -4 7783.10 570.763   5
   2  -7  -4 6606.25 326.177   8
   2   7  -4 7611.06 362.979   8
   2  -7  -4 7325.03 501.036   1
   2  -7  -4 7347.47 428.596   6
   2   7  -3 25364.0 1004.29   5
   2  -7  -3 24226.3 792.222   6
  -2  -7   3 24733.1 802.168   7
   2  -7  -3 21905.1 572.780   8
  -2   7   3 23809.8 606.580   8
   2  -7  -3 22119.8 618.819   2
   2   7  -3 23335.6 555.869   8
   2  -7  -2 489.281 138.711   4
   2   7  -2 480.125 229.833   5
   2  -7  -2 442.439 122.667   7
  -2   7   2 304.582 98.2536   8
   2   7  -2 467.631 191.310   3
  -2  -7   2 304.930 124.892   7
   2  -7  -2 513.279 174.893   6
   2  -7  -2 314.172 101.878   8
   2   7  -2 493.113 82.6782   8
   2  -7  -1 11905.6 422.733   7
   2  -7  -1 10424.9 585.761   6
  -2   7   1 11204.1 441.274   8
   2  -7  -1 10708.1 407.710   4
  -2  -7   1 11304.7 539.984   7
   2   7  -1 11156.3 622.295   3
   2   7  -1 11994.5 703.700   5
   2  -7   0 4998.86 428.926   6
  -2  -7   0 6936.89 444.542   7
   2  -7   0 5059.69 257.307   7
   2   7   0 7022.82 567.186   5
   2   7   0 6714.05 482.334   3
  -2   7   0 5010.27 306.389   8
   2  -7   0 4242.75 237.619   4
  -2   7  -1 74285.3 1192.87   8
   2   7   1 75369.1 1492.07   3
  -2  -7  -1 74761.1 1430.51   7
   2   7   1 78712.8 1739.02   5
   2  -7   1 73349.1 937.120   7
   2  -7   1 76331.1 1610.43   6
   2  -7   2 92447.6 1831.83   6
  -2  -7  -2 90439.0 1615.30   7
   2   7   2 93821.5 1911.12   5
   2   7   2 93399.0 1596.00   3
  -2  -7  -3 23670.4 858.361   7
   2   7   3 25037.4 1001.14   5
  -2  -7  -3 23060.7 722.317   1
   2  -7   3 23322.8 968.699   6
  -2  -7  -4 5368.71 378.294   1
   2   7   4 6183.45 522.521   5
   2   7   4 5569.97 420.439   2
   2  -7   4 5906.10 525.430   6
  -2   7  -5 23573.4 826.531   8
   2   7   5 24771.0 859.808   2
   2   7   5 24629.7 930.875   4
  -2  -7  -5 24097.2 769.241   1
   2   7   5 25946.3 1020.13   5
   2  -7   5 24246.5 1058.13   6
   2   7   6 460.810 185.371   4
   2  -7   6 55.3625 48.1330   4
   2  -7   6 284.944 286.868   6
  -2   7  -6 237.435 145.378   8
   2   7   6 241.328 200.555   5
  -2  -7  -6 109.472 111.841   6
   2   7   6 251.656 173.591   2
  -2  -7  -6 412.929 137.130   1
   2   7   7 1386.76 265.338   4
  -2   7  -7 1378.76 245.488   8
   2   7   7 1161.53 214.745   2
   2  -7   7 1586.81 322.988   6
   2  -7   7 1039.43 118.085   4
  -2  -7  -7 1505.88 159.238   6
   2   7   7 1514.41 286.497   5
  -2  -7  -7 1635.81 242.830   1
   2   7   8 2274.75 299.263   2
   2   7   8 2849.75 365.027   4
  -2  -7  -8 2480.98 289.924   1
   2  -7   8 2377.58 366.549   6
  -2   7  -8 2341.11 334.429   8
   2   7   8 2213.88 337.763   5
   2  -7   9 110.161 210.370   6
   2   7   9-9.13997 128.790   2
  -2  -7  -9-100.930 134.930   1
  -2   7  -9-14.4776 176.168   8
   2   7   9-119.539 190.906   5
   2   7   9 190.164 182.048   4
  -2   7 -10 523.985 248.592   8
   2   7  10 824.115 253.738   4
  -2  -7 -10 1101.37 231.872   1
   2   7  10 918.339 212.243   2
   2  -7  10 353.095 206.214   6
  -2   7 -11 1211.85 302.598   8
   2   7  11 1339.59 323.442   4
  -2  -7 -11 1275.24 250.029   1
   2   7  11 1469.66 275.612   2
   2  -7  11 1683.84 329.152   6
   2   7  12 1174.38 315.915   4
   2   7  12 1573.68 286.151   2
  -2   7 -12 1076.40 279.944   8
  -2  -7 -12 1744.89 304.282   1
   2  -7  12 1023.93 284.765   6
  -2   7 -13 1681.88 384.615   8
   2   7  13 1966.20 400.698   4
  -2  -7 -13 1282.43 261.574   1
   2  -7  13 1308.95 348.833   6
   2   7  13 1741.74 289.928   2
   2   7  14 15051.7 1011.59   4
  -2   7 -14 15407.1 986.039   8
   2  -7  14 15021.2 1011.32   6
  -2  -7 -14 14778.0 837.977   1
  -2  -7 -15 485.664 259.374   1
   2  -7  15 283.901 284.811   6
  -2   7 -15 671.373 321.875   8
   2   7  15 387.296 250.033   4
  -2   7 -16 27.2353 234.558   8
   2  -7  16 584.607 304.230   6
   2  -7  17-14.6914 255.234   6
  -2   7 -17-249.667 281.315   8
   2  -8 -18 383.467 319.406   1
   2   8 -17-17.4761 226.422   8
   2  -8 -17-516.728 289.968   1
  -2  -8  16 1501.73 397.516   6
   2  -8 -16 1467.86 326.719   1
   2   8 -16 1950.06 402.181   8
   2   8 -15 2057.03 452.116   8
  -2   8  15 2514.69 492.837   4
   2  -8 -15 2709.62 453.477   1
  -2  -8  15 2189.68 450.225   6
  -2  -8  14 7389.69 759.629   6
   2  -8 -14 7101.65 667.065   1
  -2   8  14 8988.36 800.825   4
   2   8 -14 7165.89 678.566   8
   2  -8 -13 499.803 277.074   1
  -2  -8  13 261.515 229.861   6
  -2   8  13 650.838 302.110   4
   2   8 -13 953.116 299.046   8
   2  -8 -12 14738.6 879.246   1
  -2   8  12 15805.5 956.659   4
   2   8 -12 15329.8 879.348   8
   2   8 -11 103.812 158.154   8
  -2   8  11 94.5262 202.680   4
   2  -8 -11-159.358 219.181   1
   2  -8 -10 205.534 195.715   1
  -2   8  10 452.903 220.991   4
   2   8 -10 532.093 200.529   8
   2   8  -9 201.713 179.516   8
  -2   8   9 424.997 203.591   4
   2   8  -8 118.807 182.690   5
   2  -8  -8-29.4069 162.881   1
  -2   8   8 133.891 140.217   4
   2   8  -8 407.393 184.236   8
   2  -8  -7 3163.19 386.084   1
  -2   8   7 3609.06 382.363   4
   2   8  -7 3830.82 447.054   5
   2   8  -7 3711.87 350.137   8
  -2   8   6 3398.43 354.462   4
   2  -8  -6 2673.52 251.399   6
   2   8  -6 3373.14 418.487   5
   2  -8  -6 3089.16 375.669   1
  -2   8   5 452.028 164.337   4
   2  -8  -5 60.4623 139.480   6
   2  -8  -5 149.278 145.075   1
   2   8  -5 344.740 212.318   5
   2  -8  -4 1473.12 235.645   6
   2   8  -4 1191.10 313.053   5
   2  -8  -4 1221.49 239.965   1
   2  -8  -3 3650.99 351.870   6
   2   8  -3 3400.03 412.509   5
   2  -8  -3 3466.66 299.332   7
  -2  -8   3 3546.33 339.560   7
   2  -8  -2 32521.5 797.759   7
  -2   8   2 30299.7 687.075   8
  -2  -8   2 31401.7 948.508   7
   2  -8  -2 32427.4 1044.83   6
   2   8  -2 33548.1 1238.66   5
  -2  -8   1 12163.2 590.096   7
  -2   8   1 11303.4 445.241   8
   2  -8  -1 12232.9 461.434   7
   2  -8  -1 12868.6 681.499   6
   2   8  -1 12616.2 774.512   5
  -2   8   0 1136.55 167.986   8
  -2  -8   0 1441.22 240.268   7
   2  -8   0 1310.89 154.834   7
   2   8   0 902.316 286.126   5
  -2  -8  -1 5199.66 417.229   7
  -2   8  -1 4696.07 323.209   8
   2   8   1 5065.25 512.705   5
   2  -8   1 4896.72 464.575   6
   2   8   2 2278.93 369.168   5
  -2  -8  -2 2021.08 249.210   1
   2  -8   2 2419.14 378.836   6
  -2  -8  -2 3058.42 342.472   7
   2   8   3 1839.26 352.447   5
  -2  -8  -3 1700.61 231.391   1
  -2  -8  -3 1682.79 264.813   7
   2  -8   3 1780.65 322.689   6
  -2  -8  -4 404.445 148.287   6
  -2  -8  -4 207.102 121.970   1
   2   8   4 301.408 213.891   5
   2  -8   4 595.751 232.299   6
  -2  -8  -4-129.688 220.068   7
  -2  -8  -5 1144.52 243.774   1
   2   8   5 1130.74 280.724   5
   2  -8   5 866.778 285.515   6
  -2  -8  -5 1114.04 206.221   6
  -2   8  -5 971.564 204.226   8
   2   8   5 1080.65 217.780   2
   2  -8   6 2670.91 394.858   6
   2   8   6 2428.98 366.063   5
  -2   8  -6 2780.16 330.558   8
  -2  -8  -6 2783.66 261.106   6
   2   8   6 2171.35 293.846   2
  -2  -8  -6 2211.38 265.830   1
   2   8   7 142.749 125.387   2
   2   8   7 209.398 179.341   5
  -2  -8  -7 113.942 127.935   1
  -2   8  -7 2.85429 160.942   8
   2  -8   7 191.567 214.378   6
   2   8   7 510.623 213.097   4
   2   8   8 2567.42 357.057   4
  -2   8  -8 2314.53 330.358   8
   2   8   8 1919.36 281.640   2
   2  -8   8 2311.18 390.071   6
  -2  -8  -8 2158.06 287.048   1
   2   8   9 1793.54 343.622   4
   2  -8   9 2065.71 398.016   6
  -2   8  -9 1959.85 319.548   8
   2   8   9 1635.93 268.900   2
  -2  -8  -9 1999.71 297.058   1
  -2   8 -10 11079.1 730.446   8
  -2  -8 -10 11605.9 662.750   1
   2   8  10 10686.6 669.141   2
   2  -8  10 10948.3 858.090   6
   2   8  10 10710.2 777.477   4
  -2   8 -11 2036.55 368.572   8
   2  -8  11 2296.51 454.138   6
   2   8  11 2005.55 365.661   4
  -2  -8 -11 2335.84 324.718   1
   2   8  12 312.030 213.098   4
  -2   8 -12 227.836 204.901   8
   2  -8  12 252.696 289.328   6
  -2   8 -13 6731.60 666.752   8
   2  -8  13 7071.01 732.286   6
   2   8  13 6227.14 668.065   4
   2   8  14 426.302 273.141   4
   2  -8  14-141.925 246.847   6
  -2   8 -14 402.759 290.383   8
   2   8  15-35.8164 340.166   4
  -2   8 -15 242.963 284.550   8
   2  -8  15-132.943 266.383   6
  -2   8 -16 5992.26 704.983   8
  -2   9  15 2568.35 489.957   4
   2  -9 -15 1596.49 377.511   1
   2  -9 -14 719.391 340.215   1
  -2   9  14 239.618 205.411   4
   2  -9 -13 131.557 201.925   1
  -2  -9  13 71.7956 288.140   6
  -2   9  13 502.317 258.855   4
   2  -9 -12 1105.15 295.024   1
  -2   9  12 1143.30 308.542   4
  -2  -9  12 1160.06 337.704   6
  -2  -9  11-315.576 285.289   6
   2  -9 -11 201.687 214.781   1
  -2   9  11 19.7120 192.202   4
  -2   9  10 2167.87 384.034   4
  -2  -9  10 1401.24 359.444   6
   2  -9 -10 1201.61 288.739   1
  -2   9   9 925.309 233.381   4
   2  -9  -9 1094.97 285.386   1
  -2   9   8 4062.61 423.997   4
   2  -9  -8 4419.35 479.801   1
  -2   9   7 1232.54 242.991   4
   2  -9  -7 1490.93 290.608   1
   2  -9  -6 2050.29 333.914   1
   2   9  -6 2116.73 365.822   5
   2  -9  -5 3073.40 316.321   6
   2  -9  -5 2845.33 381.932   1
   2   9  -5 3128.85 462.433   5
   2   9  -4 8887.70 706.993   5
   2  -9  -4 9284.60 564.487   6
   2  -9  -4 9773.05 537.263   7
   2  -9  -4 7533.76 574.185   1
   2   9  -3 1388.68 306.236   5
   2  -9  -3 1630.28 326.361   1
   2  -9  -3 2354.82 344.477   6
   2   9  -2 16608.9 933.962   5
  -2  -9   2 18299.2 762.753   7
   2  -9  -2 18125.9 831.782   6
   2  -9  -1 936.305 246.207   6
  -2  -9   1 913.033 188.897   7
   2   9  -1 704.077 269.182   5
   2  -9   0 8758.92 646.999   6
  -2  -9   0 8452.25 513.558   7
   2   9   0 9531.84 725.706   5
   2  -9   1 4733.39 478.632   6
   2   9   1 4639.24 529.238   5
  -2  -9  -1 5248.11 437.674   7
  -2  -9  -2 979.277 226.589   7
  -2  -9  -2 780.992 200.509   1
   2  -9   2 776.859 251.314   6
   2   9   2 621.862 273.691   5
  -2  -9  -2 309.157 159.985   6
  -2  -9  -3 531.466 175.757   6
   2  -9   3 97.5179 214.862   6
  -2  -9  -3 575.527 153.682   1
  -2  -9  -3 740.558 220.722   7
   2   9   3 309.159 200.887   5
  -2  -9  -4 6429.51 483.590   6
   2  -9   4 6502.98 598.391   6
   2   9   4 6828.20 623.141   5
  -2  -9  -4 6865.00 536.729   7
  -2  -9  -4 5132.72 422.815   1
   2   9   5 349.965 275.811   5
  -2  -9  -5-105.326 141.102   6
  -2  -9  -5-131.917 235.585   7
  -2  -9  -5 237.627 140.582   1
   2  -9   6 12635.1 873.202   6
   2   9   6 12597.1 835.971   5
  -2  -9  -6 10082.8 587.710   1
   2  -9   7 3155.29 489.043   6
  -2   9  -7 3566.66 396.934   8
   2  -9   8 804.785 306.759   6
  -2   9  -8 1077.60 248.844   8
   2  -9   9-159.224 275.955   6
  -2   9  -9 154.106 167.784   8
   2   9   9 51.9368 179.405   4
   2   9  10 1865.80 365.062   4
   2  -9  10 1580.11 387.443   6
  -2   9 -10 1844.07 335.501   8
   2   9  11 1149.22 335.135   4
  -2   9 -11 1103.07 266.549   8
   2  -9  11 1423.46 373.872   6
  -2   9 -12 8121.60 693.117   8
   2  -9  12 8364.55 844.664   6
   2   9  12 8566.44 781.104   4
  -2   9 -13 7630.81 699.794   8
   2  -9  13 7744.94 838.642   6
   2   9  13 8220.78 780.636   4
   2   9  14 1145.10 356.621   4
  -2   9 -14 1301.76 345.538   8
  -2   9 -15 669.152 271.657   8
   2 -10 -11 331.843 244.094   1
  -2 -10  11-36.1045 268.110   6
  -2 -10  10 278.035 256.691   6
   2 -10 -10 412.998 216.780   1
  -2 -10   9 345.254 245.841   6
   2 -10  -9 683.137 223.728   1
  -2 -10   8 104.030 236.761   6
   2 -10  -8 370.115 230.191   1
  -2 -10   7-72.2739 263.459   6
   2 -10  -7 242.141 225.761   1
   2 -10  -6 3065.25 422.537   1
  -2 -10   6 3193.73 503.275   6
   2 -10  -5 2581.81 397.353   1
  -2 -10   5 2107.32 412.760   6
   2 -10  -4 4421.37 456.388   1
  -2 -10   4 4742.15 573.884   6
   2 -10  -4 4561.84 430.580   6
   2  10  -3-39.8484 224.950   5
  -2 -10   3-366.459 259.185   6
   2 -10  -3-200.422 177.650   6
   2 -10  -3-95.7364 214.117   1
  -2 -10   2 4933.78 543.216   6
   2 -10  -2 5843.55 528.034   6
   2  10  -2 4977.05 578.505   5
   2  10  -1 234.325 269.667   5
  -2 -10   1-142.990 252.777   6
   2 -10  -1 342.874 214.356   6
   2 -10   0 4315.83 489.578   6
  -2 -10   0 3711.79 454.768   6
   2  10   0 3759.12 505.717   5
  -2 -10  -1 1491.99 300.259   6
   2 -10   1 1709.20 323.557   6
   2  10   1 2154.12 422.166   5
  -2 -10  -2-391.158 242.247   6
   2 -10   2 38.1217 196.533   6
   2  10   2 347.765 260.484   5
  -2 -10  -2-311.798 219.340   7
  -2 -10  -3-234.039 197.706   6
   2 -10   3-146.590 226.857   6
  -2 -10  -3-82.7333 165.486   7
  -2 -10  -4 2188.70 348.334   7
   2 -10   4 1030.76 308.480   6
   2 -10   5 5573.29 621.273   6
  -2 -10  -5 5730.57 544.487   7
  -2 -10  -6 930.614 266.042   7
   2 -10   6 1107.99 338.933   6
  -2 -10  -7 5233.51 552.198   7
   2 -10   7 4955.33 605.162   6
   2 -10   8 129.708 217.876   6
   2 -10   9 2457.64 487.679   6
   2 -10  10 892.935 325.003   6
   2  10  13-71.7523 257.338   4
  -2 -11   8 788.106 305.788   6
  -2 -11   7 3139.78 494.426   6
   2 -11  -6 355.231 213.182   1
  -2 -11   6-117.034 259.923   6
   2 -11  -5 9592.35 730.809   1
  -2 -11   5 10654.5 869.979   6
  -2 -11   4 1649.74 403.304   6
   2 -11  -4 1701.60 357.143   1
  -2 -11   3 855.007 311.575   6
   2 -11  -3 648.076 244.624   1
   2 -11  -2 2109.67 365.221   6
   2 -11  -2 1529.84 325.048   1
  -2 -11   2 1700.24 371.708   6
   2 -11  -1 643.007 288.810   6
  -2 -11   1-225.198 229.992   6
  -2 -11   0 3960.52 489.288   6
   2 -11   0 4166.04 510.521   6
  -2 -11  -1 73.4799 211.702   6
   2 -11   1-63.1135 202.350   6
   2 -11   2 5351.17 608.316   6
   2 -11   3 452.798 237.194   6
   2 -11   4 1767.44 374.991   6
   2 -11   5 1076.40 370.424   6
   2 -11   6 272.284 272.001   6
   2 -11   7 487.435 275.111   6
   2 -11   8 217.617 298.664   6
  -2 -12   5 401.154 268.445   6
  -2 -12   4 27.6349 303.867   6
  -2 -12   3-145.096 259.914   6
  -2 -12   2 9324.14 811.078   6
  -2 -12   1 9167.12 797.912   6
   2 -12   0 10841.1 843.368   6
  -2 -12   0 10087.5 793.156   6
   2 -12   1 601.816 293.781   6
   2 -12   2 262.290 318.040   6
   2 -12   3-149.581 252.653   6
   2 -12   4-40.0655 230.474   6
  -3   0  21 610.206 308.596   4
  -3   0  20 3725.16 564.108   4
   3   0 -20 3416.98 540.887   1
  -3   0  19 246.821 300.816   4
   3   0 -19 495.951 297.073   1
   3   0 -18 50539.0 1734.22   1
  -3   0  18 53264.2 1812.63   4
   3   0 -17 599.250 350.861   1
  -3   0  17 305.245 300.475   4
  -3   0  16 36845.7 1383.96   4
   3   0 -16 36254.1 1344.48   1
  -3   0  15-65.2840 199.045   4
   3   0 -15 271.619 278.445   1
   3   0 -14 10129.6 678.243   1
  -3   0  14 10864.1 703.501   4
  -3   0  13-32.2421 168.767   4
   3   0 -13-150.605 165.529   1
  -3   0  12 4418.76 410.204   4
   3   0 -12 4406.15 419.734   1
  -3   0  11-91.1779 158.499   4
   3   0 -11-3.16660 142.017   1
   3   0 -11 16.8291 34.0052   5
  -3   0  10 23933.5 620.353   3
   3   0 -10 23539.4 643.141   3
  -3   0   9-27.3031 77.1720   3
   3   0  -9 5.08303 91.4327   3
  -3   0   8 14229.1 440.159   3
   3   0  -8 13674.7 440.888   3
  -3   0   7 121.520 104.344   3
   3   0  -7 655.608 135.551   3
   3   0  -6 74992.0 923.090   3
  -3   0   6 75947.1 895.113   3
  -3   0   6 78877.5 1171.45   1
   3   0  -5-39.4224 66.3556   3
  -3   0   5-4.35063 63.5839   3
  -3   0   5-131.740 96.1062   1
  -3   0   4 18902.2 405.667   3
   3   0  -4 19028.5 526.033   8
   3   0  -4 18453.7 410.863   3
  -3   0   4 19374.3 498.788   1
  -3   0   3 33.4958 73.3871   1
   3   0  -3 98.1137 80.8177   8
  -3   0   3 10.4060 60.6451   3
   3   0  -2 229657. 1503.38   8
  -3   0   2 236393. 1243.38   2
   3   0  -2 230008. 1470.02   7
  -3   0   2 231612. 1366.84   1
   3   0  -1 354.325 79.2138   7
  -3   0   1 202.922 72.9043   2
  -3   0   1 88.5984 80.8456   6
   3   0  -1 259.709 88.1806   8
   3   0   0 19843.3 402.852   8
   3   0   0 19570.1 387.569   7
  -3   0   0 19809.1 373.004   2
  -3   0   0 20284.9 412.010   6
  -3   0  -1 4.34018 62.2759   6
   3   0   1 20.2476 70.9955   8
  -3   0  -1 154.022 70.6794   2
  -3   0  -1-10.6289 59.7031   4
   3   0   2 505558. 2329.23   8
  -3   0  -2 509898. 2177.83   4
  -3   0  -2 502701. 2115.44   6
  -3   0  -3-30.2720 82.3382   4
  -3   0  -3 29.4223 62.5140   6
   3   0   4 12540.0 390.732   1
  -3   0  -4 12101.2 369.375   6
  -3   0  -4 12529.0 413.781   4
   3   0   4 11080.0 356.651   6
   3   0   4 12599.9 409.740   4
   3   0   5 83.8503 82.6410   6
   3   0   5 40.2482 89.2714   1
   3   0   5 23.8373 87.5123   4
  -3   0  -6 14401.5 525.837   4
   3   0   6 13495.1 426.910   6
  -3   0  -6 13532.9 443.334   6
   3   0   6 13994.3 508.350   4
   3   0   6 14766.9 495.157   1
  -3   0  -7 49.5082 81.5562   6
   3   0   7 44.4975 80.1364   6
   3   0   7-98.6865 106.227   4
   3   0   8 7041.91 409.447   4
   3   0   8 7414.27 336.179   6
   3   0   9-30.7642 71.6126   6
   3   0   9 108.201 126.714   4
   3   0  10 353.834 148.003   4
   3   0  10 205.233 97.3699   6
   3   0  10 343.697 41.9445   5
   3   0  11-145.461 152.593   4
   3   0  12 25260.7 971.658   4
   3   0  13-211.008 197.307   4
   3   0  14 8997.59 647.742   4
   3   0  15 469.751 247.446   4
   3   0  15-230.304 215.301   2
   3   0  16 325.480 210.449   4
   3   0  16 352.515 230.425   2
   3   0  17 213.901 204.662   2
   3   0  17-185.181 237.337   4
   3   0  18 201.540 240.355   2
   3   0  18-46.7148 252.605   4
   3   0  19 114.470 237.474   4
   3   0  19 51.1649 250.466   2
   3   0  20 10005.8 872.351   2
   3   0  20 10150.8 870.788   4
   3   0  21 1020.51 388.673   4
  -3   1  22 3055.43 519.750   2
  -3   1  21 422.698 346.509   4
  -3  -1  21-208.908 257.891   4
   3  -1 -21 406.782 293.843   1
  -3  -1  20 691.243 309.084   4
   3  -1 -20 1071.12 328.656   1
  -3   1  20 1280.83 331.219   4
  -3  -1  19 293.611 224.796   4
  -3   1  19-82.6397 218.594   4
   3  -1 -19 711.742 320.112   1
  -3   1  18 1138.45 329.093   4
   3  -1 -18 695.104 277.100   1
   3   1 -18 390.662 230.747   1
  -3  -1  18 469.036 252.242   4
   3  -1 -17 2203.97 397.437   1
   3   1 -17 1997.36 404.106   1
  -3  -1  17 1537.08 336.283   4
  -3  -1  17 1412.79 259.757   6
  -3   1  17 2104.74 432.482   4
  -3  -1  16 8913.45 691.651   4
  -3   1  16 8807.87 703.536   4
   3   1 -16 7934.81 648.533   1
   3  -1 -16 7870.81 647.637   1
  -3  -1  15 220.700 197.718   4
   3  -1 -15 382.256 233.481   1
   3   1 -15 64.4932 226.981   1
  -3   1  15-261.379 195.930   4
   3   1 -14 22432.7 983.744   1
  -3   1  14 23355.3 1027.18   4
  -3  -1  14 23583.8 1008.40   4
   3  -1 -14 23701.1 1002.68   1
  -3  -1  13 8492.14 599.511   4
  -3   1  13 8439.84 601.243   4
   3   1 -13 8633.04 615.762   1
   3  -1 -13 8973.55 602.703   1
   3  -1 -12 1863.21 269.228   1
   3   1 -12 1805.73 95.3565   5
  -3  -1  12 1820.99 278.351   4
   3   1 -12 2140.92 298.767   1
   3  -1 -12 1733.99 97.3240   5
  -3   1  12 1949.75 305.257   4
  -3   1  12 1905.81 167.266   3
   3   1 -11 3405.52 312.074   3
   3  -1 -11 3843.07 381.272   1
  -3   1  11 4042.64 229.837   3
   3  -1 -11 3655.62 168.847   5
   3   1 -11 3760.60 376.014   1
  -3  -1  11 3999.20 383.284   4
  -3   1  11 3588.49 362.584   4
   3   1 -11 3797.89 166.107   5
  -3   1  10 11884.5 365.105   3
  -3  -1  10 12238.4 604.773   4
   3   1 -10 12414.8 523.123   3
   3  -1 -10 12216.5 390.788   3
   3   1 -10 12122.2 310.035   5
  -3   1   9 1904.54 144.823   3
   3   1  -9 1835.19 202.437   3
   3  -1  -9 1903.53 156.622   3
   3   1  -9 1743.00 132.300   5
  -3  -1   9 1885.26 268.438   4
   3   1  -8 62064.1 1081.43   3
  -3  -1   8 62004.1 1029.45   3
   3  -1  -8 63526.8 804.480   3
   3   1  -8 63092.1 725.686   5
  -3   1   8 63150.5 759.695   3
  -3  -1   7 1132.92 154.641   3
   3   1  -7 888.368 154.906   3
   3  -1  -7 1162.39 121.418   3
  -3   1   7 1073.42 114.073   3
  -3   1   6 8227.97 255.511   3
  -3  -1   6 8412.90 385.709   1
   3  -1  -6 8239.65 251.592   3
  -3  -1   6 7764.87 337.260   3
   3   1  -6 7982.52 352.583   3
   3  -1  -6 8157.81 390.477   8
   3  -1  -5 114172. 1378.43   8
  -3  -1   5 112735. 1207.82   3
  -3   1   5 115099. 1396.44   1
   3   1  -5 109987. 1228.00   3
  -3   1   5 117184. 1013.95   6
   3  -1  -5 116184. 905.291   3
  -3  -1   5 113320. 1276.19   1
  -3  -1   4 605472. 2638.37   1
   3  -1  -4 600118. 2929.26   8
  -3   1   4 601483. 2232.04   6
  -3  -1   4 598747. 2648.43   3
  -3   1   4 600397. 2945.62   1
   3  -1  -4 589304. 1996.44   3
   3   1  -3 362146. 2151.21   7
   3  -1  -3 357992. 1704.24   6
  -3  -1   3 361696. 1793.21   1
   3   1  -3 367124. 2053.59   8
   3  -1  -3 359742. 2093.71   8
  -3   1   3 365710. 1719.17   6
  -3  -1   3 357448. 1952.39   3
  -3   1   3 358855. 2121.64   1
  -3  -1   2 1308.53 105.650   1
   3   1  -2 1458.57 130.407   8
   3  -1  -2 1826.86 164.239   8
   3   1  -2 1514.78 150.698   7
  -3  -1   2 1626.15 140.718   3
  -3  -1   2 1740.46 143.977   2
  -3   1   2 2440.47 102.797   2
  -3   1   2 1602.40 156.757   6
  -3  -1   1 191745. 1361.38   2
   3   1  -1 201570. 1457.15   7
  -3   1   1 188639. 821.659   2
   3  -1  -1 202860. 840.043   2
  -3   1   1 204366. 1328.27   6
  -3  -1   1 184985. 1293.30   3
   3  -1  -1 200289. 1402.80   8
   3   1  -1 182245. 1171.48   8
   3  -1   0 861538. 2875.28   8
   3   1   0 832589. 2334.86   8
  -3   1   0 873512. 2845.18   6
  -3  -1   0 853348. 2365.24   8
   3  -1   0 842046. 2075.33   2
  -3  -1   0 876512. 2879.08   2
  -3  -1   0 879648. 2749.23   3
  -3  -1  -1 100438. 932.115   6
  -3  -1  -1 101110. 841.471   8
   3  -1   1 101923. 1042.96   8
  -3   1  -1 102379. 730.245   4
   3   1   1 100166. 846.112   8
  -3   1  -1 99854.4 1011.81   6
  -3  -1  -1 103898. 1023.06   2
   3  -1   1 97489.4 846.438   2
  -3  -1  -1 101373. 1047.96   4
   3   1   2 438336. 1990.54   8
  -3  -1  -2 451071. 2258.22   2
  -3   1  -2 449066. 1705.58   4
  -3  -1  -2 441378. 1960.12   8
   3  -1   2 443289. 2351.84   8
  -3   1  -2 443871. 2247.31   6
   3  -1   2 443956. 1688.42   4
  -3  -1  -2 439719. 1894.43   6
   3   1   2 443883. 1477.60   1
  -3  -1  -2 440178. 2344.67   4
  -3   1  -3 67871.4 761.831   4
  -3   1  -3 67703.2 928.138   6
  -3  -1  -3 69294.9 950.856   2
  -3  -1  -3 66608.5 735.598   6
   3   1   3 67556.2 708.935   1
   3  -1   3 66293.8 755.081   4
  -3  -1  -3 66282.4 957.031   4
  -3  -1  -3 68091.2 861.326   8
   3   1   3 63173.0 735.656   6
  -3  -1  -4 63771.2 744.617   6
   3   1   4 62699.3 740.790   6
  -3   1  -4 68592.1 864.701   4
   3   1   4 67653.1 826.497   1
  -3  -1  -4 67580.1 951.307   8
  -3  -1  -4 68898.0 1011.63   2
  -3   1  -4 66591.0 967.694   6
  -3  -1  -4 67360.4 1035.56   4
   3  -1   4 64896.4 836.713   4
   3  -1   5 10580.4 379.986   4
   3  -1   5 9998.87 395.288   6
  -3  -1  -5 11251.3 461.883   4
   3   1   5 10895.7 375.137   1
  -3  -1  -5 10671.3 376.686   1
  -3   1  -5 10135.9 377.079   4
   3   1   5 10164.7 312.465   6
  -3  -1  -5 10278.0 315.891   6
  -3   1  -5 10397.7 414.419   6
  -3  -1  -6 70906.3 1054.63   1
  -3   1  -6 75069.5 1101.71   4
   3   1   6 71651.4 853.301   6
   3  -1   6 72364.7 1080.21   4
  -3  -1  -6 72045.9 859.489   6
   3   1   6 73642.5 1078.81   1
   3  -1   6 70183.8 1070.29   6
   3  -1   7 43943.6 913.433   4
  -3  -1  -7 44225.1 896.124   1
   3  -1   7 41285.4 859.013   6
   3   1   7 41604.4 685.894   6
   3   1   7 42157.0 588.129   5
  -3  -1  -7 41809.4 701.563   6
  -3  -1  -8 1713.78 214.377   1
   3  -1   8 1973.51 223.942   4
   3  -1   8 1800.56 211.035   6
   3   1   8 1889.48 133.640   5
   3   1   8 1663.18 229.420   4
   3   1   8 2092.53 165.207   6
   3  -1   9 2425.33 261.623   4
   3   1   9 2272.72 281.057   4
  -3  -1  -9 2193.39 246.467   1
   3   1   9 2386.03 144.776   5
   3   1   9 2249.89 182.858   6
   3   1   9 2758.00 274.351   2
   3  -1  10 1287.44 210.492   4
   3  -1  10 1193.28 92.3500   5
   3   1  10 1467.05 151.804   6
   3   1  10 1449.78 105.730   5
   3   1  10 1157.14 219.108   4
   3   1  10 1176.09 223.478   2
  -3  -1 -10 1319.56 215.371   1
   3   1  11 5861.83 306.000   6
   3  -1  11 5578.43 429.346   4
   3   1  11 5745.22 455.014   4
   3   1  11 4642.26 139.902   5
   3   1  11 5633.40 443.766   2
  -3  -1 -11 4982.47 409.954   1
   3   1  12 21024.3 589.932   6
   3   1  12 19428.2 856.560   2
   3  -1  12 20611.7 846.775   4
   3   1  12 20822.4 899.550   4
   3  -1  13 93.4101 181.598   4
   3   1  13 64.6061 96.5016   6
   3  -1  13-64.0543 139.075   6
   3   1  13 259.073 201.296   4
   3   1  13 167.773 185.165   2
   3   1  14 6608.14 569.949   2
   3  -1  14 5928.05 416.190   6
   3  -1  14 6362.05 545.636   4
   3   1  14 5777.36 333.560   6
   3   1  14 6687.86 592.942   4
   3  -1  15 3635.80 444.795   4
   3   1  15 3106.83 428.554   4
   3  -1  15 2650.21 294.890   6
   3   1  15 3458.19 432.230   2
   3  -1  16 5464.91 431.738   6
   3   1  16 6148.30 602.559   4
   3   1  16 6611.91 608.249   2
   3  -1  16 6282.02 582.612   4
   3  -1  17 2991.67 430.923   4
   3   1  17 3066.28 481.411   4
   3   1  17 2732.16 430.925   2
   3   1  18 171.665 223.246   4
   3   1  18-80.3399 217.023   2
   3  -1  18-62.1910 205.597   4
   3  -1  19 3063.19 463.928   2
   3  -1  19 3056.38 472.553   4
   3   1  19 3633.17 533.532   4
   3   1  19 3164.53 500.460   2
   3  -1  20 961.154 319.312   4
   3   1  20 699.446 369.508   4
   3  -1  20 1019.65 323.245   2
   3   1  20 1256.82 348.136   2
   3  -1  21 619.681 284.873   4
  -3  -2  21 777.794 330.731   4
   3  -2 -21 1203.13 329.251   1
  -3  -2  20 1381.32 334.366   4
   3  -2 -20 1814.70 413.257   1
  -3   2  20 1955.85 441.272   4
  -3   2  20 1618.69 355.002   2
  -3   2  19 176.040 218.897   4
  -3  -2  19 61.9754 219.705   4
   3  -2 -19 154.512 297.589   1
  -3   2  19 332.478 215.246   2
  -3   2  18 2095.12 405.254   4
  -3  -2  18 1814.17 344.894   4
   3  -2 -18 3099.43 452.677   1
  -3  -2  18 1762.45 287.092   6
  -3   2  18 2455.55 383.967   2
  -3  -2  17 197.568 230.956   4
   3  -2 -17 792.279 294.081   1
  -3   2  17 702.466 292.802   4
   3  -2 -16 6641.32 602.621   1
  -3  -2  16 7208.25 623.648   4
  -3   2  16 6929.67 629.171   4
   3  -2 -15-98.6713 231.686   1
  -3   2  15 567.843 291.471   4
  -3  -2  15 235.920 202.620   4
  -3   2  14 1407.42 291.796   4
   3   2 -14 959.203 258.909   1
   3  -2 -14 1741.19 302.574   1
  -3  -2  14 1510.38 297.757   4
   3   2 -13 1841.63 331.749   1
  -3   2  13 1817.96 328.945   4
  -3  -2  13 1101.38 272.746   4
   3  -2 -13 2154.66 343.001   1
  -3   2  12 11213.9 665.256   4
  -3   2  12 10814.8 333.050   6
   3   2 -12 11492.0 660.526   1
   3  -2 -12 10968.3 342.500   5
   3   2 -12 11899.8 348.586   5
  -3  -2  12 11455.8 644.981   4
   3  -2 -12 12132.6 673.735   1
  -3  -2  11 15475.7 715.525   4
   3  -2 -11 14801.3 421.713   5
   3   2 -11 14662.5 661.104   3
   3  -2 -11 16562.6 755.567   1
  -3   2  11 15967.6 757.055   4
   3   2 -11 15723.5 733.784   1
   3   2 -11 15004.4 414.412   5
  -3   2  11 14880.4 379.814   6
   3   2 -10 310.328 152.391   1
  -3  -2  10 109.899 163.906   4
   3   2 -10 3.17835 137.602   3
   3  -2 -10 285.426 190.200   1
   3  -2 -10 102.883 91.6957   5
   3   2 -10 306.545 98.9529   5
  -3   2  10 218.665 79.2172   6
   3  -2  -9 747.542 82.1564   3
  -3   2   9 677.832 87.2567   6
   3   2  -9 1286.77 266.554   3
   3   2  -9 1057.06 190.390   5
   3  -2  -9 869.722 123.719   5
  -3   2   8 159921. 1134.72   6
   3   2  -8 160411. 1883.71   3
   3   2  -8 158986. 1393.76   5
  -3   2   7 36819.7 540.088   6
   3  -2  -7 34327.6 444.074   3
   3   2  -7 37771.9 891.982   3
   3   2  -7 37632.1 686.982   5
   3   2  -6 22173.9 630.792   1
   3   2  -6 21488.5 664.349   3
   3  -2  -6 22736.5 349.946   3
  -3  -2   6 22925.4 646.828   1
   3   2  -6 21774.6 522.989   5
  -3   2   6 22760.5 420.859   6
   3  -2  -6 22375.1 656.489   8
   3   2  -5 36316.7 726.949   1
   3   2  -5 36908.7 825.319   7
   3  -2  -5 37798.9 472.878   3
   3  -2  -5 38973.7 819.751   8
  -3   2   5 39439.5 877.195   1
  -3  -2   5 36928.8 784.238   3
  -3   2   5 37968.4 555.188   6
   3   2  -5 36639.8 667.336   5
  -3  -2   5 37812.2 762.819   1
  -3   2   4 89541.4 864.790   6
  -3  -2   4 86213.4 1146.19   3
   3   2  -4 87191.7 1022.49   5
  -3  -2   4 87714.1 1037.22   1
   3  -2  -4 86449.9 849.865   6
   3   2  -4 87652.8 1194.68   7
   3   2  -4 85499.2 998.887   1
   3  -2  -4 86973.0 1131.10   8
  -3   2   3 21688.4 489.630   4
  -3  -2   3 21855.7 563.067   3
  -3   2   3 22956.8 455.598   6
   3   2  -3 21400.6 574.296   7
  -3  -2   3 21229.8 456.337   1
   3  -2  -3 22207.5 439.622   6
   3   2  -3 21857.3 519.742   5
   3  -2  -3 22821.7 540.836   8
   3   2  -3 21535.7 444.327   1
   3  -2  -2 100365. 1090.17   8
   3   2  -2 99529.9 1165.03   7
  -3  -2   2 100699. 1134.38   3
   3   2  -2 96440.6 940.279   8
  -3  -2   2 95656.7 804.829   1
  -3  -2   2 101650. 1185.25   2
  -3   2   2 98733.3 892.036   4
   3  -2  -2 100121. 970.804   6
  -3   2   2 98726.8 986.797   6
   3   2  -1 68213.4 671.682   8
  -3   2   1 71315.1 884.513   6
  -3  -2   1 64688.8 511.791   1
   3   2  -1 68555.9 963.534   7
  -3  -2   1 70236.1 959.533   2
  -3  -2   1 71504.0 910.113   3
   3  -2  -1 71271.2 887.182   8
  -3   2   1 67753.4 620.726   4
   3  -2  -1 68661.5 847.076   6
  -3   2   0 28087.3 588.632   6
  -3  -2   0 28554.0 386.891   8
   3  -2   0 28856.0 576.941   8
  -3  -2   0 29468.9 633.985   2
  -3  -2   0 31496.7 600.223   3
   3   2   0 28465.5 373.920   8
  -3  -2  -1 604144. 2848.02   4
   3  -2   1 603270. 2767.44   8
  -3  -2  -1 602955. 2764.33   2
   3   2   1 587634. 1762.50   8
  -3   2  -1 608821. 2857.50   6
  -3  -2  -1 595250. 1730.94   8
  -3  -2  -1 607341. 2472.16   3
   3   2   2 197893. 1366.30   3
  -3  -2  -2 204127. 1748.82   4
   3  -2   2 200822. 1705.24   8
  -3  -2  -2 201593. 1138.08   8
  -3  -2  -2 200962. 1648.61   2
   3   2   2 194534. 943.248   1
  -3   2  -2 201508. 1730.23   6
  -3  -2  -2 194497. 894.130   1
   3  -2   3 35991.6 467.749   4
  -3   2  -3 37289.1 784.731   6
  -3  -2  -3 37044.1 563.618   6
   3   2   3 35852.2 574.210   3
  -3  -2  -3 37121.5 783.588   4
   3   2   3 36415.7 659.409   5
  -3  -2  -3 36817.9 573.493   8
  -3  -2  -3 37327.0 745.308   2
   3   2   3 36754.9 513.555   1
  -3   2  -3 34705.1 457.705   4
  -3  -2  -3 36473.3 496.849   1
   3   2   4 7023.57 260.049   3
   3  -2   4 7114.15 253.348   4
   3   2   4 6923.12 272.603   1
  -3   2  -4 7169.69 256.351   4
  -3  -2  -4 6882.49 264.657   1
  -3  -2  -4 6998.82 368.749   4
  -3  -2  -4 7528.01 356.574   2
  -3  -2  -4 6850.82 295.995   8
  -3   2  -4 7454.64 375.684   6
   3   2   4 7319.41 305.547   5
  -3  -2  -4 7468.62 246.764   6
   3  -2   5 46876.5 736.911   4
  -3  -2  -5 46810.4 753.664   1
  -3   2  -5 48413.8 737.973   4
   3   2   5 46878.3 772.434   1
  -3  -2  -5 47386.7 604.651   6
   3   2   5 47154.3 756.963   5
   3  -2   6 103.551 87.3144   4
   3   2   6 145.165 104.940   1
  -3   2  -6 171.041 79.5784   4
  -3  -2  -6 150.639 65.4215   6
  -3  -2  -6 131.032 108.537   1
   3   2   6 67.3700 88.6195   5
   3  -2   7 90160.8 1243.79   4
  -3   2  -7 93823.3 1261.05   4
  -3  -2  -7 85279.2 846.043   6
   3   2   7 89619.6 1054.14   5
  -3  -2  -7 88781.1 1258.93   1
   3   2   8 2510.44 183.104   5
   3   2   8 2504.34 152.646   6
  -3  -2  -8 2487.57 251.069   1
  -3  -2  -8 2373.72 153.740   6
   3  -2   8 2481.37 238.496   4
   3  -2   8 2518.29 178.180   5
   3   2   9 3289.24 212.899   5
   3   2   9 3842.94 360.312   4
  -3  -2  -9 3012.32 283.241   1
   3   2   9 3635.32 186.741   6
   3  -2   9 3528.20 303.655   4
   3   2   9 3196.10 316.582   2
   3  -2   9 3486.47 210.399   5
  -3  -2 -10 22657.8 807.758   1
   3   2  10 23607.3 478.976   6
   3  -2  10 24015.2 797.170   4
   3   2  10 24387.0 922.588   4
   3  -2  10 23375.4 511.954   5
   3   2  10 23347.8 521.625   5
   3  -2  10 22665.5 790.012   6
   3   2  10 23549.3 857.833   2
   3  -2  11 6085.06 438.117   6
   3  -2  11 6000.83 432.272   4
   3  -2  11 5615.55 241.139   5
  -3  -2 -11 5362.07 411.231   1
   3   2  11 6160.64 455.024   2
   3   2  11 5840.26 251.791   5
   3   2  11 6060.46 493.324   4
   3   2  11 5780.72 247.344   6
  -3  -2 -12 523.880 203.640   1
   3   2  12 624.459 205.081   4
   3  -2  12 340.378 159.306   6
   3   2  12 665.792 98.3558   6
   3   2  12 433.155 176.715   2
   3  -2  12 298.504 157.277   4
   3  -2  13-214.068 167.979   6
   3   2  13-318.375 212.779   4
   3  -2  13 37.0681 152.186   4
  -3  -2 -13-32.4818 182.493   1
   3   2  13 106.550 182.932   2
   3   2  14 4767.85 484.469   2
   3   2  14 4690.50 489.403   4
   3  -2  14 4934.24 478.509   4
   3  -2  14 4717.98 412.829   6
  -3  -2 -14 4708.88 472.647   1
   3   2  15 2334.92 437.563   4
   3  -2  15 2589.40 399.652   4
   3  -2  15 2052.60 313.209   6
   3   2  15 2299.27 379.759   2
   3   2  16 2838.52 432.094   4
   3  -2  16 2956.52 411.530   4
   3   2  16 3088.48 442.321   2
   3  -2  16 2139.80 305.951   6
   3   2  17-43.7213 234.518   2
   3  -2  17-184.333 171.120   6
   3  -2  17-57.3382 193.382   4
   3   2  17-234.084 213.228   4
   3   2  18 1056.47 327.825   4
   3   2  18 1021.32 313.749   2
   3  -2  18 1270.52 330.703   4
   3  -2  19 918.152 315.009   4
   3   2  19 672.358 289.225   4
   3   2  19 554.167 250.432   2
   3   2  20-201.203 292.488   4
  -3   2 -20-214.266 294.454   8
   3   2  20 120.473 226.091   2
   3  -2  20 43.8467 226.985   4
   3  -2  21-525.330 297.331   4
  -3  -3  21 142.045 249.829   4
   3  -3 -21 83.1917 252.897   1
   3  -3 -20 59.8645 248.734   1
  -3  -3  20 115.777 228.426   4
  -3   3  20 678.594 336.811   4
  -3  -3  19 304.320 247.507   6
   3  -3 -19-67.6181 222.980   1
  -3   3  19 172.276 238.344   4
  -3  -3  19-24.7386 234.629   4
   3  -3 -18 134.077 211.138   1
  -3  -3  18 315.336 218.066   4
  -3   3  18 391.494 167.817   2
  -3   3  18 337.418 249.060   4
  -3  -3  18 80.0419 205.695   6
  -3  -3  17 154.477 207.126   4
   3  -3 -17 118.647 225.387   1
  -3   3  17-18.7654 213.522   4
  -3   3  17 106.423 171.555   2
   3  -3 -16 5129.61 561.077   1
  -3   3  16 5305.55 567.352   4
  -3   3  16 4962.12 463.690   2
  -3  -3  16 3656.48 454.692   4
   3  -3 -15 10445.4 722.738   1
  -3   3  15 10904.9 625.080   2
  -3   3  15 11035.9 775.181   4
  -3  -3  15 10322.6 705.357   4
  -3   3  14 17919.7 946.710   4
  -3   3  14 18344.6 778.839   2
  -3  -3  14 16642.0 854.113   4
  -3   3  13 6155.73 535.129   4
  -3  -3  13 5422.38 477.412   4
   3  -3 -13 5694.72 488.585   1
  -3   3  13 5674.36 420.521   2
   3   3 -12 8877.08 382.409   5
   3  -3 -12 9373.27 604.955   1
  -3   3  12 9208.69 622.887   4
   3  -3 -12 8799.93 384.754   5
  -3  -3  12 9479.45 604.945   4
  -3  -3  11 259.399 165.140   4
   3   3 -11-165.072 188.460   3
   3  -3 -11 586.022 238.568   1
   3  -3 -11 395.001 144.612   5
   3   3 -11 132.427 99.2462   5
  -3   3  11 932.428 236.849   4
   3  -3 -10 5381.85 315.636   5
   3  -3 -10 6653.61 471.823   1
   3   3 -10 5874.65 322.970   5
  -3   3  10 5771.46 336.575   2
   3   3 -10 5881.21 452.064   3
  -3   3  10 6542.82 472.718   4
   3  -3  -9 632.022 180.791   1
   3  -3  -9 446.374 121.049   5
  -3   3   9 670.392 183.444   4
  -3   3   9 579.548 116.720   2
  -3   3   9 513.550 60.4967   6
   3   3  -9 669.201 148.493   5
   3   3  -9 572.408 179.115   3
  -3   3   8 38495.3 498.015   6
   3   3  -8 37706.9 806.391   5
   3   3  -8 37673.3 1019.97   3
  -3   3   8 40886.2 733.213   2
   3  -3  -8 40656.7 1047.68   1
   3  -3  -8 39573.2 831.264   5
  -3   3   7 28144.2 540.678   2
   3   3  -7 26589.5 841.665   3
   3  -3  -7 27374.0 695.866   5
   3  -3  -7 26779.0 317.905   3
   3  -3  -7 28828.0 842.992   1
  -3   3   7 28489.9 456.750   6
   3   3  -7 28825.2 708.685   5
  -3   3   6 6297.75 381.559   4
   3   3  -6 5750.01 327.933   5
   3  -3  -6 6323.55 390.800   1
  -3   3   6 6102.06 220.441   2
   3  -3  -6 6312.84 229.686   6
   3  -3  -6 5907.86 323.448   5
  -3   3   6 6386.08 233.738   6
   3  -3  -5 123162. 1489.59   4
  -3  -3   5 117713. 1388.16   1
   3  -3  -5 114778. 1371.99   5
  -3   3   5 117994. 1047.11   6
  -3   3   5 114118. 777.735   2
   3  -3  -5 115210. 1414.15   8
  -3   3   5 118046. 1435.16   4
   3   3  -5 115454. 1388.57   5
   3  -3  -5 115100. 1007.48   6
   3   3  -4 17414.6 575.948   7
   3   3  -4 17809.5 556.406   5
  -3   3   4 17913.8 542.256   8
   3  -3  -4 18569.5 531.394   4
  -3   3   4 17642.8 520.917   4
  -3   3   4 17830.1 441.373   6
   3  -3  -4 17665.3 421.927   6
  -3  -3   4 17331.8 497.257   1
   3  -3  -4 18051.0 533.477   8
  -3  -3   3 22446.5 499.305   1
   3  -3  -3 22679.6 556.649   8
  -3   3   3 21090.4 507.438   4
  -3  -3   3 21200.3 608.950   7
   3  -3  -3 21587.7 488.186   6
  -3   3   3 21783.0 513.996   6
   3   3  -3 20986.1 618.775   7
   3   3  -3 23613.0 637.828   5
  -3   3   3 22514.7 567.457   8
  -3  -3   2 32301.5 526.038   1
  -3   3   2 31700.3 651.730   8
  -3  -3   2 31595.5 751.706   2
  -3  -3   2 31600.4 707.696   7
  -3  -3   2 32036.8 719.840   3
   3  -3  -2 33177.8 653.850   8
   3  -3  -2 31915.8 626.696   6
  -3   3   2 31765.7 646.664   6
  -3   3   2 30031.4 517.286   4
   3   3  -2 30652.6 735.622   7
   3  -3  -1 1958.58 176.658   8
  -3  -3   1 1805.65 181.728   2
   3   3  -1 1511.19 103.758   8
  -3   3   1 1638.76 106.064   4
  -3  -3   1 1826.57 212.936   7
  -3  -3   1 1821.49 187.206   3
  -3   3   1 1982.35 183.839   8
   3  -3  -1 1681.92 172.170   6
  -3  -3   1 2047.58 209.452   5
  -3   3   1 1884.81 196.310   6
   3   3  -1 1728.55 231.349   7
  -3  -3   0 51867.0 906.103   2
  -3  -3   0 51307.5 916.723   7
   3  -3   0 52065.4 834.558   8
  -3  -3   0 55395.8 921.753   5
   3   3   0 51075.1 413.400   8
  -3   3   0 51528.2 912.144   6
  -3  -3   0 52220.3 853.522   3
   3  -3   0 50980.8 880.717   6
  -3   3   0 51857.3 841.898   8
  -3  -3   0 51813.6 899.480   4
  -3   3  -1 23563.4 650.594   6
  -3   3  -1 23059.7 585.245   8
   3  -3   1 22791.5 591.908   8
  -3  -3  -1 23939.9 631.999   4
  -3  -3  -1 22903.1 336.507   1
  -3  -3  -1 23774.1 546.025   3
  -3  -3  -1 23038.4 607.278   2
   3   3   1 23404.4 556.275   3
  -3  -3  -2 119295. 1460.34   4
  -3   3  -2 114541. 1364.52   8
  -3  -3  -2 113791. 686.602   8
   3  -3   2 115001. 1393.71   8
  -3  -3  -2 117860. 1370.98   2
   3   3   2 114942. 1166.55   3
  -3  -3  -2 119730. 1174.04   3
  -3  -3  -2 111744. 821.348   1
  -3  -3  -3 20694.1 479.455   3
   3   3   3 19978.4 593.202   5
  -3  -3  -3 20370.1 373.823   8
  -3  -3  -3 19763.2 397.522   1
   3   3   3 20300.3 479.524   3
  -3  -3  -3 21135.7 601.976   2
   3   3   4 292296. 1751.82   1
   3   3   4 292471. 2306.89   2
  -3  -3  -4 291357. 1701.95   1
   3  -3   4 294285. 2199.67   5
   3   3   4 286866. 1730.65   3
   3   3   4 288433. 2222.77   5
  -3  -3  -4 286725. 1686.77   8
   3  -3   5 12134.8 462.438   5
   3   3   5 12438.5 474.871   5
   3   3   5 11882.4 358.241   3
   3  -3   5 12681.3 352.389   4
  -3  -3  -5 12457.0 401.284   1
  -3  -3  -5 12063.9 323.283   6
   3   3   5 12718.4 419.985   1
  -3  -3  -6 230811. 1867.09   1
   3   3   6 225397. 1906.24   1
   3  -3   6 228394. 1680.00   4
   3   3   6 221366. 1978.23   5
  -3  -3  -6 223853. 1274.31   6
   3  -3   6 225932. 1954.89   5
  -3  -3  -7 4848.73 181.669   6
   3   3   7 5379.28 324.812   5
   3   3   7 5350.41 228.485   3
   3  -3   7 5412.27 301.624   4
  -3  -3  -7 5860.72 338.668   1
   3  -3   7 5098.00 302.599   5
  -3  -3  -8 1188.52 92.9446   6
   3  -3   8 1862.54 202.293   4
  -3  -3  -8 1679.48 205.151   1
   3  -3   8 1540.96 233.329   6
   3   3   8 1542.63 182.019   5
   3   3   8 1638.37 133.484   3
   3  -3   8 1390.77 171.681   5
   3  -3   9 1015.26 169.494   4
   3   3   9 1170.32 113.312   3
  -3   3  -9 1027.55 239.012   8
   3   3   9 773.791 153.566   2
   3  -3   9 945.099 210.691   6
  -3  -3  -9 1126.41 197.923   1
   3   3   9 933.125 148.903   5
   3  -3   9 846.085 133.847   5
   3   3   9 1183.77 224.250   4
   3   3  10 15082.4 760.013   4
  -3  -3 -10 13996.0 624.833   1
   3  -3  10 13907.3 685.968   6
   3  -3  10 13882.1 489.200   5
   3  -3  10 15875.3 632.061   4
   3   3  10 14273.3 666.063   2
   3   3  10 13719.9 491.981   5
   3   3  10 14214.8 356.506   3
   3  -3  11-194.256 192.352   6
   3   3  11-95.3818 188.873   2
   3   3  11 37.4133 178.170   4
  -3  -3 -11 169.410 163.577   1
   3   3  11 93.0300 97.6191   5
   3   3  11 107.578 64.7002   3
   3  -3  11-102.305 126.207   4
  -3  -3 -12 4435.66 404.209   1
   3  -3  12 5337.32 458.965   6
   3   3  12 4893.79 433.072   2
   3   3  12 4411.29 447.015   4
   3  -3  12 4764.67 402.318   4
   3   3  13 2749.81 386.162   4
   3   3  13 2692.26 345.990   2
   3  -3  13 2113.29 310.290   6
   3  -3  13 2682.11 341.524   4
  -3  -3 -13 2806.03 358.649   1
   3   3  14 6267.06 578.652   4
  -3  -3 -14 6389.37 530.127   1
   3   3  14 6416.36 539.526   2
   3  -3  14 6960.16 537.641   6
   3  -3  14 5740.42 488.499   4
   3   3  15 3.17250 218.370   4
   3  -3  15 412.013 190.173   4
  -3  -3 -15 131.786 178.816   1
   3  -3  15 260.519 211.097   6
   3   3  15 65.6626 200.426   2
   3   3  16 485.761 223.561   2
   3  -3  16 593.695 234.903   6
  -3  -3 -16 506.537 202.212   1
   3   3  16 613.065 235.853   4
   3  -3  16 773.256 248.524   4
  -3   3 -17 3031.23 492.161   8
   3  -3  17 3032.94 437.975   4
   3  -3  17 3314.39 418.240   6
   3   3  17 2806.18 413.032   2
   3   3  17 3377.47 499.614   4
   3   3  18 202.931 193.166   2
   3   3  18 206.327 218.494   4
   3  -3  18 14.2194 205.101   6
  -3   3 -18 569.900 291.426   8
   3  -3  18 51.7108 267.512   4
   3  -3  19 3476.10 491.470   4
   3   3  19 2965.16 455.255   2
  -3   3 -19 3522.24 569.541   8
   3   3  19 2683.99 490.553   4
   3  -3  20-104.394 270.889   4
   3   3  20-199.630 301.475   2
  -3  -4  21 457.940 307.303   4
   3  -4 -20 1598.62 414.823   1
  -3   4  20 1499.65 351.953   4
  -3  -4  20 1031.50 360.535   4
   3  -4 -19 159.729 260.136   1
  -3   4  19 143.275 236.689   4
  -3  -4  19 775.479 304.501   4
  -3  -4  19 143.507 197.471   6
  -3  -4  18-175.947 253.293   6
   3  -4 -18 76.2026 219.927   1
  -3  -4  18 124.043 219.610   4
  -3   4  18-242.268 264.702   4
  -3  -4  17-28.9706 193.689   4
   3  -4 -17 119.388 243.096   1
  -3   4  17-228.362 253.298   4
  -3   4  16 10156.2 617.621   2
  -3   4  16 9897.71 769.461   4
   3  -4 -16 9791.80 736.194   1
  -3  -4  16 9184.62 702.661   4
  -3   4  15 2052.49 383.748   4
  -3  -4  15 1786.88 326.255   4
   3  -4 -15 1639.64 351.409   1
  -3   4  15 1326.13 246.566   2
  -3   4  14 1269.46 235.505   2
  -3   4  14 1171.20 297.517   4
   3  -4 -14 1230.85 303.645   1
  -3  -4  14 1131.59 265.437   4
   3  -4 -13 204.716 188.527   1
  -3   4  13 2.65662 174.111   4
  -3  -4  13 233.175 196.589   4
   3   4 -13 38.1908 116.526   5
  -3   4  12 3065.06 399.296   4
  -3  -4  12 2730.69 362.316   4
   3   4 -12 3308.71 288.848   5
   3  -4 -12 3175.51 379.850   1
  -3  -4  11 1393.11 263.429   4
   3  -4 -11 1147.31 257.937   1
   3   4 -11 1244.02 194.332   5
  -3   4  11 1109.05 250.532   4
   3   4 -10 4423.92 426.987   3
   3  -4 -10 3861.16 389.643   1
  -3   4  10 4270.06 405.377   4
   3   4 -10 4554.07 329.732   5
  -3   4  10 4114.34 272.344   2
   3   4  -9 23078.0 887.198   3
  -3   4   9 22742.4 579.703   2
   3  -4  -9 23637.4 855.770   1
   3   4  -9 22401.1 707.142   5
  -3   4   9 24412.2 881.607   4
  -3   4   8 3992.88 224.581   2
   3   4  -8 4493.09 330.305   5
  -3   4   8 4456.56 378.597   4
   3  -4  -8 4545.62 381.482   1
   3   4  -8 4174.10 395.196   3
  -3   4   7 29515.3 538.705   2
   3  -4  -7 29871.2 900.888   1
   3   4  -7 29088.9 803.277   5
   3  -4  -7 29358.8 491.248   6
   3  -4  -6 4908.05 363.449   1
  -3   4   6 5522.80 211.230   2
   3   4  -6 5424.60 361.696   5
   3  -4  -6 5205.02 205.207   3
   3  -4  -6 5440.57 232.649   6
  -3   4   5 32439.9 445.227   2
   3  -4  -5 34716.2 628.022   6
   3  -4  -5 33400.5 776.624   8
   3   4  -5 33817.6 866.415   5
   3  -4  -5 33599.5 910.979   1
  -3   4   5 37183.0 845.924   4
   3  -4  -4 285.315 103.236   6
  -3  -4   4 334.525 122.205   1
   3  -4  -4 127.787 40.8394   2
   3  -4  -4 253.182 104.434   4
   3  -4  -4 325.611 155.659   1
  -3   4   4 167.199 86.2508   4
  -3   4   4 130.291 113.104   8
   3   4  -4 279.025 172.462   5
   3  -4  -4 109.928 87.9557   8
  -3   4   3 9785.37 370.002   4
  -3   4   3 10298.7 405.622   8
   3  -4  -3 8600.06 212.185   2
   3  -4  -3 10389.0 395.662   8
   3  -4  -3 10169.6 374.654   4
   3   4  -3 10825.0 513.576   5
  -3  -4   3 10458.6 454.834   7
   3  -4  -3 10273.8 390.880   6
  -3   4   2 149629. 1230.07   4
   3  -4  -2 153198. 977.009   2
   3  -4  -2 149926. 1231.70   4
  -3   4   2 150763. 1506.73   8
   3  -4  -2 151979. 1548.88   6
   3  -4  -2 153520. 1490.22   8
  -3  -4   2 151874. 1671.78   7
   3   4  -1 8258.78 222.600   8
   3  -4  -1 9892.49 395.701   8
  -3   4   1 9265.87 372.576   8
   3  -4  -1 9283.72 291.168   2
  -3   4   1 10774.8 298.887   4
  -3  -4   1 9147.10 432.873   7
   3  -4  -1 9532.44 428.281   6
   3   4  -1 9361.28 447.404   3
   3  -4  -1 8915.99 259.802   4
   3  -4   0 104428. 1263.39   8
   3   4   0 102389. 1378.23   3
   3  -4   0 104677. 1405.66   6
  -3  -4   0 100650. 1397.74   7
  -3  -4   0 103529. 1381.65   4
  -3  -4   0 105642. 1357.89   3
  -3   4   0 102683. 1259.25   8
   3   4   1 42565.4 856.314   3
  -3   4  -1 43474.8 856.619   8
  -3  -4  -1 46348.2 864.412   3
   3   4   1 44613.6 944.916   2
  -3  -4  -1 44616.1 959.138   7
   3  -4   1 43050.6 962.784   6
   3  -4   1 44856.9 866.436   8
   3  -4   2 421.505 141.954   8
  -3  -4  -2 332.777 74.3328   1
  -3   4  -2 181.780 114.879   8
   3   4   2 508.394 122.270   3
  -3  -4  -2 367.583 103.126   3
   3   4   2 416.333 126.160   2
  -3   4  -3 1240.36 193.428   8
  -3   4  -3 1517.09 90.2252   7
   3   4   3 1447.39 174.177   3
  -3  -4  -3 1241.62 73.9407   8
  -3  -4  -3 1083.22 110.807   1
  -3  -4  -3 1610.20 161.293   3
  -3  -4  -4 5760.06 279.538   3
   3   4   4 5071.26 269.335   3
  -3  -4  -4 4922.57 196.218   8
  -3   4  -4 5009.00 210.472   7
  -3  -4  -4 5783.66 266.111   1
   3  -4   5 45.8864 51.1914   4
   3   4   5 33.5536 77.4520   3
  -3  -4  -5 10.0718 93.8420   1
  -3  -4  -5-117.157 75.9992   8
  -3  -4  -6 11189.1 439.365   1
   3   4   6 11460.6 454.315   1
  -3  -4  -6 10785.7 318.151   6
   3   4   6 11180.6 357.789   3
   3  -4   6 11155.5 349.205   4
   3   4   7 297.381 155.625   4
   3  -4   7 460.347 107.720   4
  -3   4  -7 250.717 166.538   8
   3   4   7 316.779 80.9584   3
  -3  -4  -7 324.546 63.2932   6
   3  -4   7 491.481 184.010   6
  -3  -4  -7 303.753 105.981   1
   3   4   8 7051.90 451.320   2
  -3  -4  -8 7060.53 403.934   1
  -3   4  -8 6755.02 499.634   8
   3  -4   8 7313.19 357.559   4
   3   4   8 6607.78 243.905   3
   3  -4   8 6642.32 491.239   6
   3   4   8 6760.84 504.968   4
   3   4   9 1320.94 215.087   2
  -3   4  -9 1022.74 245.288   8
  -3  -4  -9 1228.01 210.171   1
   3  -4   9 1157.99 231.608   6
   3   4   9 1010.46 98.6408   3
   3   4   9 1195.06 252.427   4
   3  -4   9 1070.73 173.980   4
   3   4  10 13758.1 754.064   4
  -3   4 -10 13135.6 745.989   8
   3   4  10 13792.8 672.228   2
   3  -4  10 13285.8 566.243   4
  -3  -4 -10 14379.0 634.145   1
   3  -4  10 13133.3 720.521   6
  -3  -4 -11 7817.86 497.978   1
   3  -4  11 7081.85 546.033   6
   3   4  11 8017.65 594.993   4
   3   4  11 8429.95 560.167   2
   3  -4  11 8213.34 485.588   4
  -3   4 -11 8228.05 628.624   8
   3   4  12-38.7551 172.604   4
  -3   4 -12 62.1856 194.928   8
  -3  -4 -12-35.2196 162.935   1
   3  -4  12-6.64167 129.772   4
   3  -4  12 356.197 201.737   6
   3   4  12 75.4545 151.583   2
   3  -4  13 1849.40 281.955   4
   3   4  13 1811.53 324.119   4
   3   4  13 1838.61 300.004   2
  -3  -4 -13 1397.69 247.536   1
  -3   4 -13 1668.90 374.575   8
   3  -4  13 2275.42 356.200   6
   3  -4  14 1458.46 281.656   4
   3   4  14 651.100 221.541   2
  -3  -4 -14 1227.46 245.943   1
  -3   4 -14 1050.30 270.572   8
   3  -4  14 901.042 231.575   6
   3   4  14 867.862 292.787   4
  -3   4 -15 5397.67 593.718   8
   3   4  15 6278.62 630.769   4
   3  -4  15 5994.09 514.921   4
   3   4  15 6565.82 578.233   2
  -3  -4 -15 6029.42 523.825   1
   3  -4  15 5396.49 547.573   6
   3  -4  16 6446.90 556.930   4
  -3   4 -16 7180.72 716.371   8
   3  -4  16 6486.67 604.376   6
   3   4  16 5839.15 578.257   2
  -3  -4 -16 5947.49 550.060   1
   3   4  16 6190.64 643.944   4
  -3   4 -17-141.850 253.435   8
   3   4  17-168.724 219.263   4
  -3  -4 -17 96.9288 227.986   1
   3  -4  17 129.045 178.209   6
   3   4  17-8.64733 244.883   2
   3  -4  17 256.235 238.773   4
   3   4  18 378.704 353.361   4
   3  -4  18 254.780 217.651   4
   3  -4  18-199.556 221.709   6
  -3   4 -18 617.619 329.448   8
   3   4  18 267.297 241.013   2
  -3  -4 -18-156.775 219.781   1
   3   4  19 5340.53 621.239   2
   3   4  19 5572.31 687.439   4
  -3   4 -19 5730.55 720.849   8
   3   4  20 1711.66 459.889   2
   3  -5 -20 178.209 245.998   1
  -3  -5  20-133.518 210.171   4
  -3  -5  20 43.5206 219.354   6
  -3  -5  19 547.346 260.405   6
  -3   5  19 287.386 266.866   4
   3  -5 -19 523.084 320.503   1
  -3  -5  19 452.945 282.172   4
   3  -5 -18-94.2777 232.882   1
  -3  -5  18 308.673 223.174   4
  -3  -5  18 193.142 233.571   6
  -3   5  17 1604.33 350.787   4
   3  -5 -17 2054.29 394.347   1
  -3  -5  17 2182.98 377.196   4
   3  -5 -16 910.972 294.683   1
  -3  -5  16 653.768 251.902   4
  -3   5  16 1477.43 356.829   4
   3  -5 -15 254.388 192.147   1
  -3   5  15 41.0372 192.550   4
  -3  -5  15 373.319 202.270   4
  -3   5  14 23299.1 1123.34   4
   3  -5 -14 23522.9 1065.59   1
  -3  -5  14 21534.0 977.178   4
   3  -5 -13 12918.4 781.179   1
  -3  -5  13 11916.4 697.113   4
  -3   5  13 12048.8 782.712   4
  -3   5  12 20246.3 961.957   4
   3   5 -12 19557.8 742.693   5
   3  -5 -12 21203.2 936.192   1
  -3  -5  12 19202.2 864.120   4
  -3   5  11 107722. 1445.34   2
   3   5 -11 104640. 1692.69   5
  -3   5  11 110017. 2136.85   4
   3  -5 -11 108305. 2065.07   1
  -3   5  10 1525.72 186.202   2
   3   5 -10 1712.08 274.903   5
   3  -5 -10 1690.88 314.491   1
  -3   5  10 2121.48 356.874   4
   3   5  -9 354.488 190.550   5
   3  -5  -9 333.360 168.211   1
  -3   5   9 170.367 148.587   4
  -3   5   9 396.368 106.227   2
   3   5  -9 265.455 209.210   3
  -3   5   8 5465.28 265.541   2
  -3   5   8 5252.69 437.688   4
   3  -5  -8 6029.79 451.755   1
   3   5  -8 5772.52 479.605   3
   3   5  -8 5893.62 431.393   5
   3  -5  -8 5860.44 219.787   6
  -3   5   7 341.517 80.2028   2
   3  -5  -7 306.526 69.5336   3
   3   5  -7 147.809 143.997   5
   3   5  -7 305.696 193.283   3
   3  -5  -7 309.997 83.8538   6
   3  -5  -7 133.301 145.947   1
   3  -5  -6 39236.1 708.090   6
  -3   5   6 35319.3 565.058   2
   3   5  -6 38510.0 1022.94   5
   3  -5  -6 37611.6 1044.42   1
   3  -5  -6 38897.6 659.465   3
   3  -5  -5 56076.7 872.107   3
   3  -5  -5 56408.0 904.400   6
   3   5  -5 57218.7 1251.22   5
   3  -5  -5 54425.1 1230.09   1
   3  -5  -5 56986.0 1024.13   8
  -3   5   4 112.096 102.992   8
   3  -5  -4 59.5258 92.3468   4
   3  -5  -4-21.6899 79.1086   3
   3   5  -4-142.396 157.489   5
   3  -5  -4-133.576 157.128   1
  -3  -5   4 217.675 149.417   7
  -3   5   4-42.4420 74.7979   4
   3  -5  -4-40.6770 46.2344   2
   3  -5  -4 19.4842 88.8159   6
   3  -5  -4-25.3460 97.2995   8
  -3   5   3 14385.6 508.710   8
   3  -5  -3 14260.4 341.627   2
   3  -5  -3 14931.5 502.158   8
   3  -5  -3 15299.5 481.356   4
   3  -5  -3 14351.4 513.346   6
  -3  -5   3 14954.4 578.764   7
   3   5  -3 15141.2 653.150   5
  -3   5   3 15005.6 478.351   4
   3  -5  -3 14904.9 514.171   3
   3  -5  -2 361.563 69.2060   4
   3  -5  -2 774.450 157.318   6
   3  -5  -2 468.725 101.693   8
   3  -5  -2 619.645 90.7974   2
  -3   5   2 575.904 119.286   8
  -3   5   2 556.089 102.047   4
  -3  -5   2 456.173 142.959   7
   3   5  -1 524.554 59.3291   8
  -3  -5   1 1286.05 204.797   7
   3  -5  -1 776.555 113.339   2
  -3   5   1 757.327 139.654   8
  -3   5   1 896.317 96.6022   4
   3  -5  -1 650.687 87.7998   4
   3   5  -1 471.375 52.5936   8
   3  -5  -1 689.917 156.911   6
   3  -5  -1 609.820 127.943   8
   3  -5   0 714.302 68.6540   7
  -3  -5   0 552.264 158.436   7
   3  -5   0 461.806 149.496   6
   3  -5   0 316.386 54.5472   4
   3  -5   0 745.566 140.829   8
  -3   5   0 807.268 150.420   8
  -3   5  -1 601.636 141.856   8
  -3  -5  -1 492.344 165.303   7
   3  -5   1 358.341 120.340   8
   3  -5   1 455.483 169.783   6
  -3  -5  -2 30367.7 611.871   1
   3   5   2 30517.7 777.388   3
  -3   5  -2 29129.9 780.101   8
   3  -5   2 30474.7 918.987   6
   3   5   3 1804.61 202.161   3
  -3  -5  -3 1218.37 154.919   3
  -3  -5  -3 1559.56 153.698   1
   3  -5   3 2065.35 281.609   6
   3   5   3 1293.99 223.656   5
   3   5   4 63459.7 1311.38   5
  -3  -5  -4 62486.7 949.490   1
   3   5   4 62453.4 1024.58   3
  -3   5  -4 60910.0 669.550   7
  -3  -5  -4 62979.7 998.196   3
  -3  -5  -5 14398.0 457.125   3
  -3  -5  -5 11771.5 327.957   8
   3   5   5 14242.1 469.176   3
  -3  -5  -5 14878.7 497.080   1
   3  -5   5 14807.6 707.224   6
  -3   5  -5 15041.4 387.479   7
   3   5   5 15161.9 655.789   5
  -3  -5  -5 13019.7 314.623   8
   3   5   5 15298.0 683.304   4
  -3  -5  -6 7965.98 390.675   1
  -3   5  -6 8119.51 333.695   7
   3   5   6 8327.80 340.918   3
   3   5   6 8091.64 491.342   5
  -3  -5  -6 7900.41 300.741   8
  -3   5  -6 7947.10 514.265   8
   3  -5   6 8271.69 558.961   6
   3   5   6 8006.48 522.284   4
   3  -5   6 6500.54 244.391   4
   3   5   7 271.101 85.6443   3
  -3  -5  -7 219.120 60.6041   6
   3   5   7 419.909 212.613   4
  -3   5  -7 270.816 91.0362   7
   3   5   7 54.0231 126.607   2
  -3   5  -7 145.697 150.909   8
   3  -5   7 176.833 81.3135   4
   3  -5   7-41.9573 163.482   6
  -3  -5  -7 324.225 128.922   1
   3   5   7 316.952 170.364   5
   3  -5   8 34278.7 1162.20   6
   3   5   8 32690.3 987.525   2
   3   5   8 29744.4 552.359   3
   3  -5   8 33316.4 708.078   4
   3   5   8 33749.1 987.280   5
  -3   5  -8 33493.1 1102.33   8
   3   5   8 34961.4 1152.89   4
  -3  -5  -8 33804.4 881.549   1
   3   5   9 560.714 77.4745   3
   3   5   9 831.313 217.138   4
   3  -5   9 815.869 155.695   4
   3   5   9 619.984 181.154   2
   3  -5   9 1161.91 269.619   6
  -3  -5  -9 829.048 196.235   1
   3   5   9 973.283 214.243   5
  -3   5  -9 664.180 203.963   8
   3  -5  10 2850.62 265.804   4
  -3   5 -10 2291.05 347.491   8
  -3  -5 -10 3093.74 315.588   1
   3   5  10 2885.94 328.904   2
   3   5  10 2406.18 299.518   5
   3  -5  10 3007.30 400.726   6
   3   5  10 2754.60 367.455   4
   3   5  11 1476.25 308.856   4
   3  -5  11 1690.52 227.096   4
   3   5  11 1770.13 299.045   2
   3  -5  11 1692.39 320.803   6
  -3   5 -11 1258.75 291.783   8
   3   5  11 1627.99 228.522   5
  -3  -5 -11 1705.98 256.631   1
   3   5  12 11264.1 784.381   4
   3  -5  12 11736.1 777.164   6
  -3   5 -12 10586.2 740.628   8
  -3  -5 -12 10222.9 601.152   1
   3   5  12 10187.7 642.615   2
   3  -5  12 10604.6 559.148   4
  -3  -5 -13 1025.66 226.194   1
  -3   5 -13 934.361 322.318   8
   3  -5  13 744.516 198.973   4
   3  -5  13 738.824 253.129   6
   3   5  13 579.947 220.917   2
   3   5  13 563.397 258.711   4
   3  -5  14 286.555 240.206   6
  -3  -5 -14-331.092 220.050   1
   3   5  14 235.270 233.061   4
   3  -5  14 57.7209 142.410   4
  -3   5 -14-184.886 260.930   8
   3   5  14 100.666 159.326   2
  -3  -5 -15 371.492 209.239   1
   3  -5  15 768.419 267.183   6
   3   5  15 482.816 213.519   2
   3  -5  15 604.854 189.849   4
   3   5  15 541.061 290.218   4
  -3   5 -15 385.832 244.247   8
   3  -5  16 5223.79 573.219   6
  -3  -5 -16 4506.79 483.842   1
   3   5  16 4257.67 488.907   2
   3   5  16 4699.86 583.357   4
  -3   5 -16 5254.65 636.701   8
  -3   5 -17-75.1108 229.291   8
   3  -5  17 277.271 255.806   6
   3   5  17 315.544 258.723   4
  -3  -5 -17-26.9478 204.147   1
   3   5  17-90.9292 185.740   2
   3  -5  18 1743.43 383.091   6
   3   5  18 2282.76 518.619   4
  -3   5 -18 1934.07 480.407   8
   3   5  18 1454.41 310.944   2
  -3  -5 -18 1678.99 347.507   1
   3  -5  19-68.9109 245.920   6
   3   5  19 55.6052 199.040   2
  -3  -5 -19 577.602 227.844   1
   3  -6 -19 1845.94 383.070   1
  -3  -6  19 1785.50 426.017   6
   3  -6 -18 696.753 344.890   1
  -3  -6  18 9.24576 200.896   4
  -3  -6  18 297.300 245.052   6
   3  -6 -17 1073.52 317.835   1
  -3  -6  17 813.981 267.514   4
  -3  -6  17 661.564 266.838   6
  -3   6  17 1245.65 357.641   4
  -3   6  16 1502.92 345.550   4
  -3  -6  16 1597.46 310.715   4
   3  -6 -16 2304.42 386.622   1
  -3   6  15 286.577 260.515   4
   3  -6 -15-93.0276 199.169   1
  -3  -6  15 80.6706 190.081   4
  -3   6  14 9416.91 739.329   4
  -3  -6  14 7903.06 621.194   4
   3  -6 -14 10539.8 755.938   1
  -3  -6  13 252.464 206.630   4
   3  -6 -13 132.203 188.882   1
  -3   6  13-221.754 183.585   4
   3  -6 -12 480.264 197.850   1
  -3   6  12 360.416 195.679   4
  -3  -6  12 571.005 234.141   4
   3   6 -12 657.730 221.281   5
   3  -6 -11 1328.46 294.901   1
   3   6 -11 1699.07 278.301   5
  -3   6  11 1661.91 340.588   4
  -3   6  10 27732.5 690.962   2
  -3   6  10 28317.2 1077.61   4
   3   6 -10 29545.0 1004.18   5
   3  -6 -10 27872.9 1053.27   1
   3  -6  -9 158.701 172.607   1
  -3   6   9 353.161 105.110   2
   3   6  -9 132.870 176.741   5
  -3   6   9 272.126 167.253   4
  -3   6   8 6314.61 478.056   4
   3   6  -8 6438.39 547.264   3
  -3   6   8 5779.28 277.272   2
   3  -6  -8 6789.12 277.923   6
   3  -6  -8 7116.50 516.136   1
   3   6  -8 6672.75 489.496   5
   3   6  -7 6748.60 531.268   3
   3  -6  -7 7112.93 291.175   3
  -3   6   7 7715.38 494.420   4
  -3   6   7 6527.74 279.024   2
   3  -6  -7 7735.57 523.134   1
   3  -6  -7 7578.79 322.429   6
   3   6  -7 7827.22 525.971   5
   3   6  -6 6390.00 519.205   3
   3  -6  -6 5248.11 292.737   3
   3  -6  -6 6766.15 337.511   6
   3  -6  -6 6143.82 469.033   1
   3   6  -6 5210.51 442.301   5
   3   6  -5 17336.7 793.516   3
   3  -6  -5 17931.6 576.861   6
   3   6  -5 18160.7 785.599   5
   3  -6  -5 17358.6 739.128   1
   3  -6  -5 17212.5 562.217   3
  -3   6   4 7395.23 388.361   8
   3   6  -4 6881.20 502.523   3
   3  -6  -4 7470.30 378.877   8
   3   6  -4 7152.41 507.556   5
  -3  -6   4 7277.66 459.173   7
   3  -6  -4 6926.52 379.533   6
   3  -6  -4 7717.14 494.305   1
  -3   6   4 7591.11 400.355   4
   3  -6  -4 6537.51 263.618   2
   3  -6  -3 890.615 160.387   6
   3  -6  -3 695.299 131.102   8
   3   6  -3 766.831 109.601   8
  -3  -6   3 678.196 165.359   7
  -3   6   3 681.056 137.851   8
   3  -6  -3 578.107 119.279   4
   3  -6  -3 888.526 113.572   2
  -3   6   3 860.257 143.685   4
   3   6  -3 809.050 213.417   3
   3   6  -3 730.545 200.764   5
  -3   6   2 6077.78 340.259   8
   3  -6  -2 6362.68 288.146   2
  -3  -6   2 6638.72 414.019   7
   3   6  -2 6000.40 442.220   3
   3  -6  -2 5908.81 330.079   8
   3  -6  -2 6070.62 399.089   6
   3  -6  -2 6038.78 292.208   4
   3   6  -2 6036.11 471.067   5
   3   6  -2 5442.85 208.849   8
  -3   6   2 6548.15 304.483   4
   3  -6  -1 11935.0 351.094   7
   3  -6  -1 11798.7 573.816   6
  -3  -6   1 12914.2 565.527   7
   3   6  -1 11969.1 595.516   3
   3   6  -1 13300.4 677.523   5
  -3   6   1 12392.8 484.790   8
   3  -6  -1 11396.6 351.411   4
   3  -6  -1 11499.0 464.750   8
   3  -6  -1 11976.0 433.907   2
   3  -6   0 487.766 74.3883   7
  -3  -6   0 675.358 172.443   7
   3  -6   0 446.618 169.361   6
  -3   6   0 366.239 126.330   8
   3  -6   0 261.594 55.4400   4
   3  -6   0 422.970 110.176   2
  -3  -6  -1 1392.66 224.798   7
   3   6   1 895.895 224.639   5
   3  -6   1 985.241 216.810   6
   3   6   2 12653.7 657.205   5
   3  -6   2 11992.7 633.955   6
  -3  -6  -2 11945.7 435.257   1
  -3  -6  -2 12105.8 600.196   7
   3   6   3 1034.69 199.915   2
   3   6   3 1163.63 253.188   5
   3  -6   3 786.526 211.460   6
  -3  -6  -3 854.056 140.167   1
   3   6   4 64848.5 1480.27   5
   3   6   4 63334.0 1344.14   2
  -3  -6  -4 62336.2 1040.73   1
   3  -6   4 65130.0 1533.61   6
   3   6   5-46.6820 143.193   4
  -3  -6  -5 270.425 107.474   1
  -3   6  -5 78.5025 49.3066   7
  -3   6  -5 183.272 187.027   8
   3   6   5 106.505 136.186   2
   3   6   5 182.916 119.559   3
   3  -6   5 40.3994 171.261   6
   3   6   5 214.104 199.902   5
  -3  -6  -6 303.585 124.950   1
   3   6   6 46.8434 117.434   2
  -3   6  -6-121.041 175.388   8
   3   6   6 106.778 95.9472   3
   3  -6   6 20.5073 34.0078   4
  -3  -6  -6-55.1420 45.6677   8
  -3  -6  -6 60.0440 39.3076   8
   3   6   6 15.0391 140.638   4
   3  -6   6 48.0398 176.905   6
   3   6   6 20.6956 167.265   5
   3   6   7 13771.0 457.078   3
   3  -6   7 14593.6 808.308   6
   3   6   7 14724.5 719.736   5
  -3  -6  -7 13354.6 389.446   8
  -3   6  -7 14234.5 724.271   8
  -3  -6  -7 14708.0 583.714   1
   3   6   7 13678.2 656.478   2
   3   6   7 13573.7 731.057   4
  -3  -6  -8 39068.0 575.029   6
   3   6   8 44151.9 1192.11   2
   3  -6   8 39973.1 704.582   4
  -3  -6  -8 45060.2 1060.13   1
  -3  -6  -8 45758.0 828.166   8
  -3   6  -8 45942.8 1322.84   8
   3   6   8 40523.6 703.898   3
   3  -6   8 45433.7 1440.57   6
   3   6   8 48270.7 1292.80   5
   3   6   8 46095.8 1394.05   4
   3   6   9 861.370 245.691   4
  -3  -6  -9 836.356 195.014   1
   3  -6   9 1062.31 162.481   4
  -3   6  -9 1208.08 267.395   8
   3   6   9 1541.96 276.737   5
   3  -6   9 977.122 270.854   6
   3   6   9 1127.92 227.500   2
  -3  -6 -10 144.757 137.327   1
  -3   6 -10-17.0794 191.844   8
   3   6  10-223.964 261.027   4
   3   6  10-46.3041 178.131   5
   3   6  10 195.363 164.465   2
   3  -6  10 29.1789 205.165   6
   3  -6  10 19.2526 116.944   4
   3  -6  11 21263.6 1063.43   6
   3   6  11 20542.4 837.657   5
  -3  -6 -11 21729.7 853.621   1
   3   6  11 20139.8 1020.48   4
  -3   6 -11 20298.5 1016.49   8
   3   6  11 20295.0 892.144   2
  -3   6 -12 19397.8 1017.78   8
   3  -6  12 18728.2 1024.25   6
  -3  -6 -12 20351.4 863.434   1
   3   6  12 20814.9 1086.45   4
   3   6  12 18508.8 887.615   2
   3   6  13 1441.48 342.456   4
   3  -6  13 1251.63 341.925   6
   3   6  13 1253.13 283.188   2
  -3   6 -13 1038.48 325.819   8
  -3  -6 -13 785.394 234.349   1
   3   6  14 13266.7 925.657   4
   3   6  14 12421.5 785.396   2
   3  -6  14 13263.4 905.368   6
  -3  -6 -14 12613.2 741.035   1
  -3   6 -14 13199.7 911.761   8
  -3   6 -15 907.802 348.691   8
   3  -6  15 825.012 294.546   6
   3   6  15 697.215 317.951   4
   3   6  15 579.263 252.874   2
  -3  -6 -15 201.917 199.640   1
  -3   6 -16 1523.07 398.952   8
   3   6  16 1303.67 301.519   2
  -3  -6 -16 1096.71 279.340   1
   3  -6  16 1211.13 331.404   6
   3   6  16 1537.46 362.771   4
   3   6  17 252.697 262.962   4
  -3   6 -17-332.964 256.888   8
   3  -6  17-16.4764 215.971   6
   3  -6  18 241.186 250.755   6
   3  -7 -18 215.635 253.807   1
  -3  -7  17 668.244 309.311   6
   3  -7 -17 466.049 291.747   1
  -3   7  17 27.7797 216.918   4
  -3   7  16 5416.15 646.373   4
  -3  -7  16 5140.32 637.329   6
   3  -7 -16 5473.03 609.693   1
  -3   7  15-105.241 248.252   4
   3  -7 -15 600.493 275.383   1
  -3  -7  14 817.791 258.213   4
  -3   7  14 842.123 300.742   4
   3  -7 -14 768.172 293.065   1
  -3   7  13 6692.25 636.821   4
  -3  -7  13 6842.58 553.301   4
   3  -7 -13 6867.82 625.427   1
   3  -7 -12 10581.6 720.426   1
  -3   7  12 9558.40 733.092   4
  -3  -7  12 9210.13 617.164   4
   3  -7 -11 1063.08 249.586   1
   3   7 -11 995.322 294.026   5
  -3   7  11 1007.02 272.619   4
  -3   7  10 5793.81 539.972   4
   3  -7 -10 5336.94 511.377   1
   3   7 -10 5993.97 513.298   5
   3   7  -9 660.121 226.556   5
  -3   7   9 1227.04 266.767   4
   3  -7  -9 1026.13 237.242   1
  -3   7   8 11038.8 634.112   4
   3  -7  -8 11183.8 695.338   1
   3  -7  -8 11326.5 400.419   6
   3   7  -8 11155.8 691.393   5
  -3   7   7 9658.98 571.621   4
   3  -7  -7 10743.9 436.548   6
   3   7  -7 10468.5 668.418   5
   3  -7  -7 10039.8 631.454   1
  -3   7   6 35226.9 1007.38   4
   3  -7  -6 35744.9 840.889   6
   3  -7  -6 33554.4 1109.08   1
   3   7  -6 35915.0 1247.50   3
   3   7  -6 37561.5 1223.14   5
   3   7  -5 1611.28 200.167   8
   3   7  -5 1321.61 286.954   5
   3   7  -5 1543.40 321.228   3
   3  -7  -5 1327.54 265.082   1
   3  -7  -5 1698.84 222.957   6
   3   7  -4 12640.5 442.885   8
  -3  -7   4 12589.2 624.986   7
   3  -7  -4 11052.6 388.962   2
   3  -7  -4 13033.5 575.004   6
   3   7  -4 12854.6 723.559   5
  -3   7   4 12804.4 511.863   8
   3  -7  -4 11634.7 660.481   1
   3   7  -4 11575.3 709.470   3
   3  -7  -3 425.690 112.009   8
  -3  -7   3 491.064 158.940   7
  -3   7   3 492.944 133.114   8
   3  -7  -3 531.287 106.144   2
   3  -7  -3 315.492 102.489   4
   3   7  -3 1010.60 268.987   5
  -3   7   3 711.941 142.330   4
   3  -7  -3 523.664 168.600   6
   3   7  -3 409.111 87.0434   8
   3   7  -3 549.521 235.642   3
   3  -7  -2 361.162 85.4757   2
   3  -7  -2 545.363 117.833   7
   3   7  -2 36.1295 185.773   3
  -3   7   2 347.345 122.071   8
   3  -7  -2 198.982 94.4617   8
   3  -7  -2 529.327 175.963   6
   3   7  -2 482.751 197.615   5
  -3  -7   2 398.134 178.797   7
   3   7  -2 272.333 50.5744   8
   3  -7  -2 287.743 80.8962   4
  -3  -7   1-120.530 148.342   7
  -3   7   1-58.2828 136.458   8
   3  -7  -1-87.7959 76.7468   4
   3  -7  -1 146.134 70.5291   7
   3   7  -1-29.1578 152.306   3
   3   7  -1-132.592 205.039   5
   3  -7  -1 105.228 142.137   6
   3   7   0 13699.5 677.539   3
   3  -7   0 12691.7 341.169   7
   3   7   0 13552.1 752.727   5
  -3  -7   0 13514.8 633.730   7
   3  -7   0 13360.9 676.162   6
   3  -7   1 6962.93 514.854   6
   3   7   1 7890.32 583.578   5
   3   7   1 7695.03 506.810   3
  -3  -7  -1 6826.92 484.542   7
   3   7   2 26655.8 879.129   3
   3  -7   2 27476.0 1014.34   6
   3   7   2 29510.6 1088.01   5
  -3  -7  -2 24865.6 702.122   1
  -3  -7  -2 28270.8 955.721   7
  -3  -7  -3 16082.5 565.323   1
   3   7   3 17157.9 742.923   2
  -3  -7  -3 17581.9 775.997   7
   3  -7   3 17769.1 851.360   6
   3   7   3 18632.3 873.124   5
   3   7   4 18270.4 770.887   2
  -3  -7  -4 17220.9 594.786   1
  -3   7  -4 17940.4 716.079   8
   3  -7   4 16821.9 855.198   6
   3   7   4 19300.8 895.263   5
   3   7   5 514.756 168.513   2
   3  -7   5 79.1327 209.016   6
   3   7   5 606.348 231.118   5
  -3   7  -5 376.049 147.574   8
  -3  -7  -5 152.712 117.866   1
   3   7   6 992.907 255.195   5
  -3   7  -6 322.419 155.538   8
   3   7   6 497.498 154.942   2
   3  -7   6 562.114 195.210   6
   3   7   6 764.183 220.414   4
  -3  -7  -6 603.134 161.612   1
   3   7   7 4600.43 418.086   2
  -3   7  -7 4247.42 415.921   8
   3   7   7 4454.74 461.724   4
  -3  -7  -7 4249.25 359.440   1
   3  -7   7 4406.79 488.704   6
   3   7   7 5480.54 508.758   5
   3   7   8 447.182 198.729   4
  -3  -7  -8 417.378 170.424   1
   3   7   8 293.697 157.423   2
   3   7   8 330.297 202.289   5
   3  -7   8 125.318 202.625   6
  -3   7  -8 698.213 236.872   8
   3   7   9-292.656 271.471   4
  -3   7  -9-62.1617 158.576   8
   3  -7   9-133.215 240.284   6
   3   7   9 68.5898 154.002   2
   3   7   9-29.4638 199.191   5
  -3  -7  -9-194.412 171.236   1
   3   7  10 360.976 202.017   4
  -3   7 -10 165.382 227.911   8
  -3  -7 -10 147.117 144.423   1
   3   7  10 443.479 182.246   2
   3  -7  10 91.4503 218.576   6
   3   7  10 88.7121 168.732   5
   3   7  11 306.679 176.201   2
  -3   7 -11 130.222 174.619   8
   3   7  11-118.653 270.019   4
  -3  -7 -11 220.663 149.912   1
   3  -7  11-24.8126 252.401   6
   3   7  12 206.391 245.059   4
  -3   7 -12-146.640 194.910   8
   3  -7  12 2.34460 239.465   6
   3   7  12 131.711 157.153   2
  -3  -7 -12 242.111 198.787   1
   3   7  13 3285.02 409.821   2
  -3  -7 -13 3649.02 405.500   1
  -3   7 -13 3308.97 495.545   8
   3   7  13 3237.93 494.466   4
   3  -7  13 2728.87 457.018   6
   3   7  14 507.742 233.377   2
   3  -7  14-21.2757 246.780   6
   3   7  14-334.760 267.473   4
  -3   7 -14 490.320 278.155   8
   3   7  15 4008.84 586.237   4
  -3   7 -15 3587.06 542.265   8
   3  -7  15 2812.86 451.886   6
   3   7  16 1566.89 445.014   4
  -3   7 -16 1229.31 378.855   8
   3  -7  16 1814.52 423.974   6
   3  -7  17-22.2996 252.064   6
   3   8 -17 673.484 308.005   8
   3  -8 -17-225.537 285.306   1
   3  -8 -16 10783.5 863.528   1
  -3   8  16 11066.9 923.805   4
  -3  -8  16 8550.17 843.247   6
   3   8 -16 10259.7 839.037   8
   3  -8 -15 451.130 254.991   1
  -3  -8  15-177.436 273.467   6
  -3   8  15 618.747 351.300   4
  -3   8  14 1565.45 376.129   4
   3  -8 -14 1022.47 292.458   1
  -3   8  13 7553.04 695.745   4
   3  -8 -13 6446.69 619.419   1
   3   8 -12 7707.22 633.320   8
  -3   8  12 8293.69 697.218   4
   3  -8 -12 8057.12 652.377   1
   3  -8 -11 883.105 261.802   1
   3   8 -11 1312.93 299.910   8
  -3   8  11 882.444 271.132   4
  -3   8  10 8419.59 656.056   4
   3   8 -10 7184.34 555.105   8
   3  -8 -10 7539.27 622.406   1
   3   8 -10 9039.52 656.385   5
   3   8  -9 4636.74 498.702   5
  -3   8   9 4336.33 465.153   4
   3   8  -9 4602.91 422.840   8
   3  -8  -9 4467.21 477.369   1
  -3   8   8 4104.59 421.850   4
   3  -8  -8 3847.94 425.050   1
   3   8  -8 3763.31 445.954   5
   3   8  -8 3671.77 358.531   8
  -3   8   7 1423.54 262.497   4
   3  -8  -7 1370.79 195.256   6
   3   8  -7 1094.09 293.968   5
   3  -8  -7 1779.09 325.269   1
  -3   8   6 233.232 153.580   4
   3  -8  -6 79.3760 175.955   1
   3   8  -6 268.086 195.193   5
   3  -8  -6 156.169 118.471   6
   3  -8  -5 1362.64 214.590   6
   3  -8  -5 1642.94 293.642   1
   3   8  -5 1697.66 322.876   5
   3  -8  -4-154.731 159.579   1
   3  -8  -4-141.125 153.639   6
   3   8  -4 227.382 249.543   5
   3  -8  -3 11741.5 481.424   7
  -3  -8   3 10848.0 596.666   7
   3  -8  -3 11971.9 626.971   6
   3   8  -3 12907.5 788.712   5
   3   8  -3 10249.2 698.427   3
  -3   8   3 10795.6 460.931   8
  -3   8   2 4147.47 301.102   8
   3  -8  -2 4025.65 267.352   7
  -3  -8   2 3722.81 368.957   7
   3   8  -2 4398.11 502.866   5
   3   8  -2 3999.07 450.518   3
   3  -8  -2 4593.64 427.591   6
  -3  -8   1 59058.8 1357.21   7
   3   8  -1 62042.3 1695.49   5
   3  -8  -1 57764.3 865.474   7
   3   8  -1 59403.4 1530.90   3
   3  -8  -1 61223.7 1477.19   6
  -3  -8   0 9452.76 563.537   7
   3  -8   0 9479.09 623.459   6
   3   8   0 9453.72 695.604   5
   3   8   0 9113.73 604.950   3
  -3  -8  -1 33358.5 1058.12   7
   3   8   1 33621.1 1099.87   3
   3  -8   1 32259.2 1155.65   6
   3   8   1 34758.5 1270.27   5
  -3  -8  -2 22826.5 902.139   7
   3   8   2 22048.2 865.489   3
   3  -8   2 21159.4 966.957   6
  -3  -8  -2 19116.4 682.424   1
   3   8   2 22898.1 1041.67   5
   3  -8   3 13083.4 789.784   6
   3   8   3 13079.0 802.255   5
  -3   8  -3 13398.3 622.314   8
  -3  -8  -3 12517.3 699.463   7
  -3  -8  -3 11287.5 519.252   1
  -3  -8  -4 14671.3 604.315   1
  -3  -8  -4 16236.2 798.805   7
  -3   8  -4 17902.2 741.481   8
   3  -8   4 17088.2 924.397   6
   3   8   4 17161.3 914.173   5
  -3  -8  -5 1296.58 197.633   1
   3   8   5 1777.15 273.096   2
  -3   8  -5 1501.83 249.028   8
   3   8   5 2064.20 362.395   5
   3  -8   5 1753.63 330.824   6
  -3  -8  -6 252.191 132.122   1
   3   8   6 142.055 136.925   2
  -3   8  -6 173.864 166.764   8
   3  -8   6 261.189 207.272   6
  -3  -8  -6-47.0141 142.692   6
   3   8   6 176.832 200.059   5
   3  -8   7 331.772 250.876   6
  -3  -8  -7 15.4268 117.474   1
  -3   8  -7 501.094 204.371   8
   3   8   7 25.5128 196.821   5
   3   8   7-18.6383 146.697   2
   3   8   8 7917.23 637.214   5
  -3  -8  -8 7961.05 501.662   1
   3   8   8 7945.49 567.237   2
   3  -8   8 9457.63 766.614   6
  -3   8  -8 8306.66 602.349   8
   3   8   8 7993.66 649.146   4
   3   8   9 2263.40 369.408   4
   3  -8   9 3080.68 488.998   6
  -3   8  -9 2107.16 363.285   8
  -3  -8  -9 2802.19 332.282   1
   3   8   9 3163.46 444.360   5
   3   8   9 2353.92 333.674   2
   3   8  10 5737.00 509.293   2
  -3   8 -10 5963.41 562.254   8
   3  -8  10 6587.36 674.078   6
   3   8  10 6212.22 615.602   4
   3   8  11 2570.19 360.852   2
   3  -8  11 3215.02 494.905   6
  -3   8 -11 3222.82 457.643   8
   3   8  11 2684.00 444.298   4
   3   8  12 8265.94 748.916   4
   3  -8  12 8401.61 793.405   6
  -3   8 -12 7381.56 684.901   8
   3   8  13-31.0275 213.007   4
  -3   8 -13-44.2667 229.652   8
   3  -8  13 2.43701 299.674   6
  -3   8 -14 2927.61 486.783   8
   3  -8  14 3261.28 544.542   6
   3   8  14 3770.46 556.155   4
   3  -8  15 7861.97 818.984   6
  -3   8 -15 8532.47 830.338   8
   3   8  15 8574.97 828.685   4
  -3   8 -16 72.6475 245.218   8
   3  -9 -16 3624.23 540.278   1
   3  -9 -15 1448.89 369.497   1
  -3   9  15 1061.29 351.541   4
   3  -9 -14 2526.32 443.607   1
  -3   9  14 2736.53 460.960   4
   3  -9 -13 1764.51 356.771   1
  -3  -9  13 1444.35 365.619   6
  -3   9  13 1811.98 365.472   4
  -3   9  12 994.931 321.696   4
   3  -9 -12 428.172 193.341   1
   3  -9 -11 3869.12 474.757   1
  -3   9  11 4707.11 531.913   4
  -3   9  10 472.770 209.925   4
   3  -9 -10 92.9964 236.234   1
   3  -9  -9 1265.58 282.327   1
   3   9  -9 1464.04 315.405   5
  -3   9   9 1493.60 284.604   4
   3  -9  -8 9565.20 684.649   1
   3   9  -8 12018.0 795.223   5
  -3   9   8 10653.2 668.712   4
   3  -9  -7 1870.68 337.402   1
   3   9  -7 1218.55 280.154   5
   3  -9  -6 9282.19 668.119   1
   3   9  -6 9739.07 736.688   5
   3  -9  -5 2269.51 283.532   6
   3  -9  -5 1793.39 309.207   1
   3   9  -5 2693.50 443.867   5
   3   9  -4 21877.3 1078.58   5
   3  -9  -4 20372.4 956.710   1
   3  -9  -4 20539.6 826.872   6
   3  -9  -3 8461.18 557.451   6
   3   9  -3 9794.23 749.512   5
  -3  -9   3 9863.26 601.094   7
  -3  -9   2 4953.14 444.297   7
   3  -9  -2 4940.21 469.519   6
   3   9  -2 4591.96 539.561   5
  -3  -9   1 10781.7 623.826   7
   3   9  -1 9537.55 725.810   5
   3  -9  -1 10825.9 689.892   6
  -3  -9   0 5139.33 437.810   7
   3  -9   0 5455.17 524.967   6
   3   9   0 5553.75 566.052   5
  -3  -9  -1 290.152 196.366   7
  -3  -9  -1 570.473 183.496   1
   3  -9   1 335.368 196.155   6
   3   9   1 391.423 247.683   5
  -3  -9  -2 683.952 221.197   7
   3  -9   2 143.743 205.072   6
  -3  -9  -2 222.675 147.853   1
   3   9   2 49.4581 251.340   5
   3   9   3 619.549 310.516   5
  -3  -9  -3 112.466 180.289   7
   3  -9   3 89.5076 186.260   6
  -3  -9  -3 307.111 140.739   1
  -3  -9  -4 6472.33 529.801   7
   3   9   4 7504.48 646.822   5
   3  -9   4 5914.51 591.263   6
  -3   9  -5-180.749 153.835   8
  -3  -9  -5-169.201 220.029   7
   3  -9   5 24.0687 210.060   6
   3   9   5 282.575 263.780   5
  -3  -9  -6 352.259 227.130   7
  -3   9  -6 466.419 190.022   8
   3  -9   6 673.270 263.338   6
   3   9   6 1133.42 280.404   5
   3   9   7 2269.18 321.600   2
   3   9   7 2620.33 415.781   5
   3  -9   7 2079.19 406.208   6
  -3   9  -7 2669.54 347.606   8
  -3   9  -8 1867.44 320.556   8
   3   9   8 1707.59 302.443   2
   3   9   8 1928.95 377.331   5
   3  -9   8 2449.89 464.231   6
  -3   9  -9 8209.22 650.715   8
   3  -9   9 9346.91 819.554   6
  -3   9 -10 1541.54 333.873   8
   3  -9  10 1702.69 420.804   6
   3   9  10 1279.20 325.787   4
   3  -9  11 128.593 260.264   6
  -3   9 -11 524.777 249.670   8
   3   9  11 65.0808 247.126   4
   3  -9  12 164.206 303.024   6
  -3   9 -12-46.4888 244.928   8
   3   9  12-379.413 271.890   4
   3   9  13 313.354 276.637   4
  -3   9 -13 122.089 214.936   8
   3   9  14 630.979 270.691   4
  -3   9 -14 900.676 300.092   8
  -3   9 -15-144.420 227.639   8
   3 -10 -13-70.2701 232.187   1
   3 -10 -12 183.408 202.812   1
   3 -10 -11 3144.07 476.036   1
  -3 -10  11 3242.90 531.250   6
  -3 -10  10 1957.47 457.297   6
   3 -10 -10 2151.65 404.517   1
   3 -10  -9 1232.63 303.427   1
   3 -10  -8 16601.6 942.658   1
   3 -10  -7 4342.13 505.984   1
   3  10  -7 5252.43 603.275   5
   3  10  -6-37.7727 264.340   5
   3 -10  -6 352.287 250.895   1
   3  10  -5 322.227 293.068   5
   3 -10  -5-158.158 205.045   1
   3 -10  -4 14163.9 864.923   1
   3 -10  -4 17497.0 825.610   6
   3  10  -4 15673.9 1004.47   5
   3  10  -3 8541.23 742.976   5
   3 -10  -3 7220.17 639.130   1
   3 -10  -3 7884.95 584.141   6
   3 -10  -2 8415.31 627.205   6
   3  10  -2 8434.03 734.120   5
  -3 -10   1 4027.82 417.835   7
   3 -10  -1 3805.46 450.668   6
   3  10  -1 4306.09 565.695   5
  -3 -10   0 12294.8 694.084   7
   3 -10   0 12049.6 785.223   6
   3  10   0 12882.5 894.465   5
  -3 -10  -1 1181.98 200.422   7
   3  10   1 1718.63 418.270   5
   3 -10   1 1887.67 362.266   6
  -3 -10  -2 4373.09 454.651   7
  -3 -10  -2 4375.71 447.731   6
   3 -10   2 4404.64 527.454   6
   3  10   2 5007.66 594.649   5
   3 -10   3 168.026 238.681   6
  -3 -10  -3-319.563 232.544   6
  -3 -10  -3 134.818 178.394   7
   3  10   3-62.6617 227.504   5
   3 -10   4 337.860 254.141   6
  -3 -10  -4 644.192 224.922   7
   3  10   4 139.425 261.065   5
  -3 -10  -5 5646.95 556.153   7
   3  10   5 5544.13 598.253   5
   3 -10   5 4417.97 574.467   6
  -3 -10  -6 4329.60 485.439   7
   3 -10   6 4629.50 589.774   6
   3  10   6 3419.70 510.470   5
  -3 -10  -7 843.505 246.889   7
   3 -10   7 1133.84 302.539   6
  -3 -10  -8 216.175 219.525   7
   3 -10   8 873.125 347.309   6
   3 -10   9 56.3025 280.961   6
   3 -10  10 510.717 295.498   6
  -3 -11   8 1505.24 404.352   6
   3 -11  -8 1928.10 370.883   1
   3 -11  -7 394.929 242.506   1
  -3 -11   7-59.7531 304.477   6
   3 -11  -6 1172.25 331.141   1
  -3 -11   6 658.447 243.187   6
   3 -11  -5 868.295 316.806   1
  -3 -11   5-186.928 287.423   6
  -3 -11   4 7906.03 762.489   6
   3 -11  -4 8185.21 708.370   1
  -3 -11   3-100.463 272.526   6
   3 -11  -3 154.701 208.271   1
   3  11  -2 15714.9 1051.55   5
   3 -11  -2 14565.6 855.207   6
  -3 -11   2 14687.0 971.455   6
  -3 -11   1 5678.08 603.846   6
   3 -11  -1 6697.55 626.047   6
  -3 -11   0-360.925 280.684   6
   3 -11   0-115.805 228.522   6
   3  11   0-68.3081 322.670   5
  -3 -11  -1 927.854 277.728   6
   3 -11   1 1204.86 328.111   6
   3  11   1 1228.68 372.057   5
   3 -11   2 3839.50 524.027   6
   3 -11   3 1234.13 324.315   6
   3 -11   4 1237.57 356.579   6
   3 -11   5 1486.91 386.947   6
   3 -11   6-52.1029 224.337   6
   3 -11   7 39.2934 254.403   6
  -3 -12   5 2226.89 478.978   6
  -3 -12   4 2248.61 464.450   6
  -3 -12   3-46.6910 281.039   6
  -3 -12   2 807.419 341.243   6
   3 -12  -2 765.688 262.447   1
  -3 -12   1 977.581 290.630   6
   3 -12   0 7797.90 717.102   6
   3 -12   1 319.661 242.035   6
   3 -12   2 1115.62 285.025   6
   3 -12   3-369.312 321.673   6
   3 -12   4 73.5756 229.080   6
   4   0 -21 18.3672 250.376   1
  -4   0  21 529.496 367.613   4
   4   0 -20 2130.74 430.323   1
  -4   0  20 1938.53 441.286   4
   4   0 -19 516.210 303.046   1
  -4   0  19-337.984 256.127   4
  -4   0  18 15763.5 1019.02   4
   4   0 -18 14813.8 952.193   1
  -4   0  17 54.1330 284.533   4
   4   0 -17 76.0616 189.986   1
  -4   0  16 3924.63 483.850   4
   4   0 -16 3807.56 481.309   1
   4   0 -15-64.1640 198.116   1
  -4   0  15-361.938 229.076   4
   4   0 -14 397.750 183.116   1
  -4   0  14 486.988 222.308   4
  -4   0  13 20.8122 175.102   4
   4   0 -13 112.358 170.079   1
   4   0 -13-46.3415 34.0937   5
   4   0 -12 1999.05 218.255   3
   4   0 -12 2173.19 319.799   1
  -4   0  12 1441.19 267.721   4
  -4   0  11 61.2226 132.385   4
   4   0 -11 302.242 156.313   1
   4   0 -11 10.7141 102.190   3
   4   0 -10 302.506 130.736   3
  -4   0   9-8.90411 84.1677   3
   4   0  -9-1.66120 103.288   3
   4   0  -8 31045.3 689.625   3
  -4   0   8 28607.7 652.314   3
   4   0  -7-7.88079 94.2415   3
  -4   0   7 0.45233 80.5629   3
  -4   0   6 309246. 2410.77   1
   4   0  -6 307109. 1965.06   3
  -4   0   6 307012. 1935.89   3
   4   0  -5 95.7066 101.217   8
  -4   0   5 25.1610 96.1186   1
   4   0  -5 112.461 84.8434   3
  -4   0   5 103.422 73.6506   3
  -4   0   4 88143.2 986.054   3
  -4   0   4 88827.6 1106.34   1
   4   0  -4 85022.6 977.963   3
   4   0  -4 90594.1 1198.00   8
  -4   0   3 131.344 81.0209   1
   4   0  -3 11.9242 75.9951   7
   4   0  -3 75.8853 84.0565   8
  -4   0   3-35.9015 62.4298   2
  -4   0   2 164434. 1360.75   6
   4   0  -2 160906. 1165.27   2
   4   0  -2 160369. 1355.00   7
  -4   0   2 159721. 1159.99   2
   4   0  -2 161121. 1396.89   8
  -4   0   1 86.3530 86.6548   6
   4   0  -1 28.0499 74.7913   7
  -4   0   1 48.1127 56.1001   2
   4   0  -1 1.89957 73.7090   8
   4   0  -1 67.0085 58.8869   2
   4   0   0 55932.9 777.881   8
   4   0   0 55422.4 751.364   7
  -4   0   0 56080.2 790.001   6
  -4   0   0 56899.3 727.067   2
   4   0   1 80.6290 75.0034   8
  -4   0  -1 12.0412 63.8098   2
  -4   0  -1-105.656 78.7220   6
  -4   0  -2 499247. 2465.62   2
  -4   0  -2 488495. 2367.91   4
   4   0   2 490546. 2508.41   8
  -4   0  -3-41.3000 73.6812   4
   4   0   3 66.6995 76.7299   8
   4   0   3 66.1738 93.1875   4
  -4   0  -3-40.3349 70.4583   6
   4   0   4 263742. 1979.42   4
  -4   0  -4 259348. 1991.40   4
  -4   0  -4 264299. 1852.09   6
  -4   0  -5-1.66210 94.6587   4
   4   0   5-6.18883 93.4558   1
  -4   0  -5 132.774 96.9093   6
   4   0   5 129.469 96.6992   6
   4   0   5-4.44263 115.587   4
   4   0   6 48255.4 966.636   4
  -4   0  -6 52368.4 1073.60   8
   4   0   6 47081.2 844.051   6
  -4   0  -6 48898.6 871.266   6
   4   0   7-94.4017 88.0151   6
  -4   0  -7-17.5847 140.215   8
   4   0   7-83.7785 110.136   4
  -4   0  -7-116.667 122.139   6
   4   0   8 2050.78 242.793   4
   4   0   8 2559.44 224.803   6
  -4   0  -8 2467.59 230.310   6
   4   0   9 42.8145 93.2806   6
   4   0   9-200.584 134.441   4
   4   0  10 1322.52 224.683   4
   4   0  10 1044.04 207.344   2
   4   0  11 59.4131 47.1871   5
   4   0  11 17.0891 163.414   4
   4   0  11 26.3732 161.045   2
   4   0  12 18469.3 845.749   4
   4   0  12 18107.2 849.379   2
   4   0  13 294.075 223.584   4
   4   0  13 0.47729 207.083   2
   4   0  14 35187.0 935.638   6
   4   0  14 35519.5 1264.91   4
   4   0  14 31991.7 1229.44   2
   4   0  15 174.125 226.219   4
   4   0  15 219.754 165.125   6
   4   0  15-60.7003 204.236   2
   4   0  16 28389.5 1234.39   4
   4   0  16 28927.3 1261.92   2
   4   0  17 222.719 207.968   4
   4   0  17 18.9605 230.147   2
   4   0  18 4468.76 545.820   4
   4   0  18 4172.40 537.220   2
   4   0  19-29.7192 252.755   4
  -4   0 -19-246.437 308.359   8
   4   0  19 152.056 285.405   2
   4   0  20 6028.88 668.863   4
   4   0  20 5373.89 660.874   2
  -4   0 -20 6219.92 713.268   8
  -4   1  21 737.961 338.624   4
   4  -1 -21 865.291 305.962   1
  -4  -1  21 767.005 355.639   4
  -4   1  20 581.380 285.963   4
  -4  -1  20-88.4543 234.355   4
   4  -1 -20 479.608 283.517   1
  -4  -1  19 172.564 261.212   4
   4  -1 -19-87.4665 239.857   1
   4   1 -19 498.233 300.339   1
  -4   1  19 373.369 286.037   4
   4  -1 -18 4334.70 524.102   1
  -4  -1  18 3413.54 467.544   4
  -4   1  18 3776.32 521.489   4
   4   1 -18 4812.28 549.998   1
   4   1 -17 709.214 292.718   1
   4  -1 -17 674.884 242.824   1
  -4   1  17 658.225 334.434   4
  -4  -1  17 747.908 253.552   4
  -4  -1  16 38.4924 214.767   4
   4   1 -16 136.742 225.540   1
  -4   1  16 327.239 238.831   4
   4  -1 -16-26.3892 207.000   1
   4   1 -15 2.29857 180.325   1
  -4  -1  15-122.433 188.719   4
   4  -1 -15-28.5722 197.952   1
  -4   1  15-28.4974 210.954   4
   4   1 -14 4366.29 463.913   1
  -4   1  14 5129.84 508.863   4
   4  -1 -14 4353.38 459.238   1
  -4  -1  14 4232.01 454.904   4
   4   1 -13 10236.8 650.994   1
  -4  -1  13 9984.04 638.611   4
   4  -1 -13 9939.20 277.868   5
   4  -1 -13 11172.7 675.571   1
   4   1 -13 9909.78 270.917   5
  -4   1  13 10815.0 678.549   4
  -4   1  12 6149.21 493.001   4
   4   1 -12 5848.18 234.132   5
   4  -1 -12 6272.98 497.205   1
   4   1 -12 6253.25 411.710   3
  -4   1  12 5666.44 296.338   3
  -4  -1  12 6792.11 511.033   4
   4   1 -12 6079.58 485.891   1
   4   1 -11 1387.81 254.435   1
  -4   1  11 1454.75 254.010   4
   4   1 -11 992.023 180.964   3
   4  -1 -11 1247.80 150.838   3
   4  -1 -11 1137.54 233.614   1
  -4   1  11 1298.72 148.639   3
  -4  -1  11 1256.79 231.692   4
   4   1 -11 1296.60 128.778   5
  -4  -1  10 7208.75 482.291   4
   4   1 -10 7052.96 397.341   3
   4  -1 -10 6861.68 317.129   3
  -4   1  10 6593.27 295.585   3
   4   1 -10 6715.49 267.585   5
   4  -1  -9 12085.0 402.928   3
  -4   1   9 11526.2 378.682   3
   4   1  -9 11159.6 492.854   3
  -4   1   8 320558. 1911.57   3
   4  -1  -8 333446. 1984.20   3
   4   1  -8 327592. 2514.49   3
  -4  -1   7 20446.2 594.671   3
   4  -1  -7 20645.1 470.323   3
   4   1  -7 21022.1 607.457   3
  -4  -1   6 32.0511 108.555   1
  -4   1   6 127.394 84.1453   6
   4  -1  -6 289.639 94.9753   3
  -4  -1   6 178.804 110.571   3
   4   1  -6 95.9336 105.039   3
  -4  -1   5 314310. 2111.77   3
   4  -1  -5 316076. 2405.82   8
   4   1  -5 307650. 2144.14   3
   4   1  -5 316561. 2403.87   8
  -4   1   5 319418. 1906.05   6
  -4  -1   5 321581. 2177.58   1
   4  -1  -5 315944. 1718.48   3
  -4   1   5 313008. 2389.95   1
   4  -1  -4 228128. 1484.80   3
   4   1  -4 240038. 1939.02   8
   4   1  -4 232801. 1978.35   7
  -4   1   4 233893. 1947.18   1
   4   1  -4 236429. 1679.47   1
  -4  -1   4 236102. 1700.49   1
  -4  -1   4 237189. 1763.64   3
   4  -1  -4 240723. 1969.07   8
  -4   1   4 238553. 1619.73   6
  -4   1   3 84690.3 962.615   6
   4   1  -3 83977.8 892.881   1
   4   1  -3 80516.0 1105.46   7
   4   1  -3 83788.3 1065.35   8
  -4  -1   3 85611.2 1055.96   2
  -4  -1   3 84553.8 1025.09   3
   4  -1  -3 84895.1 1105.90   8
  -4   1   3 84549.8 681.341   2
   4  -1  -3 81181.2 957.835   6
  -4  -1   3 82545.8 900.928   1
   4  -1  -2 207901. 1410.89   7
  -4  -1   2 204969. 1225.78   1
   4   1  -2 201529. 1657.78   7
  -4  -1   2 203925. 1556.45   2
   4   1  -2 201257. 1518.75   8
   4  -1  -2 205709. 1637.82   8
  -4  -1   2 210090. 1536.03   8
  -4   1   2 204768. 1501.61   6
   4   1  -2 204939. 1201.67   1
   4  -1  -2 207264. 1018.80   2
  -4   1   2 199891. 1001.76   2
  -4  -1   2 202061. 1549.23   3
   4   1  -1 10784.8 240.441   1
  -4   1   1 10944.3 255.883   2
  -4  -1   1 11124.1 365.008   2
  -4  -1   1 11856.9 348.323   8
  -4   1   1 11693.6 376.326   6
   4  -1  -1 11834.9 263.601   2
   4  -1  -1 11056.6 300.447   7
   4   1  -1 11272.5 339.350   8
  -4   1   1 11657.6 307.306   7
   4   1  -1 11461.1 391.281   7
  -4  -1   1 11106.4 373.391   3
   4  -1  -1 11759.6 386.424   8
  -4   1   0 320547. 1493.92   7
  -4  -1   0 315597. 1709.48   8
  -4  -1   0 325392. 1934.56   6
   4  -1   0 312738. 1507.59   2
   4   1   0 309667. 1711.13   8
  -4   1   0 322259. 1951.81   6
   4  -1   0 317317. 1979.58   8
   4  -1   0 316335. 1500.26   7
  -4   1   0 314182. 1530.69   2
  -4  -1   0 321617. 1938.58   2
  -4   1  -1 63.6055 88.1377   7
  -4  -1  -1 78.8060 78.4691   6
  -4  -1  -1 70.9070 71.5051   8
   4  -1   1-19.2807 78.3948   8
  -4   1  -1 68.9846 78.6504   6
   4   1   1-5.77742 62.0516   8
  -4  -1  -1-2.71269 73.7301   2
   4  -1   1 363.029 112.306   2
  -4  -1  -1 158.889 87.1537   4
  -4  -1  -2 66359.7 853.564   6
  -4   1  -2 65356.8 757.567   4
  -4  -1  -2 63154.6 845.608   8
   4  -1   2 67756.1 1001.01   8
   4   1   2 65747.0 859.570   8
  -4   1  -2 66376.6 948.146   6
   4  -1   2 62703.1 864.305   2
  -4  -1  -2 66942.6 957.409   2
  -4  -1  -2 66706.1 980.360   4
  -4   1  -3 580.140 85.2126   4
  -4  -1  -3 743.747 107.386   6
   4   1   3 921.468 98.2772   1
   4   1   3 530.432 107.168   6
  -4   1  -3 874.713 129.728   6
   4  -1   3 582.591 108.344   8
   4  -1   3 755.523 106.900   4
  -4  -1  -3 714.621 130.086   4
  -4  -1  -3 695.321 120.958   2
  -4  -1  -3 704.514 129.715   8
  -4  -1  -4 25297.3 671.769   4
  -4  -1  -4 23750.2 525.530   6
   4  -1   4 24551.5 553.189   4
   4   1   4 23288.2 525.399   6
  -4  -1  -4 24403.1 619.629   8
  -4   1  -4 25129.1 643.085   6
  -4   1  -4 25037.8 560.575   4
   4   1   4 23815.5 505.907   1
  -4  -1  -4 25142.9 660.886   2
   4  -1   5 18239.9 524.243   4
  -4  -1  -5 19060.6 592.939   8
  -4  -1  -5 17917.9 470.371   6
   4  -1   5 17660.2 547.509   6
   4   1   5 18771.6 503.894   1
  -4   1  -5 18057.0 523.814   4
  -4   1  -5 19058.4 587.377   6
   4   1   5 17844.0 471.185   6
  -4   1  -6 9974.50 426.145   4
   4   1   6 10077.5 411.984   1
  -4  -1  -6 8544.68 357.926   6
   4  -1   6 9187.47 423.610   6
  -4  -1  -6 10369.5 466.729   8
   4  -1   6 9647.71 416.362   4
   4   1   6 9215.65 355.373   6
   4  -1   7 3075.35 256.771   4
   4   1   7 3286.18 288.643   4
  -4  -1  -7 3071.21 217.194   6
   4   1   7 2932.95 211.795   6
   4  -1   7 2889.33 255.813   6
   4   1   8 23494.7 795.382   4
   4   1   8 21255.5 560.578   6
   4  -1   8 23373.5 731.645   4
  -4  -1  -8 21022.7 568.700   6
   4  -1   9 531.871 139.158   4
  -4   1  -9 691.148 201.552   8
   4   1   9 700.446 124.437   6
   4   1   9 748.817 109.567   5
   4   1   9 655.877 170.527   4
   4   1   9 688.931 176.487   2
   4  -1  10 21076.4 780.742   4
   4   1  10 21265.4 828.809   2
   4   1  10 21014.1 832.378   4
   4   1  10 19363.2 574.575   6
   4   1  10 20964.9 446.618   5
   4   1  11 451.850 190.314   4
   4  -1  11 541.227 84.1495   5
   4   1  11 562.422 89.6111   5
   4   1  11 545.594 197.045   2
   4  -1  11 487.840 184.167   4
   4   1  11 424.656 121.215   6
   4  -1  12 6024.10 407.869   6
   4  -1  12 6612.07 512.940   4
   4   1  12 5409.38 332.590   6
   4   1  12 6296.98 517.837   2
   4   1  12 5060.73 171.452   5
   4   1  12 5540.26 490.366   4
   4   1  13 17668.9 892.673   4
   4  -1  13 16979.0 837.422   4
   4  -1  13 16939.7 699.058   6
   4   1  13 16151.7 837.837   2
   4   1  14 53874.1 1594.12   4
   4  -1  14 53515.5 1523.11   4
   4   1  14 54102.7 1572.69   2
   4  -1  14 51721.5 1251.21   6
   4  -1  15 2743.21 318.245   6
   4   1  15 3178.73 448.907   2
   4  -1  15 3169.11 444.631   4
   4   1  15 3217.12 445.741   4
   4  -1  16 6157.24 583.609   4
   4   1  16 6414.30 625.590   2
   4  -1  16 6372.06 474.454   6
   4   1  16 6645.88 628.343   4
   4   1  17-217.737 225.451   4
   4   1  17 245.837 218.688   2
  -4   1 -17-57.2596 233.164   8
   4  -1  17 257.628 210.703   4
   4  -1  17 103.095 245.372   2
   4   1  18 653.154 310.361   4
  -4   1 -18 590.833 317.361   8
   4  -1  18 730.968 263.336   2
   4  -1  18 542.884 256.636   4
   4   1  18 514.942 236.163   2
  -4  -1 -19 1221.52 388.079   8
   4   1  19 1076.67 324.541   2
   4   1  19 610.057 298.190   4
  -4   1 -19 910.215 351.278   8
   4  -1  19 623.219 291.578   4
   4  -1  19 780.708 270.635   2
   4  -1  20 2716.45 453.505   4
   4  -1  20 3202.39 518.964   2
  -4  -1 -20 3020.78 494.482   8
   4   1  20 3528.61 569.744   4
   4   1  20 2976.34 500.839   2
  -4   1 -20 4110.13 608.580   8
   4  -1  21 2147.63 457.276   4
   4  -2 -21-16.7455 258.589   1
  -4  -2  21-541.173 286.370   4
  -4  -2  20 2285.53 434.959   4
  -4   2  20 2450.48 422.332   2
   4  -2 -20 2569.08 449.327   1
  -4   2  20 2325.31 451.158   4
  -4  -2  19-391.933 241.526   4
  -4   2  19-152.508 219.694   4
   4  -2 -19 309.943 255.263   1
  -4   2  18 4345.33 584.940   4
   4  -2 -18 3577.31 467.005   1
  -4  -2  18 2938.78 450.461   4
  -4  -2  17 27.8555 212.503   4
   4  -2 -17 64.0632 204.889   1
  -4   2  17-74.5977 217.042   4
  -4  -2  16-377.605 219.129   4
   4   2 -16 15.8553 219.041   1
  -4   2  16 359.167 228.260   4
   4  -2 -16 176.951 199.963   1
   4   2 -15 892.450 265.292   1
  -4  -2  15 850.789 225.486   4
   4  -2 -15 958.831 273.926   1
  -4   2  15 803.840 246.991   4
  -4   2  14 3885.49 444.324   4
  -4  -2  14 3580.97 437.851   4
   4  -2 -14 3941.09 442.494   1
   4   2 -14 3442.66 424.208   1
   4   2 -13 10185.8 653.591   1
   4   2 -13 9654.69 345.163   5
  -4   2  13 10243.4 669.483   4
   4   2 -13 10154.2 587.794   3
  -4  -2  13 10296.8 667.336   4
   4  -2 -13 11038.3 678.421   1
   4   2 -12 19838.5 857.117   1
   4   2 -12 19904.0 786.461   3
   4  -2 -12 21338.5 896.766   1
  -4   2  12 20287.3 890.778   4
  -4   2  12 18796.1 492.187   6
   4  -2 -12 19652.9 516.630   5
   4   2 -12 19679.6 508.786   5
  -4  -2  12 20790.4 880.918   4
   4   2 -11 4483.42 402.291   1
  -4  -2  11 3896.23 379.417   4
  -4   2  11 3247.29 363.625   4
  -4   2  11 3756.20 222.721   6
   4   2 -11 3719.46 351.253   3
   4  -2 -11 4082.86 205.074   3
   4  -2 -11 4505.02 424.807   1
   4  -2 -11 3294.15 232.632   5
   4   2 -11 3886.11 248.367   5
   4   2 -10 14615.1 664.378   1
   4  -2 -10 14635.3 373.557   3
  -4   2  10 13991.2 408.531   6
  -4   2  10 14437.0 681.656   4
   4   2 -10 14223.6 451.743   5
   4  -2 -10 15092.4 688.308   1
   4   2 -10 14578.7 617.194   3
   4   2  -9 25565.2 799.978   3
   4  -2  -9 26485.3 491.552   3
  -4   2   9 26458.9 549.751   6
   4   2  -9 25320.8 597.736   5
   4   2  -8 42974.0 1008.12   3
  -4   2   8 43927.8 696.408   6
   4  -2  -8 43222.6 600.889   3
   4   2  -8 41675.5 762.706   5
   4   2  -7 6752.69 398.243   3
  -4   2   7 6899.86 278.504   6
   4   2  -7 6470.07 316.348   5
   4  -2  -7 7022.07 245.383   3
  -4   2   6 45443.4 700.287   6
  -4  -2   6 47054.2 914.404   1
   4  -2  -6 45197.8 607.200   3
   4   2  -6 44332.3 959.315   3
   4   2  -6 44835.9 886.364   1
   4   2  -6 45779.7 789.316   5
   4  -2  -5 27643.7 720.794   8
  -4  -2   5 27566.5 647.121   1
   4   2  -5 28238.4 619.701   5
  -4   2   5 28737.5 563.636   6
  -4   2   5 26626.7 685.029   4
   4   2  -5 27437.2 634.199   1
   4  -2  -4 171044. 1385.49   6
   4   2  -4 171227. 1413.71   1
   4   2  -4 170385. 1784.71   7
  -4  -2   4 172220. 1443.55   1
   4  -2  -4 175679. 1717.48   8
  -4  -2   4 170134. 1680.99   3
  -4   2   4 174608. 1392.82   6
  -4   2   4 174840. 1590.41   4
   4   2  -4 175864. 1649.03   8
  -4  -2   4 175422. 1784.56   2
  -4  -2   3 31183.6 721.596   2
   4  -2  -3 30814.8 694.496   8
   4   2  -3 30025.2 637.106   8
  -4   2   3 31060.9 604.825   6
  -4  -2   3 29764.4 530.081   1
   4   2  -3 29617.1 514.699   1
  -4  -2   3 31050.6 692.680   3
   4  -2  -3 30207.9 588.159   6
   4   2  -3 29817.2 718.527   7
   4   2  -2 11130.2 262.603   1
  -4  -2   2 11942.9 435.534   2
  -4  -2   2 10662.2 272.514   1
  -4   2   2 11410.3 382.585   6
  -4  -2   2 11184.3 406.015   3
   4  -2  -2 10848.9 371.470   6
   4   2  -2 11294.4 350.279   8
   4   2  -2 11329.0 441.972   7
   4  -2  -2 11380.9 410.658   8
  -4  -2   1 2997.30 220.175   2
  -4   2   1 2769.27 202.558   6
   4  -2  -1 2580.18 135.955   7
   4  -2  -1 2382.75 106.722   2
   4  -2  -1 2778.35 212.261   8
  -4  -2   1 2642.41 200.580   3
  -4  -2   1 1911.11 96.4492   1
  -4  -2   1 2752.54 167.815   8
   4   2  -1 2434.02 204.881   7
   4   2  -1 2713.97 160.335   8
   4   2   0 16771.1 363.373   8
  -4  -2   0 16904.0 499.085   2
  -4   2   0 17223.7 507.248   6
   4  -2   0 16490.1 270.099   7
   4  -2   0 14959.0 324.263   2
  -4  -2   0 18023.4 484.613   3
   4  -2   0 17211.9 499.461   8
  -4  -2   0 16912.3 366.498   8
   4   2   1 42080.6 573.912   8
  -4   2  -1 42648.3 816.281   6
  -4  -2  -1 42206.6 798.170   2
  -4   2  -1 42018.9 422.479   7
  -4  -2  -1 40262.6 568.823   8
   4  -2   1 42806.9 805.607   8
  -4  -2  -1 42362.4 725.899   3
  -4   2  -1 40242.8 445.064   4
  -4  -2  -1 42350.5 826.373   4
  -4   2  -2 16829.9 308.350   4
  -4  -2  -2 17960.8 538.164   2
   4   2   2 17077.8 455.693   3
   4   2   2 16954.6 402.080   8
  -4  -2  -2 18186.4 400.498   8
   4  -2   2 17384.5 545.051   8
  -4   2  -2 16816.4 542.023   6
  -4  -2  -2 17757.7 464.861   6
  -4  -2  -2 17882.1 559.478   4
  -4  -2  -3 33059.4 791.414   4
   4   2   3 32653.2 468.465   1
  -4  -2  -3 33310.3 755.543   2
  -4  -2  -3 33263.9 600.435   8
   4   2   3 33152.9 624.419   3
   4  -2   3 33179.7 794.827   8
   4  -2   3 33141.3 492.158   4
  -4  -2  -3 32399.3 610.586   6
  -4   2  -3 32409.0 490.798   4
  -4   2  -3 32989.6 777.334   6
  -4  -2  -4 50143.1 744.489   6
  -4  -2  -4 50621.3 821.578   8
   4   2   4 51026.0 697.702   1
   4  -2   4 50578.0 699.036   4
   4   2   4 49199.2 808.115   5
   4   2   4 50872.3 768.897   3
  -4   2  -4 49853.5 698.282   4
  -4  -2  -4 50831.0 689.274   1
  -4  -2  -5 24025.0 628.341   8
   4   2   5 23747.7 551.293   1
  -4   2  -5 24133.5 545.851   4
   4   2   5 24149.8 569.086   5
  -4  -2  -5 23866.4 541.713   1
  -4  -2  -5 23936.3 510.747   6
   4  -2   5 23822.0 540.734   4
  -4  -2  -6 1109.29 148.763   1
  -4  -2  -6 1571.70 205.616   8
  -4   2  -6 1369.72 164.217   4
  -4  -2  -6 1269.33 134.062   6
   4  -2   6 1027.09 144.743   4
   4   2   6 1241.64 150.190   1
   4   2   6 1361.33 165.845   5
   4  -2   7 51364.2 953.258   4
  -4   2  -7 52324.9 962.383   4
   4   2   7 49148.2 754.183   6
  -4  -2  -7 50679.3 952.781   1
   4   2   7 50839.2 834.214   5
  -4  -2  -7 48960.1 743.404   6
   4  -2   8 24819.4 719.112   4
   4   2   8 23459.1 582.212   5
   4   2   8 24409.4 809.945   2
  -4  -2  -8 23358.2 526.245   6
  -4  -2  -8 24770.5 726.493   1
   4   2   8 23415.6 531.217   6
  -4  -2  -9 6955.78 429.396   1
   4   2   9 7326.15 496.589   4
   4  -2   9 6848.20 413.631   4
   4   2   9 6806.01 295.509   6
  -4   2  -9 8770.97 567.780   8
   4  -2   9 7087.88 436.250   6
   4   2   9 7066.35 468.651   2
  -4  -2  -9 6535.40 290.590   6
   4   2   9 6848.19 317.258   5
   4   2  10 11429.9 646.749   4
  -4   2 -10 11065.7 656.589   8
   4  -2  10 10964.0 542.594   4
   4   2  10 11364.0 609.066   2
   4   2  10 11182.5 381.878   6
   4  -2  10 10363.8 553.797   6
   4  -2  10 10926.7 386.963   5
   4   2  10 11054.6 395.520   5
  -4  -2 -10 10650.8 545.203   1
   4   2  11 11060.1 671.687   4
   4  -2  11 11274.5 589.332   4
   4   2  11 11318.8 386.411   5
   4   2  11 11225.7 646.684   2
  -4   2 -11 10707.8 678.867   8
   4   2  11 11396.7 391.130   6
   4  -2  11 11739.5 592.444   6
  -4  -2 -11 11670.1 600.007   1
   4   2  12 5409.55 492.254   4
   4  -2  12 4946.44 417.934   4
  -4   2 -12 5130.97 503.872   8
   4  -2  12 5748.22 432.249   6
   4   2  12 5036.26 237.458   5
   4   2  12 5121.80 459.551   2
   4   2  12 5611.53 284.108   6
  -4   2 -13-357.849 267.617   8
   4   2  13-153.195 191.820   4
   4  -2  13 373.792 221.502   4
   4  -2  13 146.536 147.134   6
   4   2  13 83.1231 227.919   2
   4  -2  14 38460.9 1257.23   4
   4   2  14 36196.1 1344.46   4
   4  -2  14 35940.6 1129.52   6
  -4   2 -14 38709.3 1414.65   8
   4   2  14 37999.2 1320.14   2
   4   2  15-182.307 213.219   4
  -4   2 -15 275.839 296.942   8
   4   2  15 131.700 210.618   2
   4  -2  15 231.679 193.216   6
   4  -2  15-83.9091 176.666   4
   4  -2  16 9051.95 691.781   4
  -4   2 -16 9765.38 794.389   8
   4   2  16 9876.64 737.019   2
   4   2  16 8423.01 714.161   4
   4  -2  16 9283.75 599.973   6
   4  -2  17 1960.90 298.218   6
   4   2  17 2327.19 405.496   2
  -4   2 -17 1500.39 354.305   8
   4   2  17 2071.54 390.382   4
   4  -2  17 1897.34 322.337   4
   4  -2  18 197.010 236.698   4
  -4   2 -18 29.9492 264.683   8
   4   2  18 360.339 268.110   4
   4   2  18 658.110 263.272   2
  -4   2 -19-433.970 274.535   8
   4  -2  19-189.312 213.129   4
   4   2  19-210.902 247.195   4
   4   2  19 353.806 252.341   2
  -4  -2 -20 1790.91 393.939   8
   4   2  20 1956.42 442.355   4
   4   2  20 2031.52 422.304   2
   4  -2  20 1698.25 396.847   4
   4  -2  21 664.424 273.838   4
  -4  -3  21 576.622 356.665   4
  -4  -3  20 1986.11 440.057   4
   4  -3 -20 1203.97 371.742   1
  -4   3  20 1189.48 377.714   4
  -4   3  19 271.701 259.909   4
   4  -3 -19-99.0877 268.846   1
  -4  -3  19-465.931 287.350   4
  -4  -3  19-343.851 252.958   6
  -4  -3  18 1269.30 272.137   4
  -4   3  18 1319.20 344.804   4
  -4  -3  17 5332.66 572.702   4
   4  -3 -17 5655.14 569.236   1
  -4   3  17 5644.55 501.323   2
  -4   3  17 5372.19 606.140   4
  -4   3  16 1857.96 364.786   4
  -4  -3  16 2045.92 374.947   4
  -4   3  16 2360.58 327.536   2
   4  -3 -16 2746.24 416.020   1
  -4  -3  15 172.319 189.522   4
   4  -3 -15 353.924 221.812   1
  -4   3  15-39.5201 187.730   4
  -4   3  15 156.324 152.201   2
  -4   3  14 19540.6 978.615   4
  -4  -3  14 18411.7 910.300   4
   4  -3 -14 19616.8 952.435   1
  -4   3  14 19331.7 777.161   2
   4   3 -14 19721.2 548.351   5
   4   3 -13 3772.99 255.437   5
  -4   3  13 3986.59 440.813   4
   4  -3 -13 3687.37 424.479   1
  -4  -3  13 3248.05 393.197   4
   4  -3 -12 24650.0 987.934   1
  -4  -3  12 24010.0 957.342   4
  -4   3  12 24487.8 1009.47   4
   4   3 -12 23101.8 644.521   5
   4  -3 -12 23050.1 657.583   5
   4   3 -12 23394.8 921.895   3
  -4   3  11 409.620 201.817   4
  -4   3  11 464.078 77.4794   6
   4  -3 -11 407.953 136.308   5
   4   3 -11 335.990 127.428   5
   4   3 -11 112.613 160.245   3
   4  -3 -11 730.593 239.276   1
  -4   3  10 13282.3 679.303   4
   4   3 -10 12055.8 629.793   3
  -4   3  10 12526.8 332.157   6
   4   3 -10 12455.0 490.782   5
   4  -3 -10 12999.4 677.917   1
  -4   3  10 12238.1 467.993   2
   4   3  -9 1907.97 208.847   5
  -4   3   9 1746.22 133.520   6
   4  -3  -9 1363.87 103.265   3
   4   3  -9 1602.52 240.609   3
   4  -3  -9 1829.78 266.487   1
  -4   3   9 1723.15 171.492   2
  -4   3   9 1790.24 271.863   4
   4   3  -8 17155.1 566.226   5
   4  -3  -8 16984.3 323.365   3
  -4   3   8 18377.2 424.893   6
  -4   3   8 18321.4 460.248   2
   4   3  -8 17432.5 700.913   3
   4  -3  -8 17310.6 719.571   1
   4   3  -7 618.526 147.619   3
   4  -3  -7 811.428 103.821   3
  -4   3   7 733.819 103.701   6
  -4   3   7 628.209 87.6571   2
   4   3  -7 618.535 146.041   5
   4   3  -6 34005.2 784.672   5
   4  -3  -6 34909.7 617.257   6
  -4   3   6 35056.7 625.338   6
   4  -3  -5 11782.2 380.048   6
  -4   3   5 10986.0 482.625   8
  -4   3   5 11078.0 472.959   4
  -4   3   5 11823.2 382.722   6
   4   3  -5 10359.6 443.593   5
  -4  -3   5 11160.6 429.606   1
  -4   3   4 15865.0 463.612   6
   4  -3  -4 16416.3 546.114   8
  -4  -3   4 16052.5 470.994   1
  -4  -3   4 15912.2 580.370   7
  -4   3   4 15206.0 486.850   4
   4   3  -4 16006.5 540.370   5
   4  -3  -4 16138.8 450.511   6
  -4   3   4 16464.6 576.354   8
  -4  -3   3 26543.6 713.585   7
  -4   3   3 26726.1 615.505   6
   4  -3  -3 26156.9 592.839   6
   4   3  -3 26521.7 686.989   5
  -4  -3   3 26566.8 528.788   1
   4  -3  -3 26763.0 663.097   8
   4   3  -3 26205.7 590.230   8
  -4   3   3 25101.9 559.063   4
  -4   3   3 26335.7 668.712   8
  -4  -3   2 121609. 959.215   1
  -4   3   2 122131. 1412.35   8
   4  -3  -2 123988. 1393.28   8
  -4   3   2 126752. 1385.89   6
   4   3  -2 121992. 1549.62   7
   4   3  -2 121835. 1115.73   8
   4  -3  -2 124233. 1326.53   6
  -4   3   2 120296. 1051.02   4
  -4   3   1 77822.7 702.159   4
  -4   3   1 79060.6 1131.29   8
   4  -3  -1 79224.9 1101.77   6
   4  -3  -1 82186.9 1129.17   8
  -4   3   1 85058.3 1180.91   6
   4   3  -1 80547.0 784.357   8
  -4  -3   1 81368.8 1161.85   3
  -4  -3   0 29035.4 730.146   2
  -4  -3   0 28391.5 429.540   8
  -4   3   0 28211.5 689.357   8
   4  -3   0 30163.3 699.141   8
  -4   3   0 29859.7 737.941   6
  -4  -3   0 29420.6 681.591   3
   4   3   0 30213.0 420.724   8
   4  -3   0 28452.0 697.964   6
  -4  -3  -1 92801.4 1164.72   3
   4   3   1 90532.6 1164.32   3
  -4  -3  -1 91809.1 729.692   8
   4  -3   1 93790.2 1272.52   8
  -4  -3  -1 93881.8 1330.17   4
   4  -3   2 210997. 1991.96   8
  -4  -3  -2 213535. 1724.29   3
   4   3   2 205322. 1713.08   3
  -4  -3  -2 207310. 1171.40   8
  -4  -3  -3 45774.8 535.776   1
   4   3   3 47556.6 557.857   1
  -4  -3  -3 46551.8 624.927   8
   4   3   3 47207.7 925.038   5
   4   3   3 45633.2 794.452   3
  -4  -3  -4 43246.6 746.744   6
  -4  -3  -4 47903.5 728.215   8
   4  -3   4 46760.4 564.563   4
   4   3   4 44028.9 898.261   5
   4   3   4 46158.0 777.725   3
  -4  -3  -4 47124.3 646.097   1
  -4   3  -4 44206.6 560.908   4
   4   3   4 47129.2 661.498   1
   4  -3   5 6397.01 253.362   4
  -4  -3  -5 7218.82 323.931   8
  -4   3  -5 7179.25 272.509   4
   4   3   5 6152.90 289.775   1
  -4  -3  -5 7104.72 296.805   1
   4   3   5 6529.51 292.440   3
   4   3   5 6769.13 366.975   5
  -4  -3  -5 6461.37 279.109   6
  -4  -3  -6 53523.7 878.554   1
  -4   3  -6 56394.5 851.732   4
  -4  -3  -6 54399.1 953.698   8
   4  -3   6 53394.3 818.136   4
  -4  -3  -6 52158.8 738.508   6
   4   3   6 53491.8 809.929   3
   4   3   6 53418.3 993.351   5
   4   3   6 52609.1 909.431   1
   4   3   7 195.361 99.8456   1
   4  -3   7 205.754 88.4072   4
   4  -3   7 292.082 166.416   6
   4   3   7 266.249 108.870   5
  -4  -3  -7 438.122 85.8115   6
  -4  -3  -7 322.076 118.497   8
  -4  -3  -7 358.757 120.443   1
   4   3   7 361.494 86.8246   3
  -4  -3  -8 1521.76 194.326   1
   4   3   8 1935.42 264.567   2
  -4   3  -8 1635.57 281.508   8
  -4  -3  -8 1634.34 136.083   6
   4  -3   8 1729.29 202.072   4
   4  -3   8 1545.06 233.872   6
   4   3   8 1816.83 161.689   3
   4   3   8 1745.27 204.467   5
   4  -3   9 188.732 111.948   4
  -4  -3  -9 256.477 132.677   1
   4   3   9-6.88217 145.799   4
   4  -3   9 115.714 140.140   6
  -4  -3  -9 86.3877 53.3346   6
   4   3   9 438.710 166.833   2
   4   3   9 344.984 120.912   5
   4   3   9 370.875 96.3788   3
  -4   3  -9 300.933 190.588   8
   4   3  10 1287.72 267.929   4
  -4   3 -10 1004.42 264.584   8
   4  -3  10 904.217 184.867   4
   4  -3  10 1179.76 236.598   6
  -4  -3 -10 1268.24 220.540   1
   4   3  10 1093.76 207.278   2
   4   3  10 1298.16 183.775   5
   4   3  10 1358.26 144.459   3
   4   3  11 416.540 196.668   4
   4  -3  11 432.415 168.230   4
   4  -3  11 540.431 195.515   6
   4   3  11 384.743 157.203   2
  -4   3 -11 266.140 198.478   8
  -4  -3 -11 518.329 179.458   1
   4   3  11 582.615 151.550   5
   4   3  11 780.781 120.573   3
  -4  -3 -12-126.421 172.264   1
   4   3  12-119.574 116.085   5
   4  -3  12 201.612 168.419   6
   4  -3  12 133.818 171.561   4
   4   3  12-154.090 199.000   2
   4   3  12 163.879 90.0362   3
   4   3  12 195.244 166.695   4
  -4   3 -12-70.1521 225.688   8
   4   3  13 11942.7 768.274   4
   4   3  13 11951.6 732.145   2
   4  -3  13 10946.6 636.031   4
  -4  -3 -13 11213.3 645.259   1
   4  -3  13 10909.3 665.081   6
  -4   3 -13 11181.4 789.919   8
  -4  -3 -14 347.546 185.082   1
  -4   3 -14 711.992 265.263   8
   4   3  14 353.687 195.738   4
   4   3  14 597.466 203.626   2
   4  -3  14 793.109 227.624   4
   4  -3  14 13.1307 181.996   6
   4  -3  15-74.4528 193.267   6
   4  -3  15 318.495 212.222   4
  -4   3 -15-209.432 268.474   8
   4   3  15-13.2879 197.861   4
   4   3  15 67.6285 226.914   2
   4  -3  16 5213.34 521.167   4
   4   3  16 5246.52 543.312   2
   4  -3  16 4246.81 461.039   6
   4   3  16 4508.17 546.852   4
  -4   3 -16 5395.11 630.366   8
   4  -3  17 5544.01 547.007   4
  -4   3 -17 5754.59 648.219   8
   4   3  17 4877.91 545.520   2
   4  -3  17 5297.08 516.505   6
   4   3  17 4729.45 607.676   4
   4   3  18 5067.04 582.458   2
   4  -3  18 4643.28 485.787   6
   4   3  18 5366.41 643.178   4
   4  -3  18 5537.05 575.020   4
  -4   3 -18 5253.01 645.433   8
   4   3  19 4431.11 649.536   4
  -4  -3 -19 4841.45 576.318   8
   4   3  19 4160.35 574.409   2
   4  -3  19 4484.74 562.663   4
  -4   3 -19 5079.83 666.469   8
  -4  -3 -20 1022.92 341.942   8
   4   3  20 1395.19 377.878   2
   4  -3  20 1197.53 337.305   4
  -4  -4  21 950.665 339.106   4
  -4   4  20-343.156 352.567   4
  -4  -4  20 390.543 296.089   4
   4  -4 -20 113.336 233.785   1
  -4  -4  19-20.8573 205.574   6
   4  -4 -19 43.6499 221.183   1
  -4  -4  19 72.9744 214.930   4
  -4   4  19 211.691 265.368   4
  -4   4  18 54.1273 231.329   4
   4  -4 -18 225.814 287.057   1
  -4  -4  18-31.5334 200.171   4
  -4  -4  17 2498.40 429.632   4
  -4   4  17 2165.97 390.723   4
   4  -4 -17 3040.28 467.173   1
  -4  -4  16 12788.6 827.308   4
   4  -4 -16 12913.0 841.373   1
  -4   4  16 13492.8 907.853   4
  -4  -4  15 1306.44 331.415   4
   4  -4 -15 1458.15 333.740   1
  -4   4  15 1408.25 234.644   2
  -4   4  15 1305.91 318.029   4
   4  -4 -14 15505.1 866.526   1
  -4  -4  14 14736.1 825.419   4
  -4   4  14 14579.0 634.477   2
   4   4 -14 14719.7 559.030   5
  -4   4  14 15484.7 895.078   4
   4  -4 -13 32182.9 1193.26   1
  -4   4  13 33625.4 1248.13   4
   4   4 -13 29942.1 819.224   5
  -4  -4  13 30402.2 1138.63   4
  -4   4  12 1373.53 298.567   4
  -4  -4  12 1798.00 300.090   4
   4   4 -12 1495.99 276.935   3
   4  -4 -12 1733.14 315.841   1
   4   4 -12 1259.68 194.034   5
  -4   4  11 6772.07 525.538   4
   4   4 -11 6406.43 392.736   5
   4   4 -11 6479.74 520.450   3
   4  -4 -11 6821.71 511.505   1
  -4   4  11 6643.46 346.569   2
   4   4 -10 674.965 227.473   3
   4  -4 -10 1060.52 224.399   1
  -4   4  10 421.876 65.4537   6
  -4   4  10 751.346 119.501   2
   4   4 -10 920.032 188.748   5
  -4   4  10 274.295 164.669   4
   4   4  -9 5447.65 452.155   3
   4   4  -9 4815.75 347.079   5
  -4   4   9 4887.32 213.691   6
  -4   4   9 5446.93 262.551   2
   4  -4  -9 5476.96 436.376   1
  -4   4   9 4528.37 410.099   4
   4   4  -8 1300.58 241.500   3
  -4   4   8 1295.21 117.896   2
  -4   4   8 1143.93 117.710   6
   4  -4  -8 751.017 188.385   1
   4  -4  -8 1088.10 81.8986   3
  -4   4   8 958.905 186.963   4
   4   4  -8 1097.16 200.030   5
   4   4  -7 132.351 123.981   5
  -4   4   7 211.233 54.2308   2
   4  -4  -7 541.683 184.384   1
  -4   4   7 284.285 76.7995   6
   4  -4  -7 318.467 92.6000   6
   4  -4  -6 58492.7 852.637   6
  -4   4   6 59470.0 890.217   6
   4   4  -6 59727.8 1169.81   5
   4  -4  -6 59152.1 1280.64   1
  -4  -4   5 1306.90 174.935   1
   4  -4  -5 1609.82 168.838   6
  -4   4   5 1328.05 197.130   4
  -4   4   5 1558.52 171.431   6
   4  -4  -5 1426.15 219.684   1
   4   4  -5 1044.93 196.640   5
  -4   4   5 1812.40 240.720   8
  -4  -4   4 118860. 1333.32   1
   4  -4  -4 118470. 1484.69   8
   4  -4  -4 116041. 1303.48   6
  -4   4   4 119537. 1381.31   6
   4   4  -4 120371. 1651.81   5
  -4   4   4 119653. 1534.25   8
   4  -4  -4 117506. 1704.28   1
  -4  -4   4 120780. 1661.68   7
  -4   4   4 114582. 1351.37   4
   4   4  -3 7321.93 321.541   8
  -4  -4   3 7202.24 416.433   7
  -4   4   3 7451.41 318.267   4
   4  -4  -3 7939.26 387.036   8
  -4  -4   3 7543.64 314.928   1
   4  -4  -3 7518.29 359.159   6
  -4   4   3 7813.63 379.673   6
   4   4  -3 7490.56 435.435   5
  -4   4   3 7498.49 377.305   8
  -4   4   2 59757.6 1026.12   8
   4   4  -2 57592.2 745.966   8
  -4  -4   2 58566.6 761.147   1
   4  -4  -2 56652.9 525.222   2
   4  -4  -2 59272.6 1016.64   8
  -4  -4   2 57245.4 1108.34   7
  -4   4   2 57671.1 750.531   4
   4  -4  -2 57266.0 998.235   6
  -4   4   1 1307.94 100.444   4
   4   4  -1 1490.44 105.037   8
  -4   4   1 1523.53 187.928   8
   4  -4  -1 1233.43 182.643   6
   4  -4  -1 1307.57 171.212   8
  -4  -4   1 1784.51 229.609   7
  -4   4   0 1772.34 216.571   8
   4  -4   0 1733.61 198.761   8
   4  -4   0 983.354 167.948   6
   4   4   0 1351.78 76.5438   8
   4   4   0 1770.31 210.637   3
  -4  -4   0 1515.49 239.891   7
  -4   4  -1 21745.0 663.777   8
  -4  -4  -1 21484.3 707.863   7
   4   4   1 21299.1 632.987   3
   4  -4   1 21190.9 699.462   6
  -4  -4  -1 19108.4 340.455   1
  -4  -4  -2 54838.5 951.463   3
   4   4   2 52716.9 952.087   3
   4   4   3 4849.20 297.174   3
  -4  -4  -3 4944.44 169.202   8
  -4  -4  -3 4503.20 191.048   1
  -4  -4  -3 5542.84 311.186   3
  -4  -4  -4 27994.2 525.356   1
  -4  -4  -4 28049.4 478.726   8
   4   4   4 27612.6 651.604   3
   4   4   5 116.170 91.4567   3
  -4  -4  -5 79.8065 72.0450   8
  -4  -4  -5 69.2573 78.2438   6
  -4  -4  -5 56.7221 69.5563   1
   4  -4   5 13.3457 39.6640   4
   4  -4   6 11545.0 339.474   4
  -4  -4  -6 11837.3 425.114   1
   4   4   6 11646.0 434.356   1
  -4  -4  -6 11070.1 364.063   6
  -4   4  -6 11928.4 609.197   8
   4   4   6 10755.5 392.146   3
  -4  -4  -6 11801.2 418.063   8
   4   4   7 274.798 148.240   2
  -4   4  -7-87.0073 157.272   8
  -4  -4  -7-52.8099 105.835   8
  -4  -4  -7 88.7400 89.3188   1
  -4  -4  -7 95.1594 55.6488   6
   4  -4   7 102.752 83.7349   4
   4  -4   7 197.218 155.143   6
   4   4   7 95.0813 76.2777   3
   4   4   7 101.943 138.065   4
   4   4   8 272.231 88.6611   3
   4   4   8 259.829 155.095   4
   4   4   8 336.371 151.886   2
   4  -4   8 180.988 89.4077   4
  -4  -4  -8 223.364 59.1742   6
   4  -4   8 346.528 152.069   6
  -4  -4  -8 128.789 106.161   1
  -4   4  -8 371.928 173.219   8
  -4  -4  -8 228.451 108.390   8
   4   4   9 18685.8 856.151   4
   4  -4   9 19233.0 617.816   4
  -4  -4  -9 19202.3 674.970   1
  -4   4  -9 18810.4 877.089   8
   4   4   9 17908.9 450.154   3
   4  -4   9 18367.2 828.716   6
   4   4   9 18892.8 782.211   2
   4   4  10 14743.8 796.541   4
  -4  -4 -10 14965.6 641.176   1
   4  -4  10 14981.5 594.373   4
  -4   4 -10 14813.5 808.384   8
   4   4  10 13511.0 378.145   3
   4  -4  10 14505.0 754.421   6
   4   4  10 14495.7 712.351   2
   4   4  11 11071.0 722.627   4
  -4  -4 -11 10871.0 580.571   1
   4  -4  11 10777.8 542.273   4
   4  -4  11 9667.53 646.659   6
   4   4  11 10284.1 636.956   2
  -4   4 -11 10851.9 716.089   8
   4   4  12 17796.3 936.023   4
  -4  -4 -12 17285.3 760.216   1
   4  -4  12 16947.8 719.911   4
   4  -4  12 16985.7 866.530   6
   4   4  12 16536.5 834.839   2
  -4   4 -12 17518.4 951.783   8
   4   4  13 6176.13 586.661   4
   4   4  13 5699.13 517.751   2
  -4  -4 -13 5934.79 490.858   1
   4  -4  13 6266.20 468.137   4
  -4   4 -13 6359.06 602.749   8
   4  -4  13 6685.65 573.153   6
  -4  -4 -14 4337.79 438.904   1
   4  -4  14 4142.81 415.155   4
  -4   4 -14 4098.09 523.600   8
   4   4  14 4525.07 536.103   4
   4  -4  14 4447.30 471.028   6
   4   4  14 3890.25 461.475   2
   4   4  15 2026.01 419.328   4
  -4   4 -15 1936.76 401.171   8
   4  -4  15 2037.98 330.666   4
  -4  -4 -15 2067.32 319.364   1
   4   4  15 1696.46 332.047   2
   4  -4  15 1650.13 337.947   6
  -4   4 -16 1967.39 411.883   8
   4  -4  16 1285.09 269.562   6
   4  -4  16 1675.57 323.883   4
   4   4  16 1654.49 364.026   2
  -4  -4 -16 2025.45 343.647   1
   4   4  16 2414.95 450.399   4
   4   4  17 676.997 272.209   2
   4  -4  17 600.976 259.316   4
  -4   4 -17 962.073 310.386   8
   4  -4  17 757.308 250.099   6
   4   4  17 244.612 240.408   4
  -4  -4 -18 428.695 233.051   8
   4   4  18 405.457 312.428   4
  -4   4 -18 312.151 311.818   8
   4  -4  18-354.029 298.915   6
   4   4  18 368.536 263.466   2
  -4  -4 -19-125.224 225.549   8
   4   4  19 99.8930 253.640   2
  -4  -4 -20-217.287 227.054   8
   4   4  20-304.758 278.187   2
  -4  -5  21 51.8641 251.466   4
  -4  -5  20-308.433 275.339   4
  -4  -5  20 385.278 281.707   6
  -4  -5  19 181.053 217.872   4
  -4   5  19 306.618 250.329   4
   4  -5 -19 1022.40 363.266   1
  -4  -5  19 385.965 212.781   6
  -4  -5  18 352.345 275.904   4
   4  -5 -18 501.745 304.681   1
  -4   5  18 2.74724 253.705   4
  -4  -5  17 1791.84 402.589   4
  -4   5  17 1498.94 379.133   4
   4  -5 -17 1757.92 399.977   1
  -4  -5  16 106.905 191.124   4
   4  -5 -16 629.963 315.466   1
  -4   5  16 394.099 206.732   4
  -4   5  15 3291.17 472.660   4
  -4  -5  15 2736.67 404.880   4
   4  -5 -15 3343.79 463.293   1
   4  -5 -14 690.265 274.954   1
  -4   5  14 173.800 190.005   4
   4   5 -14 239.492 164.302   5
  -4  -5  14 222.690 198.789   4
  -4  -5  13 10323.9 685.615   4
   4  -5 -13 11444.1 732.517   1
  -4   5  13 11119.7 759.191   4
   4   5 -13 10428.3 542.306   5
  -4   5  12 13671.2 804.758   4
  -4   5  12 13370.5 505.342   2
   4   5 -12 13391.8 639.696   5
   4  -5 -12 13559.0 791.710   1
  -4   5  11 6418.72 330.493   2
   4   5 -11 6579.76 571.415   3
  -4   5  11 6561.07 555.812   4
   4  -5 -11 7177.60 558.048   1
   4   5 -11 6086.77 443.651   5
  -4   5  10 51563.9 836.084   2
   4   5 -10 49507.6 1430.69   3
  -4   5  10 52492.0 1406.20   4
   4  -5 -10 51352.0 1406.51   1
   4   5 -10 50385.4 1212.33   5
   4   5  -9 833.652 216.869   5
   4  -5  -9 846.863 212.355   1
  -4   5   9 899.090 238.504   4
  -4   5   9 942.437 112.773   2
   4   5  -9 831.289 269.208   3
  -4   5   8 121.077 59.6363   2
   4  -5  -8 223.943 158.430   1
   4  -5  -8 278.843 91.8912   6
   4  -5  -8 247.992 60.8926   3
   4   5  -8 9.73860 162.776   5
  -4   5   8 308.109 155.789   4
   4  -5  -7 4221.52 250.418   6
   4  -5  -7 4067.67 394.572   1
   4   5  -7 3721.44 381.216   3
   4  -5  -7 3865.55 210.269   3
  -4   5   7 3425.09 151.200   2
   4   5  -7 3511.37 326.662   5
   4   5  -6 3929.84 381.520   3
   4  -5  -6 3906.95 255.875   6
   4  -5  -6 4122.99 241.284   3
   4  -5  -6 4015.95 370.686   1
   4   5  -6 3813.66 346.544   5
   4  -5  -5 7653.38 496.734   1
   4   5  -5 8887.49 512.366   5
  -4   5   5 8589.48 437.085   4
   4  -5  -5 8521.27 383.790   6
  -4  -5   4 3594.06 264.798   1
  -4   5   4 3216.26 247.135   4
  -4  -5   4 3673.10 312.811   7
   4  -5  -4 3419.71 261.505   6
  -4   5   4 3641.06 291.118   8
   4   5  -4 3763.57 346.070   5
   4  -5  -4 3107.03 319.912   1
  -4   5   3 774.103 122.662   4
   4  -5  -3 592.921 67.5943   2
  -4  -5   3 616.702 165.308   7
  -4  -5   3 705.070 126.781   1
   4   5  -3 506.283 169.124   3
   4   5  -3 738.488 115.016   8
   4  -5  -3 651.756 145.780   6
   4   5  -3 881.482 214.080   5
  -4   5   3 724.859 168.977   8
   4  -5  -2 22227.4 420.319   2
  -4  -5   2 21468.2 728.393   7
  -4   5   2 22522.0 494.919   4
   4  -5  -2 22556.3 698.988   6
  -4   5   2 22446.4 676.756   8
   4   5  -2 22296.7 447.219   8
  -4   5   1 4.15510 38.5610   4
  -4  -5   1-109.533 164.579   7
  -4   5   1 247.073 158.502   8
   4   5  -1 38.8945 26.5281   8
   4  -5  -1 33.1505 107.389   6
   4  -5  -1 154.177 88.7767   2
  -4  -5   0 32742.2 909.658   7
  -4   5   0 33285.1 831.369   8
   4  -5   0 33853.1 916.585   6
  -4  -5  -1 652.374 184.566   7
   4  -5   1 886.557 201.577   6
  -4  -5  -1 296.677 72.8648   1
  -4  -5  -2 47744.5 678.145   1
  -4  -5  -2 51395.6 1197.78   7
   4  -5   2 50341.8 1192.45   6
   4   5   3 1855.88 210.549   3
   4  -5   3 1622.87 266.327   6
  -4  -5  -3 1630.69 142.852   1
   4   5   3 1629.73 254.400   5
   4   5   4 1653.64 196.618   3
   4  -5   4 1921.75 286.037   6
  -4  -5  -4 1707.90 153.416   1
   4   5   4 1688.78 251.609   5
   4   5   5 2662.41 314.997   4
   4   5   5 2612.64 228.778   3
  -4  -5  -5 2594.11 212.542   1
   4   5   5 2534.24 281.760   2
  -4  -5  -5 2510.20 143.347   8
  -4   5  -5 2236.36 273.297   8
   4  -5   5 2698.16 334.734   6
  -4   5  -5 2719.84 151.173   7
   4   5   5 2834.40 302.947   5
   4  -5   6 4670.02 178.416   4
  -4   5  -6 6029.82 469.790   8
  -4   5  -6 6112.65 276.000   7
  -4  -5  -6 5994.25 291.350   6
  -4  -5  -6 6401.11 273.698   8
  -4  -5  -6 6456.14 332.919   1
   4   5   6 5779.74 317.733   3
   4   5   6 6143.13 435.544   5
   4  -5   6 6156.43 493.341   6
   4   5   6 6386.90 449.444   2
   4   5   6 6426.82 487.156   4
  -4   5  -7 3398.94 377.668   8
   4   5   7 3380.51 238.221   3
  -4  -5  -7 4081.81 289.314   1
  -4  -5  -7 3630.61 210.128   6
   4  -5   7 3171.36 186.908   4
   4   5   7 3653.88 354.229   5
   4   5   7 3416.76 343.989   2
   4  -5   7 3610.46 400.193   6
  -4  -5  -7 3638.15 239.055   8
   4   5   7 3587.62 383.506   4
   4  -5   8 45923.5 787.095   4
  -4  -5  -8 46438.7 920.019   8
   4   5   8 43412.4 755.138   3
  -4  -5  -8 42141.3 597.900   6
  -4  -5  -8 45651.0 989.479   1
   4  -5   8 46112.8 1363.59   6
   4   5   8 44873.7 1214.42   2
   4   5   8 44840.5 1158.51   5
  -4   5  -8 46033.8 1333.42   8
   4   5   8 44962.0 1339.85   4
   4  -5   9 111.227 100.551   4
  -4  -5  -9 70.8318 120.339   8
   4   5   9-65.4446 155.090   2
  -4   5  -9 127.254 176.953   8
   4   5   9 285.999 172.234   5
   4  -5   9 157.999 209.732   6
   4   5   9 210.715 192.288   4
   4   5   9 109.953 70.7976   3
  -4  -5  -9 244.289 137.619   1
  -4  -5 -10 4802.70 369.591   8
   4  -5  10 4997.37 328.322   4
  -4  -5 -10 5591.32 398.967   1
  -4   5 -10 5527.48 527.771   8
   4   5  10 5137.99 456.549   2
   4  -5  10 4937.47 494.798   6
   4   5  10 4747.63 482.577   4
   4   5  10 5156.14 407.046   5
   4   5  11 9760.32 710.140   4
   4  -5  11 10304.4 502.072   4
  -4  -5 -11 10434.0 572.169   1
   4   5  11 10287.0 645.894   2
  -4   5 -11 10582.9 737.437   8
  -4  -5 -11 9771.24 547.470   8
   4  -5  11 11179.5 739.849   6
   4   5  11 10818.0 576.273   5
  -4  -5 -12 4234.44 390.761   1
  -4   5 -12 3655.73 468.655   8
   4  -5  12 3963.20 347.107   4
   4   5  12 3815.04 435.073   2
   4  -5  12 4067.68 464.510   6
   4   5  12 4474.12 369.976   5
   4   5  12 5130.21 537.020   4
  -4  -5 -13 89.1175 196.783   1
   4   5  13 482.951 204.800   2
  -4   5 -13 243.407 273.772   8
   4  -5  13 340.266 199.351   6
   4  -5  13 483.364 156.057   4
   4   5  13 455.260 232.331   4
  -4   5 -14 884.273 300.186   8
   4   5  14 819.965 273.666   4
  -4  -5 -14 815.269 233.740   1
   4   5  14 1282.41 280.004   2
   4  -5  14 651.132 227.994   6
  -4  -5 -15 1174.64 283.968   8
  -4   5 -15 1330.22 373.632   8
  -4  -5 -15 756.176 230.365   1
   4   5  15 955.361 286.411   4
   4   5  15 859.223 249.961   2
   4  -5  15 1477.12 338.910   6
  -4   5 -16 1989.05 449.748   8
  -4  -5 -16 2285.18 356.803   1
   4   5  16 2035.00 406.636   4
   4  -5  16 2066.73 403.318   6
   4   5  16 2291.33 405.104   2
  -4  -5 -16 2076.86 326.915   8
   4   5  17 3308.94 481.903   2
  -4   5 -17 5269.19 661.981   8
   4  -5  17 3482.48 500.340   6
   4   5  17 5243.52 668.130   4
  -4  -5 -17 3700.13 470.222   1
   4   5  18 3480.66 498.885   2
   4  -5  18 3673.61 515.847   6
  -4   5 -18 3891.00 602.212   8
   4   5  18 4514.76 625.631   4
   4  -5  19 871.672 314.353   6
   4   5  19 909.350 270.011   2
   4  -6 -19 626.029 306.242   1
  -4  -6  19 1104.96 362.610   6
  -4  -6  18 220.159 223.830   4
  -4   6  18 1066.66 333.315   4
   4  -6 -18 532.578 292.703   1
   4  -6 -17 4421.06 556.826   1
  -4   6  17 4603.63 585.362   4
  -4  -6  17 3393.33 486.061   4
  -4   6  16 1395.92 386.143   4
  -4  -6  16 1042.11 255.254   4
   4  -6 -16 1542.42 381.796   1
   4  -6 -15 365.165 283.060   1
  -4   6  15 527.843 248.075   4
  -4  -6  15-205.512 175.205   4
   4  -6 -14 2428.29 405.914   1
  -4   6  14 2222.90 385.636   4
  -4  -6  14 2871.11 406.762   4
  -4   6  13 6964.82 622.513   4
  -4  -6  13 6948.67 577.823   4
   4   6 -13 7500.52 524.994   5
   4  -6 -13 7144.83 612.393   1
  -4   6  12 241.857 170.891   4
   4  -6 -12 580.746 225.754   1
   4   6 -12 81.2159 189.362   5
  -4   6  11 478.965 244.719   4
   4   6 -11 283.979 176.507   5
   4  -6 -11 323.678 203.534   1
  -4   6  10 16365.7 816.265   4
   4   6 -10 16698.0 908.657   3
   4  -6 -10 15876.7 830.394   1
   4   6 -10 15859.5 754.159   5
   4  -6  -9 15646.5 779.340   1
  -4   6   9 16977.2 804.839   4
   4   6  -9 16439.9 873.391   3
   4   6  -9 16882.8 781.438   5
   4  -6  -8 28962.4 633.064   6
  -4   6   8 29251.5 983.280   4
   4  -6  -8 28496.9 1048.13   1
   4   6  -8 26485.9 1088.83   3
   4   6  -8 28916.9 1002.96   5
   4  -6  -7 14201.3 454.100   3
   4   6  -7 14188.9 768.022   3
   4  -6  -7 14612.1 728.087   1
  -4   6   7 15131.3 673.789   4
   4   6  -7 15025.3 730.853   5
   4  -6  -7 15000.1 494.404   6
   4   6  -6 49118.7 1290.62   5
   4   6  -6 49348.0 1378.39   3
   4  -6  -6 46936.0 886.843   3
   4  -6  -6 48675.7 940.751   6
   4  -6  -6 47474.2 1282.56   1
   4   6  -5-209.541 184.248   3
   4  -6  -5 65.4603 95.7261   6
   4   6  -5 168.436 158.775   5
   4  -6  -5-108.433 169.611   1
  -4   6   4 24856.1 689.033   4
   4   6  -4 24961.0 935.702   3
  -4  -6   4 24599.4 850.203   7
   4  -6  -4 23927.1 728.307   6
   4   6  -4 25171.0 922.147   5
   4  -6  -4 24304.6 891.187   1
  -4   6   3 11928.8 439.341   4
   4  -6  -3 12166.2 543.438   6
   4   6  -3 11795.1 647.875   3
   4   6  -3 11747.2 380.830   8
   4  -6  -3 11106.0 311.910   2
  -4  -6   3 11903.3 584.834   7
   4   6  -3 11862.3 643.352   5
  -4  -6   2 15972.2 658.089   7
   4  -6  -2 15063.5 621.847   6
   4   6  -2 15161.7 700.627   3
   4  -6  -2 15804.3 414.174   2
   4   6  -2 15814.5 740.861   5
  -4   6   2 16518.3 446.009   4
   4  -6  -1 11576.7 401.979   2
   4   6  -1 11004.3 594.664   3
   4  -6  -1 11253.1 270.461   7
   4  -6  -1 10544.0 552.104   6
  -4  -6   1 12192.8 586.446   7
   4   6  -1 11427.9 643.586   5
  -4  -6   0-22.3208 148.982   7
   4   6   0-11.6780 118.598   3
   4  -6   0 4.02568 80.3102   2
   4   6   0-48.8115 149.658   5
   4  -6   0 107.505 136.218   6
  -4  -6  -1 6069.93 439.176   7
   4   6   1 6560.94 451.567   2
   4   6   1 6413.65 478.720   5
   4  -6   1 6511.81 464.841   6
  -4  -6  -2 1618.88 173.809   1
  -4  -6  -2 1720.06 280.284   7
   4  -6   2 1622.79 261.360   6
   4   6   2 1674.55 264.322   5
   4   6   2 1586.84 246.284   2
   4   6   3 4134.48 368.090   2
   4   6   3 3736.02 377.702   5
   4  -6   3 3368.00 373.692   6
  -4  -6  -3 3618.86 236.656   1
   4  -6   4 6045.72 491.254   6
  -4   6  -4 6660.75 450.254   8
  -4  -6  -4 6007.32 302.288   1
   4   6   4 6362.40 459.846   2
   4   6   4 6327.86 490.400   5
  -4   6  -5 189.717 170.113   8
   4   6   5-15.5759 170.006   5
   4  -6   5-205.320 196.227   6
   4   6   5 26.4286 134.321   2
  -4  -6  -5 83.3096 92.1149   1
   4   6   6 9232.82 561.422   2
  -4   6  -6 8296.35 554.413   8
   4  -6   6 8381.52 609.015   6
  -4  -6  -6 8658.43 410.699   1
  -4  -6  -6 7404.08 217.083   8
   4   6   6 9097.35 579.641   5
   4   6   6 8235.07 407.236   3
   4   6   6 8648.87 586.914   4
  -4  -6  -7 10286.9 468.094   1
  -4   6  -7 10463.1 637.365   8
   4   6   7 10632.6 621.364   5
   4   6   7 9804.14 420.250   3
  -4  -6  -7 9728.69 327.595   8
   4  -6   7 10426.1 687.216   6
   4   6   7 10277.2 603.659   2
   4   6   7 10146.0 656.098   4
   4  -6   8 9307.86 301.368   4
  -4   6  -8 11587.7 705.609   8
   4   6   8 11724.3 726.092   4
  -4  -6  -8 11358.5 408.354   8
   4   6   8 11191.6 640.887   2
   4   6   8 10770.6 409.012   3
   4  -6   8 11229.4 736.078   6
   4   6   8 12352.7 672.225   5
  -4  -6  -8 12820.2 549.945   1
  -4  -6  -9 19475.6 716.056   1
   4   6   9 18514.3 831.329   2
  -4  -6  -9 19005.2 590.299   8
   4  -6   9 18527.9 956.694   6
  -4   6  -9 18460.1 921.347   8
   4   6   9 17355.7 793.284   5
   4   6   9 17834.2 915.914   4
   4  -6  10 31574.8 1269.42   6
   4   6  10 29668.8 1084.65   2
  -4  -6 -10 29887.7 814.810   8
  -4   6 -10 30517.2 1214.31   8
   4   6  10 30741.7 1048.58   5
  -4  -6 -10 31493.8 948.646   1
   4   6  10 30434.7 1235.63   4
  -4  -6 -11 9328.10 553.425   1
  -4   6 -11 8255.29 664.161   8
  -4  -6 -11 7975.24 467.830   8
   4   6  11 7765.87 589.061   2
   4  -6  11 7669.67 668.855   6
   4   6  11 7517.37 530.144   5
   4   6  11 8095.82 680.562   4
   4   6  12 936.146 263.382   4
  -4   6 -12 840.730 249.166   8
   4   6  12 1215.91 282.060   2
   4  -6  12 1022.74 287.701   6
   4   6  12 1370.91 260.095   5
  -4  -6 -12 1650.58 279.851   1
  -4  -6 -13 350.708 217.009   1
   4   6  13 457.721 190.160   2
   4  -6  13 304.389 232.225   6
   4   6  13 137.487 227.557   4
  -4   6 -13-99.4406 237.864   8
  -4  -6 -14 29752.9 1100.81   1
   4   6  14 27438.4 1197.40   2
  -4   6 -14 28759.2 1338.60   8
   4  -6  14 29101.6 1336.79   6
   4   6  14 28243.5 1368.51   4
  -4   6 -15-56.8153 252.582   8
   4   6  15 326.846 272.204   4
   4   6  15 64.5572 192.598   2
   4  -6  15 382.156 291.463   6
  -4  -6 -15-86.7914 187.354   1
   4   6  16 4761.46 625.567   4
   4   6  16 5781.98 605.820   2
   4  -6  16 6024.98 671.344   6
  -4   6 -16 5902.18 684.739   8
  -4   6 -17 187.506 279.737   8
   4   6  17-395.683 294.155   4
   4  -6  17-40.2526 255.513   6
   4   6  17 281.667 243.977   2
   4  -6  18 4558.78 597.411   6
   4  -7 -18 211.311 263.480   1
  -4   7  17 167.334 248.486   4
   4  -7 -17 44.6010 231.600   1
  -4   7  16 1437.30 354.590   4
   4  -7 -16 1204.57 348.636   1
  -4  -7  15 2018.15 374.717   4
   4  -7 -15 2442.94 417.548   1
  -4   7  15 2500.54 446.302   4
   4  -7 -14 2190.13 383.737   1
  -4   7  14 1783.65 376.597   4
  -4  -7  14 1435.50 308.110   4
  -4   7  13 4546.63 536.475   4
   4   7 -13 4418.16 461.067   5
   4  -7 -13 4389.08 518.253   1
  -4  -7  13 4157.66 462.261   4
   4   7 -12 1775.30 319.403   5
   4  -7 -12 1751.43 350.934   1
  -4   7  12 2116.72 354.479   4
   4  -7 -11 2899.15 396.795   1
   4   7 -11 2945.24 378.594   5
  -4   7  11 2994.05 416.989   4
  -4   7  10 36772.3 1253.64   4
   4   7 -10 36013.5 1221.79   5
   4  -7 -10 36229.2 1276.76   1
   4   7  -9 2593.50 413.343   3
   4  -7  -9 1574.18 300.968   1
  -4   7   9 2379.33 356.058   4
   4   7  -9 2007.73 306.555   5
  -4   7   8 16190.9 760.784   4
   4   7  -8 17837.3 935.446   3
   4  -7  -8 16703.4 528.538   6
   4   7  -8 17190.1 847.586   5
   4  -7  -8 16486.6 850.848   1
   4  -7  -7 3895.56 419.580   1
  -4   7   7 3751.08 367.111   4
   4  -7  -7 3954.94 283.549   6
   4   7  -7 4158.19 435.708   5
   4   7  -7 3968.62 462.667   3
   4   7  -6 769.901 256.442   3
   4  -7  -6 669.688 202.114   1
   4   7  -6 316.240 210.853   5
   4  -7  -6 638.252 168.184   6
   4  -7  -5 1929.25 244.920   6
   4   7  -5 1460.40 296.451   3
   4  -7  -5 1390.12 262.537   1
   4   7  -5 1996.88 336.378   5
   4   7  -4 3608.19 235.486   8
   4  -7  -4 3418.94 371.668   1
   4   7  -4 3702.85 411.902   3
   4  -7  -4 3759.34 332.466   6
  -4  -7   4 3817.84 369.281   7
   4   7  -4 4429.45 457.627   5
  -4   7   4 3972.48 297.819   4
   4   7  -3 4285.98 432.446   3
   4   7  -3 3365.51 184.666   8
   4  -7  -3 3399.08 202.021   2
   4  -7  -3 3904.89 352.908   6
  -4  -7   3 3995.58 373.867   7
   4   7  -3 4341.84 451.298   5
  -4   7   3 4734.07 297.115   4
  -4  -7   2 26391.8 907.321   7
   4  -7  -2 24856.9 591.973   2
   4  -7  -2 26455.4 561.149   7
   4   7  -2 26276.1 990.246   3
   4   7  -2 27583.6 1056.96   5
   4  -7  -2 25177.6 882.028   6
   4  -7  -1 16106.1 522.898   2
   4  -7  -1 15089.1 331.493   7
  -4  -7   1 16092.4 709.421   7
   4   7  -1 16294.4 826.796   5
   4   7  -1 15582.8 745.948   3
   4  -7  -1 16164.4 726.813   6
   4   7   0 30314.5 1117.11   5
   4   7   0 30470.1 1015.97   3
   4  -7   0 29090.8 1002.51   6
  -4  -7   0 28015.7 955.751   7
  -4  -7  -1 815.890 222.652   7
   4   7   1 952.410 217.306   3
   4  -7   1 367.550 189.899   6
   4   7   1 964.725 264.109   5
  -4  -7  -1 829.805 151.137   1
   4   7   2 18503.5 752.225   3
  -4  -7  -2 18430.5 807.873   7
  -4  -7  -2 16805.2 531.744   1
   4  -7   2 17927.6 843.932   6
   4   7   2 17612.9 786.979   2
   4   7   2 18438.5 877.999   5
   4   7   3 1472.05 265.555   2
  -4   7  -3 963.649 192.008   8
   4   7   3 774.289 187.875   3
  -4  -7  -3 1012.98 226.377   7
  -4  -7  -3 858.360 144.826   1
   4   7   3 875.798 228.970   5
  -4   7  -4 6479.30 477.014   8
   4   7   4 6384.26 481.060   2
   4  -7   4 5880.74 524.507   6
   4   7   4 6916.87 555.247   5
  -4  -7  -4 5414.59 317.460   1
   4   7   5 1962.71 294.672   2
  -4  -7  -5 1669.57 195.773   1
   4  -7   5 2404.25 382.732   6
  -4   7  -5 2131.48 305.577   8
   4   7   5 1620.14 302.143   5
  -4  -7  -6 31385.0 809.065   1
   4  -7   6 35656.7 1297.13   6
   4   7   6 31886.8 1083.91   2
  -4   7  -6 32420.5 1093.55   8
   4   7   6 33432.9 1188.89   5
  -4  -7  -7 870.657 172.993   1
   4   7   7 774.605 189.111   2
  -4   7  -7 690.271 199.461   8
   4   7   7 1210.38 280.117   5
   4   7   7 672.398 222.215   4
   4   7   8 13742.2 737.164   2
  -4   7  -8 13549.7 774.029   8
   4  -7   8 14640.0 886.009   6
   4   7   8 14146.2 783.157   5
  -4  -7  -8 13618.5 581.944   1
   4   7   8 13687.7 818.729   4
   4   7   9 2335.61 371.257   4
   4   7   9 2589.37 340.092   2
   4   7   9 2259.11 332.862   5
  -4   7  -9 2423.27 373.809   8
   4  -7   9 2219.32 401.740   6
  -4  -7  -9 1913.66 246.047   1
  -4   7 -10 6768.77 596.775   8
   4  -7  10 7120.42 662.150   6
   4   7  10 6625.26 545.279   5
  -4  -7 -10 6935.59 468.337   1
   4   7  10 7047.29 565.452   2
   4   7  10 7300.87 644.979   4
  -4   7 -11 1035.31 288.459   8
   4   7  11 755.425 237.809   2
   4  -7  11 984.041 276.734   6
   4   7  11 1160.75 349.439   4
  -4  -7 -11 1110.96 230.347   1
   4   7  11 955.680 236.340   5
   4  -7  12 92.7805 220.636   6
  -4   7 -12 202.687 234.180   8
   4   7  12 578.235 228.002   2
   4   7  12 599.754 247.029   4
   4   7  13 817.165 251.404   4
   4   7  13 1107.59 288.923   2
  -4   7 -13 850.063 312.264   8
   4  -7  13 804.173 272.660   6
   4   7  14 1847.52 425.199   4
  -4   7 -14 1182.87 350.418   8
   4  -7  14 1495.96 378.439   6
   4   7  14 2089.99 364.956   2
   4   7  15 1101.35 397.444   4
  -4   7 -15 1870.67 450.749   8
   4   7  15 803.882 292.997   2
   4  -7  15 1153.48 369.013   6
   4   7  16-176.001 282.492   4
   4  -7  16 252.406 254.569   6
  -4   7 -16 428.337 318.118   8
   4  -8 -17 1221.74 377.278   1
  -4   8  17 1196.68 399.025   4
   4  -8 -16 4158.46 554.269   1
  -4   8  16 4028.88 591.356   4
  -4   8  15 449.158 271.198   4
   4  -8 -15 772.411 305.234   1
  -4   8  14 1733.60 403.781   4
   4  -8 -14 1227.65 312.607   1
   4  -8 -13 1028.47 297.229   1
  -4   8  13 1255.40 347.549   4
  -4   8  12 773.826 290.826   4
   4  -8 -12 1019.09 274.847   1
   4   8 -12 1136.95 312.768   5
   4   8 -11 135.772 194.545   5
  -4   8  11-90.1720 208.668   4
   4  -8 -11-140.098 263.935   1
   4  -8 -10 254.886 185.721   1
   4   8 -10 195.825 207.879   5
  -4   8  10 119.452 201.961   4
   4  -8  -9 1126.91 291.500   1
  -4   8   9 1338.32 279.449   4
   4   8  -9 883.553 263.877   5
  -4   8   8 1330.45 275.539   4
   4   8  -8 1645.89 331.492   5
   4  -8  -8 1735.92 322.712   1
   4   8  -8 960.743 205.606   8
  -4   8   7 4028.96 387.138   4
   4  -8  -7 4013.58 434.476   1
   4   8  -7 4114.23 488.602   3
   4   8  -7 4727.83 514.761   5
   4  -8  -7 4309.38 329.518   6
   4   8  -6 4838.57 523.689   3
   4  -8  -6 5526.55 394.601   6
   4  -8  -6 5145.62 505.477   1
   4   8  -6 5489.15 530.839   5
  -4   8   6 5367.03 415.263   4
   4  -8  -5 14485.9 641.804   6
   4   8  -5 13506.7 840.306   3
   4   8  -5 14737.5 858.712   5
   4  -8  -5 13647.5 759.490   1
   4  -8  -4 317.190 206.501   1
   4   8  -4 1056.52 322.424   5
   4  -8  -4 848.295 221.093   6
   4   8  -4 541.115 239.677   3
  -4  -8   4 134.705 186.561   7
  -4  -8   3 33335.0 1074.12   7
   4   8  -3 34079.1 1234.93   3
   4  -8  -3 33801.6 747.299   7
   4  -8  -3 34561.4 1065.51   6
   4   8  -3 35409.9 1298.35   5
   4   8  -2 50371.3 1454.15   3
  -4  -8   2 51092.6 1321.72   7
   4  -8  -2 51911.1 1345.54   6
   4   8  -2 52849.4 1579.45   5
   4  -8  -1 1460.93 307.163   6
   4   8  -1 1222.96 301.959   3
  -4  -8   1 1244.85 263.965   7
   4   8  -1 1610.19 376.954   5
   4   8   0 25160.4 990.145   3
  -4  -8   0 23876.3 928.168   7
   4   8   0 24585.9 1091.63   5
   4  -8   0 22734.0 962.158   6
  -4  -8  -1 17050.0 603.998   1
   4  -8   1 19716.3 919.206   6
   4   8   1 19547.8 977.713   5
  -4  -8  -1 18611.4 834.373   7
   4   8   1 20940.6 889.179   3
  -4   8  -2 18229.1 730.974   8
  -4  -8  -2 18070.2 846.235   7
   4   8   2 18099.8 797.743   3
  -4  -8  -2 15848.1 571.817   1
   4  -8   2 19154.2 933.701   6
   4   8   2 20620.0 1008.05   5
  -4  -8  -3 8812.88 421.746   1
  -4   8  -3 10444.6 579.193   8
  -4  -8  -3 10858.8 667.827   7
   4   8   3 10938.2 609.115   3
   4  -8   3 10663.9 722.164   6
   4   8   3 10765.1 741.475   5
   4   8   4 3014.21 367.007   2
  -4  -8  -4 4386.57 434.198   7
  -4   8  -4 3859.86 379.133   8
   4   8   4 3633.25 434.837   5
   4   8   4 3568.81 346.995   3
  -4  -8  -4 2817.40 260.191   1
   4  -8   4 4358.00 500.302   6
   4   8   5 242.507 164.432   2
  -4   8  -5 191.180 169.586   8
  -4  -8  -5-116.714 125.913   1
  -4  -8  -5 381.826 224.905   7
   4  -8   5 247.786 220.658   6
   4   8   5 171.080 130.075   3
   4   8   5 157.586 188.276   5
  -4   8  -6 9501.21 615.577   8
   4   8   6 9974.09 643.645   2
   4  -8   6 9704.80 744.614   6
   4   8   6 8846.70 669.638   5
   4  -8   7-82.4709 217.382   6
  -4   8  -7 20.5326 164.078   8
   4   8   7 214.263 158.362   2
   4   8   7-210.337 217.700   5
  -4   8  -8 2137.01 347.659   8
   4  -8   8 2737.70 438.898   6
   4   8   8 2236.31 328.025   2
   4   8   8 2533.59 374.418   5
   4   8   9 248.142 192.553   2
  -4   8  -9 67.7585 189.639   8
   4  -8   9 254.414 229.115   6
   4   8   9 116.738 207.896   5
   4   8   9-235.984 239.949   4
   4   8  10 1115.96 316.241   4
  -4   8 -10 840.975 278.918   8
   4   8  10 852.223 217.850   2
   4  -8  10 968.871 315.964   6
   4   8  10 1007.23 289.225   5
   4   8  11 2002.59 389.765   4
   4   8  11 2289.18 365.547   2
  -4   8 -11 1893.72 350.818   8
   4  -8  11 2036.09 399.636   6
   4   8  11 2806.90 436.941   5
   4   8  12 1416.95 376.093   4
  -4   8 -12 1319.95 335.242   8
   4   8  12 1665.43 346.813   2
   4  -8  12 1744.06 380.358   6
  -4   8 -13 4739.35 567.355   8
   4   8  13 5952.80 669.335   4
   4  -8  13 6682.11 706.868   6
  -4   8 -14 1731.26 398.951   8
   4  -8  14 1445.71 380.275   6
   4   8  14 1709.38 398.741   4
  -4   8 -15 2632.55 494.556   8
  -4   9  16 2276.56 481.908   4
   4  -9 -16 1749.24 397.310   1
  -4   9  15 435.218 247.584   4
   4  -9 -15 715.474 320.074   1
  -4   9  14 4416.59 579.033   4
   4  -9 -14 3490.53 519.918   1
   4  -9 -13 146.387 208.411   1
  -4   9  13 604.868 276.261   4
   4  -9 -12 2209.79 387.852   1
  -4   9  12 3435.79 482.644   4
   4  -9 -11 1125.11 295.404   1
  -4   9  11 1465.81 294.776   4
   4   9 -11 1389.53 338.725   5
   4   9 -10 8032.87 681.908   5
   4  -9 -10 7140.55 650.440   1
   4  -9  -9 857.144 263.003   1
   4   9  -9 982.542 297.679   5
   4  -9  -8-148.427 181.347   1
   4   9  -8 194.116 229.583   5
   4   9  -7 837.361 298.510   5
   4  -9  -7 323.822 212.241   1
   4   9  -6 3666.11 509.855   5
   4  -9  -6 3803.18 455.471   1
   4  -9  -5 602.012 184.640   6
   4   9  -5 615.279 285.629   5
   4  -9  -5 430.048 226.222   1
   4  -9  -4 5040.55 531.493   1
   4   9  -4 5461.78 595.440   5
   4  -9  -4 4968.67 430.150   6
  -4  -9   3 4566.75 450.001   7
   4  -9  -3 3691.70 389.798   6
   4   9  -3 5132.52 594.592   5
   4   9  -2 40617.1 1490.42   5
   4  -9  -2 39040.8 1252.37   6
  -4  -9   2 38188.3 1206.18   7
   4   9  -1 44.9910 168.526   3
  -4  -9   1-147.028 191.280   7
   4   9  -1 209.108 254.014   5
   4  -9  -1-34.2208 187.408   6
   4   9   0 76.2228 235.365   5
   4   9   0 246.157 197.125   3
   4  -9   0-48.8221 182.523   6
  -4  -9   0-331.775 227.446   7
  -4  -9  -1 882.821 252.280   7
   4  -9   1 670.418 255.461   6
   4   9   1 400.079 251.080   5
  -4  -9  -2 6066.67 522.282   7
   4  -9   2 6703.43 597.984   6
   4   9   2 6253.01 616.846   5
  -4   9  -3 2153.00 280.854   8
  -4  -9  -3 2337.86 352.561   7
   4   9   3 3049.67 451.467   5
   4  -9   3 2567.05 412.412   6
  -4  -9  -4 233.331 198.929   7
   4  -9   4 522.616 249.333   6
  -4   9  -4 374.674 158.481   8
   4   9   4 962.340 301.913   5
  -4   9  -5 153.229 147.740   8
   4  -9   5 172.721 228.094   6
  -4  -9  -5-508.760 252.737   7
   4   9   5 37.9351 206.538   5
   4   9   6 844.009 223.606   2
  -4   9  -6 477.946 169.608   8
   4   9   6 355.346 220.093   5
  -4  -9  -6 726.875 294.470   7
   4  -9   6 606.835 269.750   6
  -4   9  -7-123.989 177.501   8
   4   9   7 173.492 162.934   2
   4  -9   7 198.833 266.854   6
   4   9   7 67.0711 227.430   5
   4   9   8 5639.31 514.468   2
   4  -9   8 7165.71 703.262   6
   4   9   8 6225.94 617.899   5
  -4   9  -8 7022.50 597.716   8
  -4   9  -9 2520.15 385.443   8
   4   9   9 2362.40 376.248   2
   4   9   9 2500.64 447.245   5
   4  -9   9 3333.55 525.601   6
  -4   9 -10 9756.47 739.545   8
   4  -9  10 12233.1 947.770   6
  -4   9 -11-371.538 241.221   8
   4  -9  11-162.994 245.963   6
   4  -9  12 8101.83 823.072   6
  -4   9 -12 8025.24 736.840   8
   4   9  12 7686.29 762.405   4
   4   9  13 363.082 301.069   4
  -4   9 -13 507.883 257.062   8
  -4   9 -14 230.383 238.586   8
   4 -10 -14-170.552 284.736   1
   4 -10 -13 296.988 269.060   1
   4 -10 -12 5452.16 604.405   1
   4 -10 -11 907.941 262.484   1
   4 -10 -10-260.533 242.740   1
   4 -10  -9 1410.52 366.975   1
   4  10  -9 970.467 337.526   5
   4 -10  -8 15572.0 940.506   1
   4  10  -8 20431.7 1130.68   5
   4  10  -7 2629.05 441.809   5
   4 -10  -7 2723.81 417.573   1
   4 -10  -6 15110.3 914.714   1
   4  10  -6 17034.3 1031.04   5
   4  10  -5 1058.77 394.499   5
   4 -10  -5 394.239 202.070   1
   4 -10  -4 2089.72 313.849   6
   4 -10  -4 2479.98 406.239   1
   4  10  -4 2666.28 491.776   5
  -4 -10   3 383.966 230.422   7
   4 -10  -3 57.4317 192.080   6
   4  10  -3 153.678 274.706   5
   4 -10  -3-333.024 247.583   1
   4 -10  -2 5759.46 533.907   6
   4  10  -2 5104.97 607.143   5
  -4 -10   2 5651.85 527.878   7
  -4 -10   1 7284.45 567.795   7
   4 -10  -1 6791.15 597.127   6
   4  10  -1 6966.41 713.735   5
  -4 -10   0 1389.81 273.379   7
   4 -10   0 1369.61 309.901   6
   4  10   0 2039.88 440.010   5
  -4 -10  -1-109.875 201.502   7
   4 -10   1 636.780 264.425   6
   4  10   1 697.429 335.905   5
  -4 -10  -2 4186.25 469.383   7
   4 -10   2 3260.66 455.673   6
   4  10   2 3553.27 504.148   5
   4  10   3-23.8966 244.837   5
   4 -10   3-59.3247 245.596   6
  -4 -10  -3 172.276 218.989   7
  -4 -10  -4 9613.85 714.430   7
   4 -10   4 10509.9 813.096   6
   4  10   4 11029.8 851.722   5
  -4 -10  -5 247.107 216.026   7
   4  10   5 215.819 217.632   5
   4 -10   5-146.745 207.728   6
  -4 -10  -6 4535.02 554.884   7
   4 -10   6 4043.52 562.019   6
   4  10   6 4497.25 578.932   5
  -4 -10  -7 366.351 245.518   7
   4 -10   7 330.748 280.337   6
   4  10   7 246.057 233.432   5
   4  10   8 4581.19 631.780   5
   4 -10   8 3623.05 580.815   6
  -4 -10  -8 4184.46 545.871   7
   4 -10   9 2051.14 460.854   6
   4 -10  10 1451.41 423.896   6
   4 -11 -10 272.923 233.440   1
   4 -11  -9-15.8356 247.826   1
   4 -11  -8 454.973 233.220   1
   4 -11  -7 1026.10 323.485   1
   4 -11  -6 254.907 263.961   1
   4  11  -6 405.145 341.748   5
   4 -11  -5 17191.1 1026.29   1
   4  11  -5 22078.8 1254.47   5
   4 -11  -4-293.035 255.782   1
   4  11  -4 625.060 386.743   5
   4  11  -3-376.572 275.756   5
   4 -11  -3-574.870 340.411   1
   4 -11  -2 3990.71 480.591   6
   4  11  -2 5436.38 688.848   5
   4 -11  -1 5768.75 593.000   6
   4  11  -1 5000.36 653.608   5
   4 -11   0 6395.40 623.965   6
   4  11   0 8016.52 780.767   5
   4 -11   1 94.2080 210.353   6
  -4 -11  -1 195.233 222.730   6
   4  11   1 809.093 320.746   5
   4 -11   2-184.971 258.484   6
   4  11   2 36.4810 268.972   5
   4  11   3 61.8197 237.793   5
   4 -11   3-329.448 311.108   6
   4 -11   4 520.865 272.108   6
   4  11   4 1071.11 370.442   5
   4 -11   5 717.657 260.855   6
   4  11   5 413.559 287.377   5
   4 -11   6 1873.98 403.565   6
   4 -11   7 314.055 268.679   6
   4 -12  -5 705.933 319.983   1
  -4 -12   5 451.266 297.229   6
  -4 -12   4 13327.4 1028.05   6
   4 -12  -4 9749.49 809.834   1
  -4 -12   3 405.520 277.781   6
   4 -12  -3 246.602 248.143   1
   4 -12  -2-54.8364 251.441   1
  -4 -12   2-581.461 316.950   6
  -4 -12   1-418.584 345.724   6
   4 -12   0 242.019 203.965   6
   4 -12   1 307.414 238.762   6
   4 -12   2-207.499 299.540   6
   4 -12   3-54.2030 312.032   6
   5   0 -21 267.235 311.455   1
  -5   0  21-194.123 241.671   4
   5   0 -20 998.808 332.901   1
  -5   0  20 957.511 339.973   4
  -5   0  19 228.847 233.782   4
   5   0 -19 22.3474 221.360   1
   5   0 -18 483.365 255.262   1
  -5   0  18 518.731 271.140   4
  -5   0  17-404.929 242.345   4
   5   0 -17 228.458 235.304   1
  -5   0  16 567.837 268.095   4
   5   0 -16 438.985 238.393   1
   5   0 -15-47.9047 190.729   1
  -5   0  15-343.895 248.213   4
   5   0 -14 344.475 71.8452   5
   5   0 -14 534.218 146.365   3
  -5   0  14 631.911 255.293   4
   5   0 -14 472.121 236.702   1
   5   0 -13 127.729 176.379   1
   5   0 -13 32.1140 122.170   3
  -5   0  13-320.641 214.481   4
   5   0 -12 2488.14 327.885   1
  -5   0  12 3002.92 366.904   4
   5   0 -12 2527.50 249.627   3
  -5   0  11 351.278 175.647   4
   5   0 -11 127.376 120.717   3
   5   0 -11 26.5477 175.775   1
   5   0 -10 1312.24 189.354   3
   5   0  -9 101.812 119.215   3
   5   0  -8 33701.3 760.865   3
  -5   0   8 31985.6 741.333   3
  -5   0   7 131.805 98.2282   3
   5   0  -7 68.3827 111.317   3
  -5   0   6 26027.5 620.403   3
   5   0  -6 26262.5 625.881   3
  -5   0   5-6.77863 98.3833   1
   5   0  -5-21.1084 97.3617   3
  -5   0   5-124.347 97.3245   3
  -5   0   4 75890.9 1068.02   1
  -5   0   4 73964.7 946.321   2
   5   0  -4 75857.7 1153.30   8
   5   0  -4 72505.1 1118.50   7
   5   0  -4 72573.9 986.452   3
  -5   0   3 17.1129 58.8506   2
   5   0  -3 121.508 80.8480   7
  -5   0   3 92.8340 71.1249   1
  -5   0   3 140.657 85.7080   6
   5   0  -3-19.1446 80.5360   8
   5   0  -2 89708.8 973.377   2
  -5   0   2 89912.0 968.252   2
   5   0  -2 91754.4 1158.64   8
  -5   0   2 94008.1 1153.12   6
   5   0  -2 89992.2 1107.67   7
   5   0  -2 90293.1 1010.95   1
   5   0  -1 93.4686 84.1656   8
  -5   0   1-7.90360 72.8905   6
   5   0  -1 31.6946 80.8479   7
  -5   0   1-8.54558 58.9698   2
   5   0  -1 45.3557 67.9567   2
   5   0   0 56751.1 807.867   2
   5   0   0 54209.6 870.096   8
  -5   0   0 58100.3 820.814   2
  -5   0   0 57780.2 889.719   6
   5   0   1-54.9655 79.6685   8
  -5   0  -1 66.6372 68.6541   6
  -5   0  -1 109.900 74.7266   2
   5   0   2 172882. 1631.01   8
  -5   0  -2 173682. 1576.27   6
  -5   0  -3 12.0518 97.0592   4
   5   0   3 117.457 97.0167   8
   5   0   3-54.0896 94.9778   4
  -5   0  -3 68.8878 89.4972   2
  -5   0  -3 13.1262 82.2869   6
  -5   0  -4 29040.9 711.428   4
   5   0   4 27344.2 676.779   6
   5   0   4 28735.9 703.009   4
  -5   0  -4 29170.4 678.906   6
   5   0   5-92.2238 111.284   4
  -5   0  -5 71.4396 158.180   8
  -5   0  -5 73.6724 94.2288   6
   5   0   5-53.4218 96.5831   6
   5   0   6 5312.04 350.031   4
  -5   0  -6 5351.95 384.240   8
   5   0   6 5373.09 313.844   6
  -5   0  -6 5127.62 316.136   6
   5   0   7 48.8983 119.353   4
  -5   0  -7-187.163 164.861   8
   5   0   7 179.279 115.728   6
   5   0   8 28394.5 858.021   4
  -5   0  -8 28085.1 924.559   8
  -5   0  -9-11.9453 160.505   8
   5   0   9-24.7404 126.905   4
   5   0  10 42704.7 1183.46   4
  -5   0 -10 42363.9 1243.55   8
   5   0  10 41920.7 1210.89   2
  -5   0 -11 43.3024 187.765   8
   5   0  11-261.107 184.236   2
   5   0  11 199.355 173.253   4
   5   0  12 3770.24 409.491   4
   5   0  12 3207.91 393.726   2
   5   0  12 3181.09 160.270   5
  -5   0 -12 3769.97 472.180   8
   5   0  13 469.591 170.083   6
   5   0  13 207.865 198.118   4
  -5   0 -13 416.848 274.536   8
   5   0  13 142.489 204.966   2
   5   0  14 7053.30 587.821   4
   5   0  14 6498.09 433.669   6
  -5   0 -14 7690.43 650.478   8
   5   0  14 7114.33 611.117   2
  -5   0 -15-23.2705 262.577   8
   5   0  15 416.772 274.287   4
   5   0  15 84.6752 142.163   6
   5   0  15 405.231 250.598   2
   5   0  16 24486.8 1167.86   4
  -5   0 -16 25239.3 1216.71   8
   5   0  16 23685.4 1171.55   2
  -5   0 -17-283.234 283.020   8
   5   0  17-145.725 232.876   4
   5   0  17 540.657 276.315   2
  -5   0 -18 204.262 275.218   8
   5   0  18 275.844 213.185   2
   5   0  18 556.273 255.738   4
  -5   0 -19 111.463 289.434   8
   5   0  19 190.193 266.424   4
   5   0  19 521.621 294.427   2
   5   0  20 7614.53 761.835   4
  -5   0 -20 6449.93 736.941   8
   5  -1 -21 996.923 326.786   1
  -5  -1  21 1525.17 412.261   4
  -5   1  21 2246.50 492.855   4
  -5   1  20 354.680 278.694   4
  -5  -1  20 287.154 228.597   4
   5  -1 -20 185.898 253.953   1
   5   1 -20 431.935 273.982   1
   5   1 -19 5006.47 622.846   1
  -5  -1  19 4117.28 551.644   4
  -5   1  19 4852.42 608.352   4
   5  -1 -19 4846.16 590.509   1
   5   1 -18 5695.32 618.028   1
   5  -1 -18 6292.93 631.625   1
  -5  -1  18 5981.69 638.912   4
  -5   1  18 5774.01 626.988   4
  -5   1  17 455.995 296.206   4
   5  -1 -17 625.698 249.161   1
  -5  -1  17 49.9711 191.456   4
   5   1 -17 623.016 263.595   1
   5   1 -16 165.919 180.022   1
   5  -1 -16 25.7469 251.827   1
  -5  -1  16-55.6329 206.965   4
  -5   1  16 40.1848 224.644   4
   5   1 -15 374.297 199.308   1
  -5  -1  15 259.194 220.023   4
  -5   1  15 602.828 229.887   4
   5  -1 -15 500.434 203.176   1
   5   1 -14 2144.73 288.309   3
  -5  -1  14 2309.71 365.388   4
  -5   1  14 1983.61 342.264   4
   5  -1 -14 1713.86 307.966   1
   5   1 -14 1633.67 136.542   5
   5   1 -14 1437.28 306.769   1
   5  -1 -13 5149.74 486.237   1
  -5   1  13 4452.48 448.664   4
   5   1 -13 5168.15 393.203   3
   5  -1 -13 4544.40 308.355   3
   5   1 -13 4677.65 450.889   1
  -5  -1  13 4870.06 461.332   4
   5   1 -13 4865.96 245.445   5
  -5   1  12 1625.13 276.994   4
   5   1 -12 1683.09 286.254   1
   5  -1 -12 1836.32 192.788   3
  -5  -1  12 1671.76 286.051   4
   5   1 -12 1588.59 248.719   3
   5  -1 -12 2026.58 313.923   1
  -5   1  12 1476.10 176.377   3
   5   1 -12 1710.00 162.682   5
   5   1 -11 234.046 156.498   1
   5   1 -11 384.053 154.444   3
  -5  -1  11 192.364 154.632   4
   5  -1 -11 358.152 96.2887   3
  -5   1  11 369.698 106.574   3
   5  -1 -11 571.120 189.350   1
  -5   1  11 374.255 180.537   4
   5   1 -10 10047.2 560.270   1
   5  -1 -10 9502.81 399.470   3
   5   1 -10 9537.72 485.651   3
  -5   1  10 8936.18 376.230   3
   5   1  -9 22506.1 713.889   3
   5  -1  -9 23911.3 596.908   3
  -5   1   8 74451.1 1093.74   6
   5   1  -8 73389.2 1227.88   3
   5  -1  -8 74555.1 999.588   3
   5   1  -7 1196.31 177.714   3
  -5   1   7 995.165 146.646   6
   5  -1  -7 1167.60 141.850   3
  -5   1   6 2527.36 211.724   6
   5   1  -6 2761.44 246.592   1
   5   1  -6 2354.09 239.627   3
   5  -1  -6 2898.19 202.099   3
  -5  -1   6 2665.34 249.045   1
   5   1  -5 13326.4 524.109   8
   5   1  -5 13068.0 482.849   3
  -5   1   5 13173.8 444.777   6
   5   1  -5 13187.9 462.308   1
  -5  -1   5 13326.8 474.917   3
   5  -1  -5 13167.4 409.681   3
  -5  -1   5 14427.4 488.057   1
   5   1  -4 302.708 101.145   8
   5  -1  -4 577.116 138.749   8
   5   1  -4 703.411 121.962   1
  -5  -1   4 595.994 118.129   1
   5   1  -4 434.674 132.770   7
  -5   1   4 501.471 77.8668   2
  -5   1   4 624.792 118.803   6
   5  -1  -4 373.161 101.744   3
  -5  -1   4 479.331 109.270   2
  -5  -1   4 409.697 109.607   3
  -5  -1   3 201241. 1780.44   8
   5  -1  -3 203582. 1850.69   8
   5   1  -3 203214. 1857.03   7
  -5  -1   3 208292. 1734.77   2
   5  -1  -3 201749. 1667.41   6
  -5   1   3 204525. 1679.41   6
   5   1  -3 207707. 1780.79   8
   5   1  -3 203099. 1458.07   1
  -5  -1   3 203291. 1734.51   3
   5  -1  -3 205230. 1663.59   7
  -5   1   3 201763. 1205.86   2
  -5  -1   3 205737. 1486.94   1
   5  -1  -2 62750.2 670.713   2
  -5  -1   2 61745.6 923.980   2
  -5   1   2 60610.0 661.969   2
  -5  -1   2 61947.8 730.296   1
  -5   1   2 62794.6 936.512   6
   5   1  -2 62666.8 1004.94   7
   5  -1  -2 62165.9 989.438   8
  -5  -1   2 61393.0 930.729   8
   5  -1  -2 61510.7 844.123   7
   5   1  -2 59539.7 718.072   1
   5   1  -2 62113.8 915.619   8
  -5  -1   2 62359.5 944.800   3
   5   1  -1 111.314 54.0391   1
  -5   1   1 112.309 85.8801   6
   5   1  -1 338.373 105.314   7
   5   1  -1 57.3119 70.5746   8
  -5  -1   1 67.5647 95.2275   8
  -5   1   1 96.8934 72.9881   7
   5  -1  -1 33.3705 73.4609   7
  -5   1   1 32.1512 48.2729   2
   5  -1  -1-25.4759 59.0215   2
  -5  -1   1 105.862 70.6603   2
  -5   1   0 144076. 1168.87   7
   5  -1   0 142661. 1159.28   2
  -5   1   0 137757. 1155.88   2
  -5  -1   0 141996. 1318.53   8
  -5   1   0 148960. 1472.62   6
  -5  -1   0 146866. 1457.38   6
   5  -1   0 143314. 1176.87   7
   5  -1   0 147467. 1503.22   8
  -5  -1   0 145141. 1429.22   2
   5   1   0 141026. 1307.67   8
  -5  -1  -1 1467.37 155.993   8
  -5  -1  -1 903.341 133.449   2
   5   1   1 790.753 109.755   8
  -5   1  -1 1460.61 139.611   7
  -5  -1  -1 1136.02 158.691   6
   5  -1   1 771.973 116.447   2
   5  -1   1 789.615 132.974   8
  -5   1  -1 761.232 134.551   6
  -5  -1  -1 526.365 111.490   4
  -5  -1  -2 221032. 1917.33   4
  -5  -1  -2 220117. 1740.72   6
   5  -1   2 220260. 1702.56   2
   5  -1   2 219739. 1948.71   8
  -5  -1  -2 210097. 1716.58   8
  -5   1  -2 221262. 1878.27   6
  -5  -1  -2 220206. 1888.96   2
   5   1   2 216575. 1722.62   8
  -5   1  -2 217334. 1546.44   4
  -5   1  -3 472.896 130.430   6
   5  -1   3 658.197 136.611   8
  -5  -1  -3 398.757 121.348   8
  -5   1  -3 382.455 97.4080   4
   5   1   3 709.573 132.595   8
  -5  -1  -3 720.135 142.314   4
   5   1   3 524.603 124.599   6
  -5  -1  -3 309.396 103.181   6
   5  -1   3 389.898 122.090   2
   5   1   4 16697.7 435.129   1
  -5   1  -4 15895.3 482.749   4
  -5  -1  -4 15965.7 490.077   6
  -5  -1  -4 15904.4 537.466   8
   5   1   4 15040.8 482.623   6
   5  -1   4 15702.3 540.534   2
   5  -1   4 16566.5 483.781   4
   5  -1   5 6189.56 331.337   4
   5   1   5 5824.78 294.542   1
   5   1   5 6041.11 314.847   6
   5  -1   5 6417.78 359.911   6
  -5  -1  -5 5984.30 305.374   6
  -5  -1  -5 6475.96 374.262   8
  -5   1  -5 6377.70 335.219   4
   5   1   5 6188.00 388.705   4
   5   1   6 29624.6 702.264   1
   5  -1   6 30225.1 742.566   4
  -5  -1  -6 29585.8 812.914   8
   5   1   6 28555.2 675.129   6
   5   1   6 29184.1 840.644   4
  -5  -1  -6 28044.8 670.145   6
   5   1   7 5.57191 116.767   4
   5  -1   7 198.615 122.565   4
   5   1   7 205.929 102.013   6
  -5  -1  -7 266.409 106.983   6
  -5  -1  -7 51.8946 135.918   8
   5   1   8 40760.5 1090.59   4
   5  -1   8 40972.0 997.031   4
   5   1   8 39726.2 841.823   6
  -5  -1  -8 37856.3 851.609   6
  -5  -1  -8 43383.0 1098.93   8
   5   1   9 566.511 155.913   4
  -5   1  -9 390.266 182.777   8
  -5  -1  -9 586.323 202.283   8
   5   1   9 542.429 139.175   6
  -5  -1  -9 496.099 119.901   6
   5   1   9 688.880 212.140   2
   5  -1   9 732.698 173.228   4
   5   1  10 11594.4 640.411   4
   5  -1  10 12649.6 615.233   4
  -5  -1 -10 12186.8 652.374   8
  -5   1 -10 13070.4 708.861   8
   5   1  10 12092.6 653.538   2
   5   1  10 11355.3 485.017   6
   5   1  10 11629.0 380.207   5
   5  -1  11 775.042 199.543   6
   5   1  11 327.418 176.121   2
   5  -1  11 644.158 218.802   4
   5   1  11 503.170 205.423   4
  -5   1 -11 700.087 255.401   8
   5   1  11 380.173 97.4746   5
   5   1  12 74915.7 1760.55   4
   5  -1  12 77016.2 1672.70   4
   5   1  12 76054.5 1762.08   2
   5  -1  12 73393.7 1449.20   6
  -5  -1 -12 76793.4 1765.39   8
  -5   1 -12 78283.7 1879.52   8
   5   1  12 74025.6 867.207   5
   5   1  13 598.336 310.627   4
   5  -1  13 976.491 301.165   4
  -5  -1 -13 1086.65 378.831   8
   5   1  13 457.228 243.255   2
   5  -1  13 612.415 217.779   6
  -5   1 -13 956.974 345.203   8
   5   1  14 37836.7 1363.73   4
   5  -1  14 37378.9 1283.77   4
  -5   1 -14 36821.9 1408.24   8
  -5  -1 -14 38471.9 1363.54   8
   5  -1  14 37157.7 1092.22   6
   5   1  14 36713.4 1332.12   2
   5  -1  14 36913.7 1355.45   2
   5   1  15 6334.95 600.248   4
   5  -1  15 6007.67 563.009   4
  -5  -1 -15 6798.16 623.272   8
   5  -1  15 5978.92 462.766   6
   5   1  15 6191.06 595.730   2
  -5   1 -15 5799.06 619.198   8
   5  -1  15 5937.09 574.102   2
   5   1  16-57.5069 211.407   4
  -5  -1 -16 179.306 231.618   8
   5  -1  16 99.3350 164.049   6
   5  -1  16-153.342 213.622   2
   5   1  16 337.615 234.057   2
  -5   1 -16 395.537 282.519   8
   5  -1  16 12.0689 194.054   4
   5   1  17 6499.93 655.617   4
  -5  -1 -17 7553.72 681.793   8
  -5   1 -17 8076.48 741.596   8
   5   1  17 7362.63 685.879   2
   5  -1  17 6791.00 660.929   2
   5  -1  17 7461.03 660.037   4
  -5   1 -18-258.909 234.227   8
   5   1  18-25.5352 241.696   4
  -5  -1 -18-85.2114 311.417   8
   5   1  18-188.769 237.940   2
   5  -1  18-323.312 307.547   4
   5  -1  18-549.434 339.645   2
  -5   1 -19 550.642 345.167   8
   5  -1  19 807.744 307.995   4
  -5  -1 -19 706.097 310.020   8
   5   1  19 1187.36 340.291   2
   5  -1  19 864.752 316.107   2
   5   1  19 789.452 322.908   4
  -5  -1 -20 455.652 284.041   8
   5   1  20-20.3631 299.408   4
   5  -1  20-263.594 271.241   4
   5  -1  21 754.342 373.215   4
  -5  -2  21 264.936 297.891   4
  -5  -2  20 200.049 259.619   4
   5  -2 -20 616.034 284.542   1
  -5   2  20 695.348 323.363   4
  -5   2  19 475.646 291.656   4
  -5  -2  19-73.9632 236.923   4
   5  -2 -19-214.892 264.190   1
  -5   2  18 229.588 200.351   4
   5  -2 -18 630.164 245.041   1
  -5   2  17 615.124 258.494   4
   5  -2 -17 786.371 271.340   1
   5   2 -17 94.9982 223.525   1
  -5  -2  17 489.765 290.482   4
   5   2 -16 453.413 242.592   1
  -5   2  16 487.769 284.849   4
  -5  -2  16-87.1376 188.208   4
   5  -2 -16 56.7287 202.855   1
  -5   2  15 879.885 292.471   4
  -5  -2  15 1069.92 271.423   4
   5   2 -15 746.997 243.151   1
   5  -2 -15 570.071 225.964   1
   5   2 -14 1595.48 309.990   1
  -5   2  14 1420.82 305.175   4
  -5  -2  14 2393.74 372.878   4
   5   2 -14 2217.67 321.033   3
   5   2 -14 2143.24 187.023   5
   5  -2 -14 1573.37 302.642   1
   5   2 -13 724.411 250.590   1
  -5  -2  13 1083.27 277.072   4
   5   2 -13 661.124 245.390   3
   5   2 -13 920.656 142.225   5
  -5   2  13 891.605 256.424   4
   5  -2 -13 752.413 234.280   1
   5  -2 -12 2652.37 363.361   1
  -5  -2  12 2379.68 351.349   4
  -5   2  12 2181.51 333.211   4
   5   2 -12 2641.78 300.250   3
   5   2 -12 2314.69 324.173   1
  -5   2  12 1972.74 187.493   6
   5  -2 -12 2312.86 177.630   3
   5   2 -12 2553.67 212.335   5
   5   2 -11 7996.43 536.102   1
  -5   2  11 8563.59 581.147   4
  -5   2  11 8170.81 358.989   6
   5   2 -11 8616.53 517.897   3
   5  -2 -11 8637.75 559.012   1
   5  -2 -11 8191.47 327.804   3
   5   2 -11 8468.46 376.945   5
   5   2 -10 21871.1 790.072   3
   5  -2 -10 21491.8 512.466   3
  -5   2  10 20865.0 557.347   6
   5  -2 -10 21577.2 845.776   1
  -5   2  10 22467.7 865.969   4
   5   2 -10 22043.2 596.215   5
   5   2 -10 22165.8 821.460   1
  -5   2   9 4833.17 396.223   4
   5   2  -9 4497.93 289.295   5
   5   2  -9 3894.43 344.734   3
   5   2  -9 4042.63 340.498   1
  -5   2   9 4121.93 255.407   6
   5  -2  -9 4427.98 231.774   3
   5   2  -8 8800.16 474.351   3
  -5   2   8 8850.61 358.512   6
   5   2  -8 8485.31 383.089   5
   5  -2  -8 9151.61 320.894   3
  -5   2   7 2907.58 208.310   6
   5   2  -7 3041.28 279.641   3
   5  -2  -7 2669.23 179.363   3
   5   2  -6 119346. 1598.75   3
  -5   2   6 121005. 1284.65   6
  -5  -2   6 119794. 1473.85   1
   5  -2  -6 120587. 1157.81   3
   5   2  -6 121001. 1453.80   1
  -5   2   5 30086.5 414.103   2
  -5   2   5 31957.7 667.885   6
  -5  -2   5 31523.1 701.126   1
   5   2  -5 31209.3 681.863   1
   5   2  -5 32313.9 808.468   8
   5  -2  -5 30423.1 650.141   6
  -5   2   5 31585.2 783.413   4
   5   2  -4 64634.7 1053.29   8
  -5   2   4 65089.5 961.587   6
   5   2  -4 61957.9 871.279   1
   5  -2  -4 65750.9 953.159   6
  -5  -2   4 62860.2 884.473   1
  -5  -2   3 12522.7 481.980   2
   5   2  -3 12212.9 434.863   8
   5  -2  -3 12703.2 481.167   8
   5   2  -3 12162.1 340.703   1
   5  -2  -3 12283.3 424.530   6
  -5   2   3 12800.8 435.426   6
  -5  -2   3 12199.7 349.582   1
   5   2  -2 1706.73 165.565   8
  -5  -2   2 1729.62 216.876   2
  -5  -2   2 2988.23 178.424   1
   5  -2  -2 1474.50 174.530   6
   5  -2  -2 1884.52 194.778   8
   5  -2  -2 1847.81 94.2277   2
   5   2  -2 1667.19 194.616   7
   5  -2  -2 1632.14 149.811   7
  -5   2   2 1673.88 182.044   6
  -5  -2   2 2542.78 262.030   3
   5   2  -2 1567.72 111.524   1
  -5  -2   2 3539.59 276.617   8
  -5  -2   1 22888.9 516.399   8
   5  -2  -1 23509.0 626.227   8
   5  -2  -1 23181.0 432.385   7
   5   2  -1 24067.9 670.584   7
   5   2  -1 23300.6 505.924   8
   5  -2  -1 22822.6 382.987   2
  -5  -2   1 23382.1 637.189   2
  -5   2   1 23722.4 615.973   6
  -5  -2   1 23974.1 618.646   3
   5   2   0 152681. 1273.09   8
  -5  -2   0 157597. 1643.12   2
  -5   2   0 153963. 1032.36   7
  -5  -2   0 153838. 1297.34   8
   5  -2   0 157999. 1638.40   8
  -5   2   0 159304. 1628.30   6
  -5  -2   0 160827. 1560.51   3
  -5   2  -1 13023.1 493.880   6
   5  -2   1 12844.5 485.156   8
  -5  -2  -1 12774.2 477.745   2
   5  -2   1 12117.9 372.674   2
  -5  -2  -1 12452.1 373.447   8
  -5   2  -1 13792.1 304.092   7
   5   2   1 13493.6 376.445   8
  -5  -2  -1 12856.8 494.716   4
  -5  -2  -2 117072. 1301.54   6
  -5  -2  -2 114674. 1143.69   8
   5   2   2 113833. 1164.08   8
   5   2   2 112460. 1280.14   3
  -5   2  -2 111740. 949.514   4
   5   2   3 747.972 87.0997   1
  -5  -2  -3 470.255 107.907   8
  -5  -2  -3 890.410 147.387   6
   5   2   3 551.100 140.154   3
  -5   2  -3 456.430 81.7416   4
   5   2   4 31334.5 548.330   1
  -5  -2  -4 31052.8 656.216   6
  -5   2  -4 30952.6 595.308   4
  -5  -2  -4 31521.5 696.846   8
   5   2   4 30766.8 672.613   3
   5  -2   4 32299.2 601.442   4
   5  -2   5 168.572 82.4330   4
  -5  -2  -5 299.798 111.189   6
   5   2   5 238.214 81.2861   1
  -5   2  -5 180.828 82.3092   4
   5   2   6 327.043 89.5335   1
  -5   2  -6 253.230 91.0194   4
  -5  -2  -6 377.214 102.039   6
   5  -2   6 326.645 104.847   4
  -5  -2  -6 523.539 140.252   8
   5   2   6 584.768 127.740   5
   5  -2   7 6004.77 339.036   4
  -5  -2  -7 5984.43 386.199   8
  -5  -2  -7 5846.69 295.935   6
   5   2   7 6043.59 318.772   5
   5   2   7 5910.89 296.271   6
   5  -2   8 1677.99 211.439   4
   5  -2   8 1800.66 244.166   6
  -5  -2  -8 1874.62 252.906   8
  -5  -2  -8 1463.95 162.489   6
   5   2   8 1745.88 261.821   4
   5   2   8 1542.42 236.502   2
   5   2   8 1403.40 170.051   5
   5   2   8 1377.41 156.417   6
   5  -2   9 1835.83 257.970   6
   5   2   9 1981.23 191.830   6
  -5  -2  -9 2180.01 196.883   6
  -5  -2  -9 2109.23 275.247   8
   5  -2   9 2083.20 243.441   4
  -5   2  -9 2252.28 322.123   8
   5   2   9 2267.79 279.237   2
   5   2   9 2033.56 270.191   4
   5   2   9 2038.08 198.529   5
   5   2  10 31902.5 1098.52   4
   5  -2  10 33001.9 953.727   4
  -5  -2 -10 32680.8 1032.74   8
   5   2  10 30383.5 708.088   6
   5   2  10 31111.1 1040.83   2
   5  -2  10 30554.5 944.789   6
  -5  -2 -10 29451.2 698.633   6
   5   2  10 30449.6 700.764   5
  -5   2 -10 33962.5 1169.98   8
   5  -2  11 5337.35 420.354   4
   5  -2  11 4732.56 407.356   6
  -5   2 -11 4761.01 491.277   8
  -5  -2 -11 5525.34 467.037   8
   5   2  11 5096.28 460.859   2
   5   2  11 4949.81 465.239   4
   5   2  11 4488.44 289.394   5
   5   2  11 4258.00 276.808   6
   5   2  12 25017.7 1060.00   4
   5  -2  12 25724.6 943.462   4
   5   2  12 24063.2 643.656   6
   5   2  12 24112.1 999.151   2
  -5   2 -12 25230.9 1101.90   8
   5  -2  12 25176.0 907.393   6
  -5  -2 -12 27284.6 1034.15   8
   5   2  12 24871.1 596.188   5
   5   2  13 24364.1 1082.12   4
   5  -2  13 24683.1 974.382   4
  -5   2 -13 23639.3 1102.08   8
  -5  -2 -13 23790.9 1025.08   8
   5  -2  13 23398.7 902.432   6
   5   2  13 23840.8 1033.71   2
  -5   2 -14 1828.39 380.489   8
  -5  -2 -14 1968.32 373.685   8
   5  -2  14 2150.08 310.176   6
   5   2  14 1615.10 334.283   4
   5   2  14 1933.08 330.762   2
   5  -2  14 1383.16 281.561   4
   5  -2  15 316.587 201.429   4
  -5  -2 -15 504.682 260.487   8
  -5   2 -15 250.075 260.031   8
   5  -2  15 378.905 179.717   6
   5   2  15 678.373 269.048   4
   5   2  15 406.012 216.041   2
   5  -2  16 4212.02 469.766   4
   5   2  16 3219.27 464.488   4
   5  -2  16 3738.33 412.960   6
  -5  -2 -16 4011.59 489.488   8
   5   2  16 3665.01 470.280   2
  -5   2 -16 3715.21 540.085   8
  -5   2 -17 27.3060 268.436   8
  -5  -2 -17 24.9032 210.680   8
   5  -2  17 58.8510 215.188   4
   5   2  17-5.95508 229.273   4
   5   2  17-4.06196 211.063   2
   5  -2  18 847.078 302.755   4
  -5   2 -18 1356.84 378.878   8
   5   2  18 1945.94 406.602   4
  -5  -2 -18 1307.06 293.257   8
   5   2  18 1386.65 333.317   2
   5  -2  18 1320.18 352.192   2
   5   2  19 1259.78 403.092   4
  -5   2 -19 1004.59 353.699   8
   5   2  19 843.311 277.073   2
   5  -2  19 1169.21 353.388   4
  -5  -2 -19 1472.68 355.672   8
   5  -2  19 1011.77 327.188   2
  -5  -2 -20 100.054 232.423   8
   5  -2  20-117.499 223.904   4
   5  -2  21 2630.29 506.766   4
  -5  -3  21 1829.03 432.205   4
  -5   3  20 2268.02 479.545   4
   5  -3 -20 2424.90 461.605   1
  -5  -3  20 1981.75 441.213   4
   5  -3 -19 1095.56 349.295   1
  -5   3  19 1333.81 367.653   4
  -5  -3  19 416.127 270.744   4
  -5   3  18 14938.5 1021.74   4
   5  -3 -18 15799.6 997.388   1
  -5  -3  18 15455.1 991.663   4
  -5  -3  17 92.8672 230.495   4
  -5   3  17 622.190 288.479   4
   5  -3 -17 858.219 290.833   1
  -5   3  16 2827.74 438.528   4
  -5   3  16 3377.23 378.454   2
   5  -3 -16 3577.83 477.387   1
  -5  -3  16 4002.77 487.687   4
   5  -3 -15 9926.25 735.556   1
  -5   3  15 9398.60 560.336   2
  -5  -3  15 8441.45 663.651   4
  -5   3  15 8473.56 687.233   4
  -5   3  14 618.870 243.831   4
   5   3 -14 777.185 228.396   3
  -5  -3  14 621.832 248.076   4
   5   3 -14 432.138 142.343   5
   5  -3 -14 989.543 266.788   1
   5  -3 -13 945.597 278.836   1
   5   3 -13 969.095 176.603   5
  -5   3  13 1192.77 290.277   4
   5   3 -13 872.596 209.425   3
  -5  -3  13 1285.36 294.487   4
  -5   3  12 6430.43 550.011   4
   5  -3 -12 6651.37 561.620   1
   5   3 -12 6106.60 369.558   5
   5   3 -12 5064.81 456.707   3
   5   3 -12 5459.72 477.197   1
   5  -3 -11 21132.5 412.416   3
   5   3 -11 22821.0 690.348   5
   5   3 -11 22522.4 891.965   3
  -5   3  11 21854.2 929.012   4
  -5   3  11 22554.4 523.711   6
   5  -3 -11 24723.6 972.549   1
   5   3 -11 22893.6 895.730   1
   5   3 -10 43996.3 1154.55   1
   5  -3 -10 43014.5 602.616   3
  -5   3  10 43691.8 736.928   6
   5   3 -10 43527.6 937.624   5
  -5   3  10 45221.9 1235.61   4
   5  -3 -10 45872.6 1262.92   1
   5   3 -10 44456.4 1199.06   3
   5   3  -9-2.98430 127.165   1
  -5   3   9-129.707 144.741   4
   5   3  -9-14.1394 160.478   3
  -5   3   9 194.854 86.2939   6
   5  -3  -9 88.3427 59.5520   3
   5  -3  -9 240.055 187.908   1
   5   3  -9 115.278 115.903   5
   5   3  -8 10255.3 555.692   3
  -5   3   8 10581.1 377.251   6
   5  -3  -8 10371.9 309.389   3
   5   3  -8 9717.72 446.609   5
   5  -3  -7 2667.88 177.640   3
  -5   3   7 2984.61 209.728   6
   5   3  -7 2742.28 305.243   3
  -5   3   7 2219.46 130.108   2
   5   3  -7 2694.26 253.235   5
   5  -3  -6 50233.3 835.880   6
  -5   3   6 50584.7 845.373   6
   5   3  -6 49665.8 983.632   5
   5   3  -6 49183.5 938.388   1
  -5  -3   5 205.955 101.291   1
   5   3  -5 101.877 140.172   5
  -5   3   5 190.768 93.6916   6
  -5   3   5-22.6318 89.1768   4
   5   3  -5 98.5276 126.884   8
   5  -3  -5 283.392 117.976   6
   5  -3  -4 47347.6 845.636   6
  -5  -3   4 47920.1 778.934   1
   5   3  -4 48096.2 964.073   5
  -5   3   4 48288.7 868.927   6
  -5   3   4 47769.1 863.410   4
   5   3  -4 47823.4 904.835   8
  -5   3   4 48756.3 1017.61   8
   5  -3  -3 226953. 1886.58   6
   5   3  -3 230308. 1801.61   8
  -5   3   3 227663. 1707.15   4
  -5   3   3 228055. 1941.99   6
  -5   3   3 224772. 2109.42   8
  -5  -3   3 226922. 1473.88   1
  -5   3   2 86403.5 942.665   4
   5  -3  -2 90763.0 1231.45   6
   5  -3  -2 90521.6 1290.42   8
  -5   3   2 89357.5 1256.16   6
  -5  -3   2 88025.9 765.054   1
  -5   3   2 87716.8 1305.83   8
   5   3  -2 90559.3 1037.90   8
   5  -3  -1 34124.7 794.586   8
  -5  -3   1 32466.5 584.423   8
   5  -3  -1 32491.0 439.794   7
   5  -3  -1 30287.4 429.292   2
   5  -3  -1 33501.1 780.383   6
   5   3  -1 33830.3 574.248   8
  -5  -3   0 17095.2 401.885   8
   5  -3   0 17397.1 587.109   6
   5   3   0 18448.2 395.695   8
   5   3   1 797.993 145.384   3
  -5  -3  -1 1263.71 184.626   3
   5   3   1 1036.39 106.475   8
  -5  -3  -1 967.534 127.683   8
  -5   3  -1 644.983 61.5969   4
  -5  -3  -2 20359.4 444.959   8
  -5   3  -2 19291.3 274.243   7
   5   3   2 19497.4 443.343   8
   5   3   2 20353.4 589.443   3
   5   3   3 9025.06 224.036   1
  -5  -3  -3 9392.14 388.356   6
  -5   3  -3 6905.92 207.939   4
   5   3   3 8798.23 387.437   3
  -5  -3  -3 9332.04 322.894   8
  -5   3  -4 2800.52 155.879   4
   5   3   4 3412.99 176.511   1
  -5  -3  -4 3506.83 243.695   6
   5   3   4 3297.57 242.183   3
  -5  -3  -4 3142.17 212.744   8
  -5  -3  -5 2468.97 206.889   8
  -5  -3  -5 2253.36 200.794   6
  -5   3  -5 2420.94 164.866   4
   5   3   5 2326.93 199.281   3
   5   3   5 2369.04 181.158   1
  -5  -3  -5 2224.35 168.853   1
   5  -3   5 2487.39 167.485   4
   5  -3   6 10952.2 382.939   4
  -5   3  -6 10656.4 379.674   4
   5   3   6 11006.3 548.454   2
  -5  -3  -6 11401.3 459.542   8
   5   3   6 10344.1 405.083   3
  -5  -3  -6 9967.00 381.199   6
   5   3   6 10868.5 408.154   1
  -5  -3  -6 10737.7 391.039   1
  -5   3  -7 86.3576 72.7840   4
  -5  -3  -7 97.2332 106.086   1
  -5  -3  -7 87.0051 76.2698   6
  -5  -3  -7-189.448 145.283   8
  -5   3  -7 224.652 163.521   8
   5  -3   7-2.61002 83.0480   4
   5   3   7 57.0647 112.886   2
   5  -3   7-7.93141 140.112   6
   5   3   7 194.542 97.1039   1
   5   3   7 200.151 100.092   3
   5  -3   8 34.4791 149.928   6
  -5   3  -8 458.782 206.805   8
   5  -3   8 148.873 101.860   4
   5   3   8 87.3136 145.598   4
  -5  -3  -8 278.038 85.7233   6
   5   3   8 320.848 170.096   2
  -5  -3  -8 376.968 156.962   8
   5   3   8 361.260 111.077   3
  -5  -3  -8 393.533 132.124   1
   5   3   9 3578.39 393.855   4
   5  -3   9 2775.99 265.194   4
  -5  -3  -9 3150.50 314.087   8
  -5   3  -9 3260.61 402.544   8
  -5  -3  -9 2636.31 192.546   6
   5  -3   9 2318.13 292.829   6
   5   3   9 3002.75 346.371   2
  -5  -3  -9 3240.39 289.692   1
   5   3   9 3253.17 230.433   3
   5  -3  10 6919.37 431.296   4
  -5  -3 -10 6690.32 465.766   8
  -5   3 -10 7409.30 576.856   8
   5   3  10 7748.47 536.742   2
   5  -3  10 6504.16 473.856   6
   5   3  10 7678.52 568.534   4
  -5  -3 -10 6652.86 293.130   6
   5   3  10 7355.08 344.934   3
   5  -3  11 1185.42 203.253   4
  -5  -3 -11 954.808 215.364   8
  -5   3 -11 803.842 242.103   8
   5   3  11 1007.05 206.400   2
   5   3  11 1481.92 287.036   4
   5  -3  11 787.816 189.811   6
   5   3  11 956.684 163.969   5
   5   3  11 1329.57 165.074   3
   5   3  12 8059.53 629.919   4
   5  -3  12 8446.21 532.795   4
  -5   3 -12 8368.91 668.948   8
  -5  -3 -12 8645.43 570.271   8
   5  -3  12 7773.45 553.307   6
   5   3  12 8720.91 613.985   2
   5   3  12 7808.53 401.064   5
   5   3  12 9040.76 385.959   3
   5   3  13 368.955 228.311   4
  -5   3 -13 299.852 236.814   8
  -5  -3 -13 532.620 266.718   8
   5  -3  13 61.8611 186.699   6
   5  -3  13 342.548 167.059   4
   5   3  13 338.422 164.522   2
   5   3  14 10490.8 760.160   4
   5  -3  14 11549.7 683.917   4
  -5  -3 -14 10739.6 699.731   8
   5  -3  14 9659.84 640.399   6
   5   3  14 10504.6 708.462   2
  -5   3 -14 10825.8 806.328   8
   5  -3  15 4221.81 458.837   4
  -5  -3 -15 4662.50 496.120   8
   5  -3  15 4367.90 477.228   6
  -5   3 -15 4871.58 579.905   8
   5   3  15 4488.92 498.657   2
   5   3  15 4411.50 530.771   4
   5  -3  16 321.949 173.664   6
  -5  -3 -16-213.114 217.258   8
   5   3  16 243.638 221.671   2
   5  -3  16 205.038 179.395   4
   5   3  16 471.330 231.688   4
  -5   3 -17 921.834 342.992   8
   5  -3  17 1187.00 285.195   4
  -5  -3 -17 1457.13 350.075   8
   5  -3  17 1318.08 280.313   6
   5   3  17 1090.41 286.367   2
   5   3  17 1290.23 356.483   4
   5   3  18 626.711 314.958   4
   5  -3  18-67.9313 226.311   4
  -5  -3 -18 3.06066 266.134   8
   5   3  18 215.061 233.716   2
  -5   3 -18 644.071 263.524   8
   5  -3  19 574.719 262.123   4
   5   3  19 942.480 294.022   2
  -5  -3 -19 351.164 226.277   8
  -5  -3 -20 4467.40 594.015   8
  -5  -4  21 256.602 264.881   4
   5  -4 -20 3656.21 565.910   1
  -5  -4  20 2944.64 497.556   4
  -5   4  19 1105.85 393.026   4
   5  -4 -19 870.474 301.816   1
  -5  -4  19 708.167 309.368   4
   5  -4 -18 11453.0 861.247   1
  -5  -4  18 10138.1 818.160   4
  -5   4  18 10363.0 881.534   4
   5  -4 -17 10778.2 828.580   1
  -5  -4  17 9114.93 763.230   4
  -5   4  17 10094.6 823.576   4
  -5   4  16 707.846 284.995   4
  -5  -4  16 419.942 252.837   4
   5  -4 -16 1239.25 299.629   1
  -5   4  15-227.993 243.110   4
  -5  -4  15-62.3357 189.471   4
   5  -4 -15 151.903 255.282   1
  -5   4  14 33253.3 1301.64   4
   5  -4 -14 32258.3 1246.22   1
   5   4 -14 31254.9 866.981   5
  -5  -4  14 30877.0 1220.63   4
  -5   4  13 6107.55 550.208   4
   5  -4 -13 6823.58 570.312   1
  -5  -4  13 6543.71 566.174   4
   5   4 -13 6832.59 585.566   3
   5   4 -13 5874.02 405.407   5
   5   4 -12 4883.31 507.762   3
  -5   4  12 4903.65 311.046   2
   5  -4 -12 5334.90 497.286   1
  -5   4  12 4772.71 480.788   4
   5   4 -12 4621.13 358.022   5
  -5   4  11-399.824 233.659   4
   5   4 -11-166.943 213.327   3
   5  -4 -11 312.248 198.794   1
  -5   4  11 93.1001 104.384   2
   5   4 -11-99.1628 151.159   5
  -5   4  10 5498.65 466.185   4
   5   4 -10 5853.36 487.587   3
   5  -4 -10 3795.07 149.301   3
  -5   4  10 5515.48 259.244   6
  -5   4  10 5897.95 277.832   2
   5  -4 -10 6230.97 494.333   1
   5   4 -10 5694.77 400.280   5
  -5   4   9 21404.4 851.458   4
   5   4  -9 21291.6 872.870   3
   5  -4  -9 21115.9 388.738   3
  -5   4   9 21440.7 455.041   2
  -5   4   9 22209.8 536.013   6
   5   4  -9 20615.6 728.761   5
   5  -4  -9 22445.8 883.632   1
   5  -4  -8 3815.71 358.440   1
  -5   4   8 3539.04 155.752   2
  -5   4   8 3904.66 361.620   4
  -5   4   8 4090.63 246.812   6
   5   4  -8 3584.99 382.841   3
   5  -4  -8 4049.84 199.413   3
   5   4  -8 3892.39 316.753   5
   5   4  -7 1558.03 267.896   3
  -5   4   7 1511.73 162.013   6
   5  -4  -7 1832.88 277.771   1
   5   4  -7 1295.69 203.163   5
   5  -4  -7 1266.18 151.447   6
   5  -4  -6 1546.98 172.256   6
  -5   4   6 1852.65 184.700   6
   5  -4  -6 1381.77 226.715   1
   5   4  -6 1353.13 193.590   5
  -5  -4   5 7639.52 374.165   1
  -5   4   5 7332.55 389.457   4
   5  -4  -5 8159.87 491.444   1
   5  -4  -5 7538.76 355.487   6
  -5   4   5 7969.22 376.781   6
   5   4  -5 7905.86 454.632   5
   5   4  -4 12151.4 466.260   8
   5  -4  -4 11580.1 454.209   6
  -5   4   4 11977.1 445.952   4
  -5  -4   4 12808.8 579.226   7
   5   4  -4 12456.1 554.351   5
  -5  -4   4 12092.5 419.591   1
   5   4  -3 960.818 136.027   8
  -5   4   3 791.529 122.362   4
  -5  -4   3 1027.46 207.859   7
  -5  -4   3 990.254 119.930   1
   5  -4  -3 900.694 167.634   6
   5   4  -3 1187.80 203.745   5
  -5   4   2 1311.62 193.981   8
   5   4  -2 1816.61 187.732   8
  -5  -4   2 1656.88 243.430   7
  -5  -4   2 1388.27 124.078   1
   5  -4  -2 1432.70 193.569   6
  -5   4   2 1428.97 131.280   4
   5  -4  -2 1122.08 78.2659   2
  -5  -4   1 4553.05 169.844   1
  -5   4   1 4933.14 186.954   4
   5   4  -1 6089.43 226.026   8
  -5  -4   1 6326.63 409.003   7
   5  -4  -1 4286.48 138.547   7
   5  -4  -1 5637.78 363.918   6
   5   4   0 208524. 1145.83   8
  -5  -4   0 207911. 2269.84   7
   5  -4   0 205084. 2119.72   6
  -5  -4  -1 7775.36 233.364   8
  -5  -4  -1 10461.0 531.727   7
   5   4   1 7633.52 225.030   8
   5  -4   1 9552.54 490.710   6
  -5  -4  -2 161288. 1043.28   8
   5   4   2 170034. 1785.19   3
   5   4   3 39056.7 846.165   3
  -5  -4  -3 38806.0 557.626   8
  -5  -4  -4 1307.05 114.298   1
   5   4   4 1405.04 183.761   3
  -5  -4  -4 1595.00 134.228   8
  -5  -4  -5 4209.29 222.154   1
   5   4   5 4240.11 361.106   2
  -5  -4  -5 4058.40 232.339   8
  -5  -4  -5 3963.58 260.379   6
   5   4   5 3921.97 266.923   3
  -5   4  -5 3606.68 353.090   8
  -5  -4  -6 21341.2 543.574   1
   5   4   6 20470.1 773.656   2
  -5  -4  -6 22424.1 598.196   8
   5  -4   6 20277.4 810.205   6
  -5   4  -6 20837.6 831.370   8
  -5  -4  -6 19509.6 542.441   6
   5   4   6 21073.4 597.354   3
   5   4   6 20949.2 554.579   1
   5   4   6 20764.7 827.769   4
   5  -4   6 20882.0 455.953   4
   5  -4   7 6915.89 306.047   4
   5   4   7 6441.15 460.574   2
   5   4   7 6695.93 355.565   1
  -5   4  -7 6730.24 513.445   8
  -5  -4  -7 6251.30 289.534   6
   5  -4   7 6509.00 482.149   6
   5   4   7 6260.05 330.741   3
  -5  -4  -7 6900.74 346.536   1
  -5  -4  -7 6503.29 360.613   8
   5   4   7 7009.33 512.998   4
   5  -4   8 25230.8 645.797   4
  -5  -4  -8 24520.1 696.680   1
  -5  -4  -8 24939.5 742.317   8
   5   4   8 24014.0 896.325   2
  -5   4  -8 25263.4 993.468   8
   5   4   8 23404.2 609.131   3
  -5  -4  -8 22753.1 514.614   6
   5  -4   8 23886.4 927.648   6
   5   4   8 24800.0 981.565   4
   5  -4   9 4840.47 321.884   4
  -5  -4  -9 5057.18 358.430   1
   5   4   9 5920.35 520.872   4
  -5  -4  -9 4683.93 367.940   8
   5   4   9 4586.18 414.487   2
  -5  -4  -9 4416.58 220.341   6
   5   4   9 4799.75 279.607   3
   5  -4   9 4745.22 451.910   6
  -5   4  -9 4295.52 443.752   8
   5   4  10 11015.0 707.978   4
  -5  -4 -10 10583.7 532.194   1
   5  -4  10 9884.55 478.143   4
   5   4  10 9773.03 618.285   2
  -5   4 -10 9632.80 676.780   8
  -5  -4 -10 9754.14 538.242   8
   5  -4  10 10038.8 646.864   6
   5   4  10 9789.83 377.161   3
   5   4  11 2906.56 434.248   4
  -5  -4 -11 2726.22 304.206   1
  -5  -4 -11 2540.92 316.278   8
  -5   4 -11 3158.60 432.361   8
   5   4  11 3024.98 369.489   2
   5  -4  11 2752.99 358.061   6
   5  -4  11 2907.50 293.483   4
   5  -4  12 4108.15 366.254   4
   5   4  12 3775.26 453.803   4
  -5  -4 -12 4237.56 400.643   8
   5  -4  12 4019.33 441.539   6
   5   4  12 4153.43 448.958   2
  -5   4 -12 3955.25 482.904   8
  -5  -4 -12 3677.00 359.867   1
   5   4  13 10411.0 762.157   4
   5  -4  13 11495.0 630.160   4
  -5  -4 -13 11382.2 678.252   8
  -5   4 -13 11360.7 822.542   8
   5   4  13 10872.5 719.075   2
   5  -4  13 11206.4 738.688   6
  -5  -4 -13 11194.5 647.419   1
  -5  -4 -14 433.655 209.354   8
   5   4  14 268.714 185.021   2
   5  -4  14 433.611 184.302   6
   5  -4  14 395.939 164.586   4
   5   4  14 246.998 193.014   4
  -5   4 -14 271.103 235.518   8
   5   4  15 133.532 259.433   4
  -5   4 -15 276.926 270.187   8
  -5  -4 -15 54.2018 168.302   8
   5   4  15 531.589 283.887   2
   5  -4  15-125.330 173.332   6
   5  -4  15-137.102 182.188   4
   5  -4  16 5280.38 496.549   4
   5   4  16 5038.09 575.218   2
  -5   4 -16 4845.34 608.154   8
  -5  -4 -16 4944.88 512.721   8
   5   4  16 4868.32 597.856   4
   5  -4  16 4965.37 536.400   6
  -5   4 -17 2726.47 506.670   8
   5   4  17 2756.32 469.899   4
   5   4  17 2846.79 473.972   2
   5  -4  17 2279.48 396.332   6
  -5  -4 -17 2936.28 410.082   8
  -5  -4 -18 667.566 265.965   8
  -5   4 -18 537.307 270.419   8
   5   4  18 1171.63 392.372   2
   5  -4  18 944.471 270.643   6
   5   4  18 1560.20 448.467   4
  -5  -4 -19 1010.45 324.265   8
   5   4  19 1043.09 346.811   2
  -5  -5  21 383.369 343.034   4
  -5  -5  20 879.277 369.527   6
  -5  -5  20 489.398 306.126   4
  -5   5  19-256.098 278.481   4
  -5  -5  19 400.043 251.310   4
   5  -5 -19 586.960 261.992   1
   5  -5 -18 6536.72 682.652   1
  -5  -5  18 5956.45 637.323   4
  -5   5  18 5639.20 677.446   4
   5  -5 -17 6095.20 628.252   1
  -5  -5  17 4528.51 543.989   4
  -5   5  17 5507.95 648.315   4
   5  -5 -16 9048.77 745.333   1
  -5  -5  16 8399.23 696.344   4
  -5   5  16 8996.49 774.189   4
   5  -5 -15 1231.01 307.238   1
  -5   5  15 1005.68 333.695   4
  -5  -5  15 834.849 248.740   4
  -5  -5  14-272.545 220.525   4
  -5   5  14 6.95259 235.979   4
   5  -5 -14 24.5958 191.653   1
   5   5 -14 137.951 159.099   5
   5  -5 -13 864.988 249.031   1
  -5   5  13 911.444 269.687   4
   5   5 -13 1221.04 240.032   5
  -5   5  12 4138.27 456.438   4
   5   5 -12 4093.85 469.944   3
   5  -5 -12 4145.65 458.956   1
   5   5 -12 3856.47 369.271   5
   5   5 -11 376.335 168.992   5
   5   5 -11 135.133 215.041   3
  -5   5  11 261.262 158.288   4
   5  -5 -11 485.344 215.777   1
  -5   5  10 7303.37 541.584   4
   5  -5 -10 7032.08 554.846   1
   5   5 -10 7139.86 473.062   5
   5   5 -10 7923.00 600.718   3
  -5   5  10 7462.97 276.564   2
  -5   5   9 1221.83 97.8319   2
   5   5  -9 974.734 258.157   3
  -5   5   9 1137.79 233.211   4
   5  -5  -9 1168.61 103.163   3
   5  -5  -9 1257.57 262.078   1
   5  -5  -9 1045.49 102.950   3
   5   5  -9 1082.70 216.031   5
  -5   5   8 1285.32 235.739   4
   5  -5  -8 1582.86 170.155   6
   5  -5  -8 1669.54 291.168   1
  -5   5   8 1322.60 158.890   6
   5   5  -8 1354.32 278.738   3
   5   5  -8 1509.92 260.449   5
   5   5  -7 1175.07 235.814   3
   5  -5  -7 1429.31 171.455   6
  -5   5   7 1284.45 162.010   6
   5   5  -7 1402.09 254.808   5
   5  -5  -7 1780.11 285.118   1
   5  -5  -6 8440.98 390.269   6
   5   5  -6 7898.92 548.991   3
   5  -5  -6 7977.81 537.924   1
   5   5  -6 8578.08 528.419   5
   5   5  -5-86.5543 143.023   3
  -5   5   5 32.5409 93.9217   4
   5  -5  -5-26.4535 114.527   6
   5  -5  -5-61.5987 143.660   1
   5   5  -5 149.077 167.099   5
  -5  -5   4 2884.64 227.025   1
   5  -5  -4 1963.51 267.041   1
   5  -5  -4 2171.43 236.467   6
  -5   5   4 1961.20 201.853   4
  -5  -5   4 2907.04 326.117   7
   5   5  -4 2125.76 300.725   3
   5   5  -4 2446.37 218.884   8
   5   5  -4 2546.10 313.048   5
  -5   5   3 28.0275 67.4882   4
  -5  -5   3 8.51696 71.1795   1
   5   5  -3 75.4013 73.8101   8
   5   5  -3-90.7593 138.948   3
   5  -5  -3 159.174 111.970   6
   5   5  -3-266.448 211.706   5
  -5  -5   3-70.8420 143.338   7
  -5  -5   2 2396.45 169.974   1
  -5   5   2 2809.39 179.125   4
   5  -5  -2 2602.30 265.833   6
  -5  -5   2 2668.15 303.160   7
   5   5  -2 2421.23 283.254   3
   5  -5  -2 2502.07 131.309   2
   5   5  -2 2534.99 161.726   8
  -5  -5   1 3024.31 170.210   1
  -5   5   1 2660.18 133.229   4
  -5  -5   1 3555.96 327.088   7
   5  -5  -1 3094.13 299.099   6
   5   5  -1 3355.64 145.536   8
   5   5   0 1429.02 218.681   2
  -5  -5   0 1340.57 251.850   7
   5  -5   0 938.542 177.117   6
   5   5   1 22905.5 814.276   2
  -5  -5  -1 22492.5 811.643   7
   5  -5   1 21600.5 787.103   6
   5   5   2 38192.4 1051.52   2
   5  -5   2 36719.3 1052.19   6
  -5  -5  -2 37971.9 1078.84   7
   5   5   2 38650.7 1068.92   5
   5   5   3 1872.22 256.557   2
   5  -5   3 1712.16 263.611   6
   5   5   3 2054.30 283.369   5
  -5  -5  -3 1088.24 92.3349   1
  -5   5  -4 49233.1 1209.09   8
   5   5   4 49747.6 1224.25   2
  -5  -5  -4 45797.1 525.881   8
   5  -5   4 48784.5 1269.61   6
  -5  -5  -4 45394.8 652.554   1
   5   5   4 50459.8 1228.07   5
   5   5   5 7503.59 492.589   2
  -5   5  -5 7550.63 504.787   8
  -5  -5  -5 8064.57 273.825   8
  -5   5  -5 6977.53 203.189   7
   5   5   5 7707.83 401.094   3
   5  -5   5 7892.83 546.812   6
  -5  -5  -5 8045.51 310.414   1
   5   5   5 8225.01 522.049   5
   5   5   5 7730.21 532.206   4
  -5  -5  -6 24298.8 593.240   1
  -5  -5  -6 24304.4 548.769   8
  -5   5  -6 22460.9 904.739   8
  -5  -5  -6 22924.5 617.976   6
   5   5   6 22453.8 656.469   3
   5   5   6 23649.6 872.663   2
   5  -5   6 25335.1 976.652   6
   5   5   6 23008.5 847.330   5
   5   5   6 25237.6 967.163   4
   5   5   7 11383.1 635.272   2
  -5  -5  -7 11246.6 424.846   8
  -5   5  -7 11416.6 669.368   8
  -5  -5  -7 11521.2 453.448   1
   5   5   7 11150.1 453.929   3
  -5  -5  -7 10788.4 398.963   6
   5  -5   7 11763.4 694.723   6
   5   5   7 11255.9 608.157   5
   5   5   7 11989.5 697.883   4
   5  -5   7 10745.2 313.864   4
   5  -5   8 2709.97 192.781   4
   5   5   8 2733.30 363.887   4
  -5   5  -8 2895.18 376.979   8
  -5  -5  -8 2565.48 239.883   1
   5   5   8 2526.04 221.334   3
   5  -5   8 3085.22 395.420   6
  -5  -5  -8 2843.42 250.094   8
   5   5   8 3348.07 362.697   2
   5   5   8 2730.89 314.207   5
   5   5   9-82.0630 169.830   4
   5  -5   9 78.5762 80.6007   4
  -5  -5  -9-23.9506 122.475   8
   5   5   9-47.9949 90.0459   3
  -5   5  -9 91.5919 183.624   8
   5  -5   9-41.6772 163.456   6
  -5  -5  -9-130.494 129.188   1
   5   5   9 46.9074 154.302   5
   5   5   9 19.4572 136.035   2
  -5  -5 -10-55.1632 123.065   8
   5  -5  10 59.4390 96.3654   4
  -5  -5 -10-71.9818 133.838   1
   5   5  10 173.833 163.750   2
   5  -5  10-44.1632 171.306   6
   5   5  10 107.112 165.703   4
   5   5  10 267.680 157.511   5
  -5   5 -10-95.6251 203.814   8
   5   5  11 403.774 212.031   4
   5  -5  11 472.397 162.178   4
  -5  -5 -11 459.387 164.888   8
   5   5  11 756.326 221.092   2
   5  -5  11 327.964 217.424   6
  -5   5 -11-52.8145 260.973   8
   5   5  11 703.799 203.869   5
  -5  -5 -11 250.464 138.946   1
   5   5  12 4540.24 529.769   4
   5  -5  12 4096.26 345.470   4
  -5  -5 -12 4285.21 394.825   8
  -5  -5 -12 3698.14 361.966   1
  -5   5 -12 4098.90 511.777   8
   5   5  12 4339.61 468.423   2
   5  -5  12 3853.78 451.000   6
   5   5  12 3775.99 364.733   5
   5   5  13 1949.72 409.138   4
  -5   5 -13 1829.17 384.490   8
  -5  -5 -13 1680.70 279.693   1
   5  -5  13 1869.67 384.882   6
   5   5  13 1684.55 301.696   2
  -5  -5 -13 1775.53 288.724   8
   5   5  14 12851.7 919.200   4
   5   5  14 10694.1 756.144   2
  -5   5 -14 11586.5 872.112   8
   5  -5  14 12318.3 835.696   6
  -5  -5 -14 12235.6 719.566   8
  -5  -5 -14 11933.6 692.013   1
   5   5  15-169.391 223.885   4
   5   5  15 80.6008 184.242   2
  -5  -5 -15 96.4676 162.101   8
  -5   5 -15 345.349 311.797   8
   5  -5  15-89.6770 235.712   6
   5   5  16 9581.77 824.704   4
  -5   5 -16 8860.73 822.086   8
   5   5  16 9061.96 754.344   2
   5  -5  16 9460.30 781.792   6
   5   5  17 789.030 329.766   4
  -5   5 -17 933.295 360.441   8
   5  -5  17 494.337 219.353   6
   5   5  17 773.285 295.581   2
   5  -5  18-9.62814 249.134   6
   5   5  18 192.777 214.218   2
   5   5  19-43.7121 232.271   2
   5  -5  19-86.5552 258.763   6
  -5  -6  19 2193.22 447.502   4
   5  -6 -19 3621.97 561.467   1
  -5  -6  18-135.763 282.898   4
  -5   6  18-69.8675 232.902   4
   5  -6 -18-181.539 267.905   1
  -5   6  17 2024.73 395.022   4
  -5  -6  17 1875.13 384.088   4
   5  -6 -17 1871.36 389.666   1
   5  -6 -16 360.499 245.608   1
  -5   6  16-41.4909 212.593   4
  -5  -6  16 487.787 243.831   4
  -5  -6  15 478.261 230.277   4
  -5   6  15 301.538 199.699   4
   5  -6 -15 508.195 255.784   1
  -5  -6  14 844.079 291.042   4
   5  -6 -14 120.493 191.713   1
  -5   6  14 688.230 296.747   4
   5   6 -14 319.646 174.123   5
   5  -6 -13 236.017 232.682   1
  -5   6  13-50.3289 194.735   4
   5   6 -13 162.684 184.906   5
   5   6 -12 886.678 296.246   3
   5  -6 -12 1342.91 314.351   1
  -5   6  12 636.244 248.442   4
   5   6 -12 931.144 239.935   5
   5   6 -11 9037.11 597.735   5
   5  -6 -11 7788.65 612.049   1
   5   6 -11 8973.60 694.368   3
  -5   6  11 8735.97 642.420   4
   5  -6 -10-81.4302 204.659   1
  -5   6  10 37.7614 166.749   4
   5   6 -10 235.195 234.256   3
   5   6 -10 18.2825 199.638   5
  -5   6   9 27006.6 1000.22   4
   5   6  -9 27739.3 1131.97   3
   5  -6  -9 28075.6 1089.73   1
   5  -6  -9 28180.0 636.050   6
   5   6  -9 28169.9 1021.78   5
  -5   6   8 5205.35 433.059   4
   5   6  -8 5654.18 524.534   3
   5  -6  -8 5284.56 310.135   6
   5  -6  -8 5581.54 500.864   1
   5   6  -8 4888.56 461.001   5
  -5   6   7 16998.3 709.069   4
   5  -6  -7 16843.2 564.698   6
   5  -6  -7 16577.6 801.175   1
   5   6  -7 16704.2 845.631   3
   5  -6  -7 15908.8 514.026   3
   5   6  -7 16576.5 769.392   5
   5  -6  -6 7454.49 543.878   1
   5   6  -6 7749.88 575.818   3
   5   6  -6 7344.21 539.318   5
   5  -6  -6 6781.71 380.248   6
   5  -6  -5 87.6751 108.612   6
   5   6  -5-147.898 186.011   3
   5  -6  -5-8.49941 146.426   1
   5   6  -5-49.0131 170.619   5
  -5   6   4 879.066 150.261   4
  -5  -6   4 1215.95 236.195   7
   5   6  -4 685.766 232.090   3
   5  -6  -4 812.875 176.270   6
   5   6  -4 968.214 142.322   8
   5   6  -4 1190.16 261.318   5
  -5   6   3 6237.00 305.482   4
  -5  -6   3 6501.87 334.153   1
   5  -6  -3 4837.25 168.556   2
  -5  -6   3 7343.80 492.114   7
   5   6  -3 6898.54 503.777   3
   5  -6  -3 6750.29 422.234   6
   5   6  -3 7534.35 530.501   5
   5   6  -3 6370.95 281.429   8
   5  -6  -2 6854.46 251.989   2
   5  -6  -2 6854.35 447.028   6
  -5  -6   2 6990.99 320.092   1
   5   6  -2 7540.12 532.653   5
  -5  -6   2 6985.71 476.832   7
   5   6  -2 7293.75 511.138   3
   5   6  -2 6455.89 225.920   8
  -5   6   2 7314.09 281.775   4
   5   6  -1 6446.12 460.879   3
  -5  -6   1 6137.10 455.985   7
   5  -6  -1 6072.40 437.411   6
   5   6  -1 6594.85 508.377   5
   5  -6  -1 6296.84 286.275   2
  -5  -6   0 3620.67 361.947   7
   5  -6   0 3806.17 357.873   6
   5   6   0 3930.87 372.578   3
   5   6   0 3724.23 391.635   5
  -5  -6  -1 4122.50 398.624   7
   5   6   1 3947.14 361.174   3
  -5  -6  -1 3342.52 186.331   1
   5  -6   1 3470.80 357.783   6
   5   6   1 4239.51 405.590   5
   5   6   1 3913.59 371.562   2
  -5   6  -2 4949.10 385.387   8
   5  -6   2 4095.94 407.197   6
   5   6   2 4332.56 414.847   5
  -5  -6  -2 4487.30 412.418   7
   5   6   2 4984.87 425.271   2
  -5  -6  -2 3853.76 200.160   1
  -5   6  -3 78.0037 145.003   8
  -5  -6  -3-161.049 213.890   7
   5   6   3-1.89374 138.866   2
  -5  -6  -3 80.5192 68.7516   1
   5  -6   3 91.6463 151.055   6
   5   6   3 43.7209 171.886   5
  -5  -6  -4 1327.64 138.174   1
  -5   6  -4 1259.12 236.931   8
   5   6   4 1669.21 266.173   2
   5   6   4 1334.71 256.755   5
   5  -6   4 1607.24 287.004   6
  -5   6  -5 4633.34 418.143   8
  -5  -6  -5 4695.05 256.211   1
   5   6   5 4888.03 429.480   2
   5  -6   5 5244.40 495.133   6
   5   6   5 4742.99 434.318   5
   5   6   6 64.2226 128.911   2
  -5   6  -6-166.571 182.397   8
  -5  -6  -6 18.7288 38.0667   8
  -5  -6  -6 81.2431 98.0270   1
   5  -6   6 20.7601 190.759   6
   5   6   6 349.993 203.190   5
  -5   6  -7 14507.8 783.347   8
  -5  -6  -7 14649.4 402.949   8
   5  -6   7 14772.5 827.481   6
   5   6   7 14596.5 729.455   2
   5   6   7 15483.4 764.138   5
   5   6   7 14951.1 810.021   4
  -5  -6  -7 14045.7 515.478   1
   5   6   8 1091.70 244.884   4
   5   6   8 1335.73 178.208   3
  -5  -6  -8 1548.08 167.346   8
   5  -6   8 1309.60 308.228   6
  -5  -6  -8 1330.29 202.149   1
  -5   6  -8 912.835 234.326   8
   5   6   8 1516.87 284.774   2
   5   6   8 1172.19 232.063   5
   5   6   9 3322.38 430.042   4
  -5  -6  -9 3048.53 292.469   1
  -5   6  -9 2852.55 384.398   8
  -5  -6  -9 2982.19 253.838   8
   5   6   9 2990.96 385.467   2
   5  -6   9 2910.09 427.893   6
   5   6   9 2698.66 355.145   5
   5   6  10 41242.3 1321.04   2
  -5  -6 -10 43666.1 1070.23   1
  -5   6 -10 40941.0 1441.22   8
   5  -6  10 42534.5 1480.92   6
   5   6  10 42248.1 1254.85   5
   5   6  10 42733.1 1481.14   4
   5   6  11 2301.53 394.276   4
  -5   6 -11 2060.60 387.695   8
  -5  -6 -11 2243.99 294.005   1
   5   6  11 2330.84 381.247   2
   5   6  11 1779.07 311.365   5
   5  -6  11 2034.58 360.629   6
  -5  -6 -12 14837.3 703.086   1
   5   6  12 13516.4 818.174   2
  -5   6 -12 13887.7 910.680   8
   5  -6  12 13356.8 884.184   6
   5   6  12 14036.9 719.255   5
   5   6  12 13499.7 902.648   4
   5   6  13 1642.54 401.691   4
   5  -6  13 1068.75 335.182   6
   5   6  13 1469.95 340.485   2
  -5   6 -13 1895.24 377.744   8
   5   6  14 917.668 325.429   4
  -5   6 -14 791.692 327.413   8
   5  -6  14 641.472 302.702   6
   5   6  14 241.233 228.080   2
   5   6  15 390.026 302.635   4
  -5   6 -15 411.539 268.670   8
   5  -6  15 411.332 289.348   6
   5   6  15 142.956 178.603   2
   5   6  16 1229.02 404.992   4
   5  -6  16 975.357 296.218   6
  -5   6 -16 1092.59 368.333   8
   5   6  16 985.836 340.538   2
   5  -6  17 586.189 297.571   6
   5   6  17 515.315 302.025   2
   5   6  18 1435.00 337.772   2
   5  -7 -18 193.651 263.780   1
  -5   7  17 196.410 262.482   4
   5  -7 -17-239.653 234.648   1
  -5   7  16 15569.7 1047.64   4
  -5  -7  16 12969.8 865.292   4
   5  -7 -16 14823.1 991.350   1
   5  -7 -15 3038.41 492.534   1
  -5   7  15 1794.83 397.682   4
  -5  -7  15 2015.50 378.893   4
  -5  -7  14 1161.81 292.175   4
   5  -7 -14 1447.81 337.497   1
  -5   7  14 1029.60 311.450   4
  -5   7  13 58.6931 187.193   4
   5   7 -13 53.4029 195.386   5
   5  -7 -13-219.543 214.744   1
   5  -7 -12-63.8993 208.114   1
  -5   7  12 332.537 190.702   4
   5   7 -12 341.405 233.792   5
  -5   7  11 141.849 180.664   4
   5   7 -11-299.492 198.682   5
   5   7 -11-207.192 206.256   3
   5  -7 -11-206.036 236.810   1
  -5   7  10 2825.41 383.070   4
   5   7 -10 2811.32 443.263   3
   5  -7 -10 2743.30 379.017   1
   5   7 -10 2993.35 391.352   5
  -5   7   9 9590.97 622.137   4
   5  -7  -9 9477.95 663.892   1
   5   7  -9 9802.17 672.091   5
   5   7  -9 9616.30 718.136   3
   5  -7  -8 5168.23 331.713   6
   5  -7  -8 5460.20 514.940   1
   5   7  -8 5272.39 540.504   3
   5   7  -8 5478.84 501.611   5
  -5   7   8 5217.32 447.748   4
  -5   7   7 9943.58 556.481   4
   5   7  -7 9835.97 656.269   5
   5   7  -7 10497.5 722.558   3
   5  -7  -7 10421.0 682.170   1
   5  -7  -7 9857.84 470.669   6
   5   7  -6 1404.41 297.247   3
   5  -7  -6 1970.04 242.973   6
   5  -7  -6 1589.35 291.620   1
   5   7  -6 1587.13 296.157   5
   5   7  -5 56.9973 175.097   3
   5  -7  -5 223.141 157.536   6
   5  -7  -5-193.185 233.913   1
   5   7  -5-208.899 184.058   5
  -5   7   4 3862.66 282.851   4
   5  -7  -4 3849.32 345.979   6
  -5  -7   4 3713.37 382.643   7
   5   7  -4 3281.83 412.295   5
   5   7  -4 3438.46 412.323   3
   5   7  -3 3515.97 187.694   8
  -5  -7   3 5191.11 453.494   7
   5  -7  -3 5543.07 429.230   6
   5   7  -3 4884.14 467.069   3
  -5   7   3 5221.83 286.201   4
   5   7  -3 4964.93 499.216   5
   5   7  -2 9591.64 621.501   3
   5  -7  -2 8336.34 534.994   6
  -5  -7   2 8515.42 550.637   7
   5   7  -2 8975.09 629.622   5
   5  -7  -2 8804.24 261.523   7
   5   7  -1 4620.92 426.493   3
   5  -7  -1 4429.84 404.207   6
  -5  -7   1 4665.48 425.582   7
   5   7  -1 3957.41 430.777   5
  -5  -7   0 1909.76 318.742   7
   5  -7   0 1249.41 263.636   6
   5   7   0 1836.41 283.895   3
   5   7   0 2072.30 338.040   5
  -5  -7  -1 1704.47 165.638   1
   5  -7   1 1868.05 314.907   6
  -5   7  -1 2063.94 274.285   8
  -5  -7  -1 1907.57 292.185   7
   5   7   1 1828.97 291.322   3
   5   7   1 1235.65 265.896   5
   5   7   2 40622.4 1292.91   5
  -5   7  -2 39820.1 1096.47   8
  -5  -7  -2 41403.5 1258.64   7
   5   7   2 39451.5 1121.14   3
   5  -7   2 39942.3 1251.87   6
   5   7   2 38719.2 1207.65   2
   5   7   3 455.993 181.541   3
  -5  -7  -3 80.1244 188.680   7
   5   7   3 175.813 171.432   2
   5  -7   3 576.912 247.372   6
  -5  -7  -3 343.711 92.9272   1
   5   7   3 793.203 282.204   5
  -5   7  -3 224.824 157.938   8
   5   7   4 60649.2 1513.36   2
   5   7   4 60959.2 1311.19   3
   5   7   4 62740.6 1623.04   5
  -5  -7  -4 65215.4 1639.72   7
   5  -7   4 60853.2 1626.53   6
  -5   7  -4 60931.3 1440.61   8
   5   7   5 6288.57 503.596   2
  -5  -7  -5 5916.15 307.657   1
   5   7   5 7241.56 585.649   5
  -5   7  -5 6777.00 516.975   8
   5  -7   5 6346.05 594.088   6
  -5  -7  -6 2810.74 230.947   1
   5   7   6 3583.11 396.837   2
  -5   7  -6 3525.42 394.802   8
   5  -7   6 4156.64 478.720   6
   5   7   6 3081.17 385.366   5
  -5  -7  -7 2885.17 253.038   1
  -5   7  -7 2820.12 389.539   8
   5   7   7 3255.35 386.134   2
   5  -7   7 3131.62 434.617   6
   5   7   7 3315.19 423.199   5
   5   7   8 5352.97 487.391   2
   5  -7   8 5649.34 571.661   6
   5   7   8 5480.37 500.826   5
  -5   7  -8 5005.51 485.979   8
   5   7   8 5516.89 542.633   4
   5   7   9 9065.98 629.912   2
  -5   7  -9 9789.26 701.821   8
   5  -7   9 10167.7 774.262   6
   5   7   9 9642.23 663.547   5
   5   7   9 9030.32 709.817   4
   5   7  10-339.175 253.456   4
  -5   7 -10-175.694 204.321   8
   5   7  10 300.450 194.483   2
   5  -7  10-125.341 241.528   6
   5   7  10-296.829 229.896   5
   5   7  11-80.2254 201.927   4
   5   7  11 169.288 201.357   2
  -5   7 -11-269.245 240.863   8
   5  -7  11-74.7279 198.843   6
   5   7  11-377.898 235.504   5
   5   7  12 6767.06 601.961   2
  -5   7 -12 6015.49 628.862   8
   5  -7  12 6601.11 669.136   6
   5   7  12 7038.53 697.899   4
  -5   7 -13 9464.97 796.418   8
   5   7  13 9640.27 733.288   2
   5  -7  13 9870.87 829.302   6
   5   7  13 9326.85 814.303   4
   5   7  14 10333.6 775.427   2
  -5   7 -14 10265.4 869.656   8
   5  -7  14 12571.0 958.847   6
   5   7  14 11811.3 933.899   4
   5   7  15 1275.58 343.728   4
  -5   7 -15 935.009 351.209   8
   5  -7  15 954.742 364.163   6
   5   7  15 701.283 254.891   2
   5  -7  16 9986.31 885.230   6
  -5   7 -16 10687.4 939.175   8
  -5   8  17 2316.31 509.026   4
   5  -8 -17 2031.21 468.525   1
  -5   8  16 1535.15 417.706   4
   5  -8 -16 993.455 338.796   1
  -5   8  15 749.893 322.767   4
   5  -8 -15 817.315 306.478   1
  -5   8  14 2253.32 421.373   4
   5  -8 -14 1916.93 384.505   1
   5  -8 -13 1476.25 327.882   1
   5   8 -13 2815.41 412.012   5
  -5   8  13 2760.28 425.910   4
   5  -8 -12 1735.49 351.780   1
  -5   8  12 2278.06 382.008   4
   5   8 -12 2349.04 402.832   5
  -5   8  11 1054.06 289.318   4
   5   8 -11 815.780 282.413   5
   5  -8 -11 763.300 230.630   1
  -5   8  10 239.780 185.130   4
   5   8 -10 98.0058 213.705   5
   5  -8 -10-53.3334 183.610   1
   5  -8  -9 29.5092 220.391   1
   5   8  -9-170.572 287.129   3
   5   8  -9 192.453 216.607   5
  -5   8   9 59.2493 170.213   4
  -5   8   8 3355.55 369.463   4
   5   8  -8 2210.81 384.930   3
   5  -8  -8 2518.42 388.526   1
   5   8  -8 3477.06 468.709   5
   5  -8  -7 3147.21 299.938   6
   5   8  -7 3358.23 470.354   3
   5  -8  -7 2916.90 410.442   1
   5   8  -7 3972.15 492.201   5
  -5   8   7 3131.00 340.154   4
  -5   8   6 4336.12 359.094   4
   5   8  -6 4545.69 527.742   3
   5  -8  -6 4670.74 379.788   6
   5  -8  -6 4256.34 449.992   1
   5   8  -6 5264.78 547.214   5
   5  -8  -5 1751.57 316.568   1
   5  -8  -5 2153.33 292.830   6
   5   8  -5 1812.03 368.072   5
   5   8  -5 1772.94 344.047   3
   5  -8  -4 4047.05 390.908   6
   5  -8  -4 3855.68 466.945   1
   5   8  -4 3904.96 479.826   3
   5   8  -4 4078.28 508.919   5
  -5  -8   4 3412.33 396.139   7
   5   8  -3 84684.8 1948.33   3
   5  -8  -3 84970.2 1686.07   6
   5   8  -3 87893.5 2056.67   5
  -5  -8   3 84501.0 1784.33   7
  -5  -8   2 2246.75 338.035   7
   5   8  -2 3416.44 445.184   3
   5  -8  -2 3552.97 393.317   6
   5   8  -2 2736.17 443.447   5
  -5   8   1 706.519 192.240   8
   5   8  -1 1121.26 329.385   5
   5   8  -1 939.590 272.842   3
   5  -8  -1 643.502 226.828   6
  -5  -8   1 176.806 186.195   7
  -5   8   0 22613.2 829.537   8
   5   8   0 22377.9 955.423   3
   5  -8   0 23729.8 988.976   6
   5   8   0 23995.6 1081.31   5
  -5  -8   0 22496.2 946.454   7
  -5   8  -1 11955.4 620.172   8
   5   8   1 12742.7 809.199   5
  -5  -8  -1 13003.5 729.010   7
   5   8   1 12150.0 693.606   3
   5  -8   1 12052.4 746.824   6
  -5  -8  -2 244.451 222.220   7
   5   8   2 147.821 148.793   3
   5  -8   2 13.8489 171.254   6
   5   8   2 123.073 217.840   5
  -5   8  -2 42.6333 175.055   8
   5   8   3 4827.92 471.157   2
  -5   8  -3 4749.10 429.131   8
  -5  -8  -3 5795.40 525.575   7
   5   8   3 5486.29 455.989   3
   5  -8   3 5045.95 519.651   6
   5   8   3 5829.95 567.627   5
  -5  -8  -4-41.9445 210.265   7
   5   8   4-205.646 190.644   2
  -5   8  -4-98.0199 156.222   8
   5   8   4-227.566 258.613   5
   5  -8   4-6.86691 192.056   6
   5   8   4-292.056 185.002   3
  -5   8  -5 181.361 170.270   8
  -5  -8  -5 147.364 210.870   7
   5   8   5 198.187 134.592   3
   5  -8   5 682.904 267.844   6
   5   8   5 375.464 167.549   2
   5   8   5 556.052 270.482   5
   5   8   6 1971.03 323.036   2
  -5   8  -6 2297.17 354.056   8
   5   8   6 1756.10 327.174   5
   5  -8   6 2401.00 416.953   6
   5   8   7 1298.35 289.265   2
   5  -8   7 1891.20 411.467   6
   5   8   7 1541.33 316.702   5
  -5   8  -7 1620.76 291.915   8
   5   8   8 9406.08 667.200   2
  -5   8  -8 9161.64 674.769   8
   5  -8   8 9972.59 811.563   6
   5   8   8 10376.8 737.873   5
   5   8   9 4913.95 504.102   2
  -5   8  -9 4534.13 508.744   8
   5  -8   9 5574.09 607.299   6
   5   8   9 5356.40 541.631   5
   5   8  10 421.934 200.466   2
  -5   8 -10 130.289 218.804   8
   5  -8  10-35.8051 247.905   6
   5   8  10 182.886 245.583   5
   5   8  11-262.725 338.135   4
  -5   8 -11-339.012 293.215   8
   5   8  11-490.835 245.064   2
   5  -8  11 358.232 278.568   6
   5   8  11-98.9271 214.513   5
   5   8  12 690.864 314.568   4
  -5   8 -12 10.0418 232.870   8
   5   8  12 748.875 271.448   2
   5  -8  12 854.953 345.071   6
   5   8  13 3264.35 527.157   4
  -5   8 -13 3477.32 526.646   8
   5   8  13 3022.99 441.484   2
   5  -8  13 3351.42 545.759   6
   5   8  14 606.269 288.437   4
   5  -8  14 745.639 299.606   6
  -5   8 -14 35.0870 238.491   8
  -5   8 -15 4003.67 592.386   8
   5  -9 -15 832.586 337.468   1
   5  -9 -14 4793.60 602.097   1
   5  -9 -13 1172.24 326.009   1
   5  -9 -12 1624.55 350.177   1
   5   9 -12 1564.09 379.383   5
   5   9 -11 964.371 320.812   5
   5  -9 -11 773.720 304.967   1
   5  -9 -10 7591.96 682.175   1
   5   9 -10 8287.81 714.042   5
   5   9  -9 6269.95 623.952   5
   5  -9  -9 5511.01 572.494   1
   5  -9  -8 1699.20 345.148   1
   5   9  -8 2077.44 421.869   5
   5   9  -7 4580.21 535.699   5
   5  -9  -7 4232.97 496.223   1
   5  -9  -6 23095.7 856.605   6
   5   9  -6 22083.7 1130.73   3
   5  -9  -6 20112.5 1012.41   1
   5   9  -6 22157.0 1129.84   5
   5  -9  -5 174.537 195.020   1
   5  -9  -5 335.548 172.197   6
   5   9  -5 24.6382 201.361   3
   5   9  -5 350.642 257.297   5
  -5  -9   4 13697.8 780.452   7
   5  -9  -4 13155.1 825.996   1
   5  -9  -4 13601.5 710.457   6
   5   9  -4 13536.0 879.994   3
   5   9  -4 14521.5 915.052   5
   5   9  -3 426.669 278.413   3
  -5  -9   3 680.547 261.934   7
   5  -9  -3 476.321 203.890   6
   5   9  -3 1014.29 315.148   5
   5  -9  -2 1474.37 272.963   6
   5   9  -2 1434.91 304.678   3
  -5  -9   2 1688.65 311.397   7
   5   9  -2 1237.18 322.142   5
  -5  -9   1 6205.75 527.391   7
   5  -9  -1 6054.49 530.435   6
   5   9  -1 6722.64 647.808   5
   5   9  -1 6958.39 595.085   3
  -5  -9   0 7679.37 578.377   7
   5   9   0 8543.89 739.632   5
   5  -9   0 8637.15 641.275   6
   5   9   0 7812.39 624.126   3
  -5  -9  -1 116.523 202.606   7
   5   9   1 45.0873 159.894   3
   5  -9   1 205.651 174.952   6
   5   9   1-95.3172 223.738   5
   5  -9   2 678.499 269.069   6
   5   9   2 779.757 317.285   5
  -5  -9  -2 552.017 253.710   7
   5   9   2 398.386 194.675   3
  -5   9  -2 150.688 130.866   8
  -5  -9  -3 3039.73 401.057   7
  -5   9  -3 3300.91 342.223   8
   5   9   3 3775.01 396.691   3
   5  -9   3 3440.76 456.520   6
   5   9   3 3310.11 473.148   5
  -5   9  -4 3567.05 389.629   8
  -5  -9  -4 4786.34 512.007   7
   5   9   4 4265.09 410.576   3
   5  -9   4 3421.58 483.119   6
   5   9   4 5027.53 581.990   5
  -5  -9  -5 3000.59 423.391   7
  -5   9  -5 2374.22 349.523   8
   5   9   5 1901.84 314.831   2
   5  -9   5 3161.50 484.513   6
   5   9   5 2397.66 411.770   5
  -5  -9  -6 11857.8 817.400   7
   5  -9   6 9818.98 803.244   6
   5   9   6 10939.6 802.687   5
   5   9   6 9625.58 689.722   2
  -5   9  -6 10038.4 681.020   8
  -5   9  -7-255.062 218.279   8
   5   9   7-34.0337 174.549   2
  -5  -9  -7-113.150 220.620   7
   5   9   7 286.203 282.169   5
   5  -9   7 548.596 289.723   6
   5   9   8 5666.29 550.180   2
  -5   9  -8 5873.12 562.561   8
   5  -9   8 6709.00 705.567   6
   5   9   8 6310.40 626.817   5
   5   9   9 354.578 210.454   2
   5  -9   9 261.301 251.836   6
   5   9   9-12.5664 226.560   5
  -5   9  -9-290.098 252.242   8
   5   9  10 1291.25 307.831   2
  -5   9 -10 831.948 305.218   8
   5  -9  10 1066.20 350.103   6
   5   9  10 946.591 348.632   5
  -5   9 -11 1837.52 371.584   8
   5  -9  11 2526.31 538.477   6
   5   9  11 1505.77 370.621   5
  -5   9 -12 14806.8 999.126   8
   5  -9  12 17117.9 1163.54   6
  -5   9 -13 22.1722 218.406   8
  -5   9 -14-233.953 257.128   8
   5 -10 -14 519.192 242.560   1
   5 -10 -13-206.389 237.585   1
   5 -10 -12 1945.58 397.533   1
   5  10 -11 724.059 340.963   5
   5 -10 -11-271.623 261.076   1
   5  10 -10 14509.8 973.172   5
   5 -10 -10 11413.1 842.900   1
   5 -10  -9 637.443 299.452   1
   5  10  -9-172.277 301.853   5
   5 -10  -8 261.524 218.802   1
   5  10  -8-70.2189 292.440   5
   5 -10  -7 2953.21 443.622   1
   5  10  -7 3529.45 511.905   5
   5 -10  -6 251.754 212.634   1
   5  10  -6 561.249 308.408   5
   5  10  -5-310.586 278.193   5
   5 -10  -5 104.137 216.221   1
   5 -10  -4 3012.42 465.231   1
   5 -10  -4 2899.64 378.880   6
   5  10  -4 3347.99 514.854   5
   5 -10  -3 66.8280 171.098   6
   5  10  -3 41.6141 231.197   5
  -5 -10   3-65.4694 180.521   7
  -5 -10   2 1656.66 318.594   7
   5 -10  -2 1409.09 302.697   6
   5  10  -2 1478.26 386.811   5
  -5 -10   1 7842.55 607.329   7
   5 -10  -1 9475.66 704.571   6
   5  10  -1 10207.0 827.988   5
  -5 -10   0 11454.1 749.793   7
   5 -10   0 12164.0 814.459   6
   5  10   0 11857.6 895.469   5
  -5 -10  -1 50.6331 189.771   7
   5  10   1 103.012 248.656   5
   5 -10   1-198.235 221.605   6
  -5 -10  -2 3120.24 427.649   7
   5 -10   2 2479.69 437.486   6
   5  10   2 2983.98 507.045   5
  -5 -10  -3 588.227 264.714   7
   5 -10   3 248.636 207.356   6
   5  10   3 35.6323 264.609   5
  -5 -10  -4 469.961 241.181   7
   5 -10   4-15.5827 214.439   6
   5  10   4-27.2656 230.146   5
  -5 -10  -5-232.007 240.350   7
   5  10   5-64.3416 232.970   5
   5 -10   5-262.318 238.032   6
  -5 -10  -6 992.354 330.985   7
   5 -10   6 1188.25 328.726   6
   5  10   6 1437.61 413.703   5
  -5 -10  -7 8938.45 772.342   7
   5  10   7 10083.9 825.547   5
   5 -10   7 10779.9 891.190   6
   5 -10   8 18135.8 1153.59   6
  -5 -10  -8 18963.9 1142.17   7
   5  10   8 19044.6 1116.60   5
  -5 -10  -9 4257.47 567.234   7
   5 -10   9 4560.34 643.323   6
   5  10   9 3677.21 586.307   5
   5 -11 -11-101.455 297.348   1
   5 -11 -10 257.810 241.522   1
   5 -11  -9 1582.15 409.287   1
   5  11  -9 2047.08 445.271   5
   5 -11  -8 5870.62 653.332   1
   5  11  -8 6050.00 702.607   5
   5 -11  -7 6588.15 701.102   1
   5  11  -7 7408.20 785.020   5
   5 -11  -6 10097.0 816.754   1
   5  11  -6 13846.1 1021.92   5
   5  11  -5 9469.00 841.359   5
   5 -11  -5 5729.04 637.346   1
   5  11  -4 217.641 326.170   5
   5 -11  -4-212.937 257.617   1
   5 -11  -3-459.938 335.692   1
   5  11  -3 198.711 266.536   5
   5 -11  -2 1244.82 295.406   6
   5  11  -2 888.821 358.001   5
   5  11  -1-6.18278 291.460   5
   5 -11  -1 142.507 229.237   6
   5 -11   0 4303.76 526.994   6
   5  11   0 6673.94 729.633   5
   5 -11   1-16.8447 199.519   6
   5  11   1-94.1381 247.892   5
   5 -11   2 4574.87 564.232   6
   5  11   2 5640.51 684.371   5
   5 -11   3 618.325 268.144   6
   5  11   3 835.768 358.826   5
  -5 -11  -4 3229.05 489.604   7
   5 -11   4 2779.89 505.718   6
   5  11   4 3421.76 543.167   5
  -5 -11  -5 1332.16 342.641   7
   5 -11   5 705.724 338.603   6
   5  11   5 1449.44 373.049   5
   5 -11   6-9.74164 234.056   6
   5  11   6 370.931 287.199   5
  -5 -11  -7 1531.82 381.900   7
   5  11   7 2671.15 535.578   5
  -5 -11  -8 240.430 303.341   7
  -5 -11  -9-42.8935 247.701   7
  -5 -11 -10 243.239 294.420   7
   5 -12  -7 806.711 343.462   1
   5 -12  -6 1748.09 402.618   1
   5 -12  -5 967.522 335.631   1
   5 -12  -4 3006.78 496.086   1
   5 -12  -3-326.224 346.425   1
  -5 -12   3-42.6456 254.487   6
  -5 -12   2 1326.65 338.388   6
   5 -12  -2 1472.09 359.895   1
  -5 -12   1 374.736 251.679   6
   5 -12   0 2031.21 409.674   6
   5 -12   1-223.424 271.284   6
   5 -12   2-406.421 319.328   6
   5 -12   3 38.7299 270.687   6
  -6   0  21 70.1378 248.021   4
   6   0 -21 288.120 269.847   1
   6   0 -20 912.282 332.364   1
  -6   0  20 938.249 337.391   4
  -6   0  19 32.9388 262.561   4
   6   0 -19 137.776 200.682   1
  -6   0  18 2501.86 434.324   4
   6   0 -18 2853.74 452.069   1
   6   0 -17-88.2940 201.517   1
  -6   0  17 156.572 229.926   4
  -6   0  16-136.219 236.475   4
   6   0 -16 12.7762 192.856   1
  -6   0  15-425.827 229.420   4
   6   0 -15-1.09461 189.406   1
   6   0 -15-6.72404 150.949   3
   6   0 -14 2477.70 302.123   3
  -6   0  14 2307.06 371.651   4
   6   0 -14 1851.61 323.716   1
  -6   0  13 325.730 194.717   4
   6   0 -13-43.7145 144.902   3
   6   0 -13-7.75334 171.233   1
   6   0 -12 4213.01 426.923   1
  -6   0  12 4401.29 458.729   4
   6   0 -12 3955.71 326.939   3
   6   0 -11 184.408 120.143   3
  -6   0  11-130.425 156.305   4
   6   0 -11-4.95326 136.610   1
   6   0 -10 16636.8 736.403   1
   6   0 -10 15701.3 599.772   3
   6   0  -9-137.859 149.193   1
   6   0  -9 35.2521 102.158   3
   6   0  -8 17004.2 570.271   3
   6   0  -7 14.5035 109.256   3
   6   0  -6 471.351 138.357   3
  -6   0   6 285.793 110.775   3
  -6   0   6 194.580 86.9343   2
  -6   0   5-41.8456 86.4909   2
  -6   0   5 94.1815 101.049   1
   6   0  -5-17.5680 112.185   3
   6   0  -5 16.8309 101.724   1
  -6   0   4 22048.9 548.732   2
   6   0  -4 22244.2 606.988   1
  -6   0   4 22401.5 618.372   1
  -6   0   4 22216.1 642.030   6
   6   0  -4 23066.2 666.894   7
   6   0  -4 20927.9 592.890   3
   6   0  -3 91.3160 86.1724   8
   6   0  -3-20.6315 92.5629   7
  -6   0   3 37.6247 67.9013   2
  -6   0   3 162.595 101.579   6
   6   0  -3-34.1197 82.0039   1
   6   0  -3 239.437 92.0550   2
   6   0  -2 11682.1 389.705   2
   6   0  -2 11350.9 389.488   1
  -6   0   2 10387.8 371.508   2
   6   0  -2 11624.5 438.886   7
  -6   0   2 11283.8 450.713   6
   6   0  -2 10889.0 441.494   8
  -6   0   1 130.463 90.2018   6
   6   0  -1 39.9370 96.5648   8
  -6   0   1 44.5634 75.0566   2
   6   0  -1 36.7064 73.3222   2
   6   0  -1-73.4135 93.6919   7
  -6   0   0 8196.03 381.676   6
   6   0   0 7917.90 344.449   2
   6   0   0 7867.26 370.900   8
  -6   0   0 7580.82 343.330   2
  -6   0  -1 89.0265 99.0433   7
   6   0   1 37.3778 86.6023   8
   6   0   1-75.2076 88.4545   2
  -6   0  -1-51.7605 94.0025   6
  -6   0  -1 179.623 92.5597   2
  -6   0  -2 4297.40 285.315   6
   6   0   2 3776.90 265.920   2
   6   0   2 4548.11 294.939   8
  -6   0  -2 4585.46 289.709   2
  -6   0  -2 4126.93 272.913   4
  -6   0  -3 124.792 104.759   4
  -6   0  -3-138.484 127.004   8
  -6   0  -3 10.8442 93.5841   6
   6   0   4-54.5450 109.977   4
   6   0   4 71.5898 109.447   6
   6   0   5-133.144 116.946   4
  -6   0  -5 101.565 145.232   8
   6   0   5-139.225 125.239   6
  -6   0  -6 60958.8 1267.11   8
   6   0   6 59968.9 1192.97   4
   6   0   7-37.2177 112.916   4
  -6   0  -7-194.818 178.686   8
   6   0   8 1048.25 211.511   4
  -6   0  -8 1166.76 239.849   8
   6   0   8 1454.45 237.994   2
   6   0   9-12.1245 135.855   4
  -6   0  -9-41.1114 188.383   8
   6   0   9-57.9424 142.146   2
   6   0  10 19522.6 813.730   4
  -6   0 -10 20154.0 894.056   8
   6   0  10 19087.8 838.919   2
  -6   0 -11-325.064 229.369   8
   6   0  11 76.5768 151.242   4
   6   0  11 136.833 202.182   2
   6   0  12 7649.91 569.075   4
  -6   0 -12 7690.75 604.880   8
   6   0  12 7372.35 460.898   6
   6   0  12 7623.59 583.745   2
   6   0  13-152.744 183.850   4
  -6   0 -13 444.624 297.355   8
   6   0  13 26.0948 152.424   6
   6   0  13 107.308 224.647   2
   6   0  14 570.557 189.638   6
  -6   0 -14 930.697 370.912   8
   6   0  14 593.449 241.459   2
   6   0  14 465.157 236.819   4
   6   0  15 8.82608 208.989   4
   6   0  15 41.7304 266.063   2
   6   0  16 37936.9 1466.58   4
  -6   0 -16 38619.3 1532.64   8
   6   0  16 37284.6 1467.69   2
   6   0  17 142.166 262.827   4
   6   0  17 105.221 237.350   2
  -6   0 -17 826.007 341.620   8
   6   0  18 19921.2 1169.13   4
  -6   0 -18 18802.9 1178.82   8
   6   0  18 20789.7 1193.06   2
  -6   0 -19 775.423 345.494   8
   6   0  19 487.225 334.344   4
   6   0  19 247.384 281.181   2
   6   0  20 6269.92 700.695   4
  -6  -1  21 544.854 369.856   4
   6   1 -20 399.113 264.860   1
  -6   1  20 700.145 320.522   4
   6  -1 -20 896.596 336.148   1
  -6  -1  20-146.322 263.761   4
   6   1 -19 401.344 290.251   1
   6  -1 -19 288.876 235.739   1
  -6   1  19 419.234 274.125   4
  -6   1  18 759.290 264.655   4
  -6  -1  18 424.782 291.504   4
   6   1 -18 349.183 289.589   1
   6  -1 -18 947.113 305.806   1
  -6   1  17 1142.89 310.284   4
  -6  -1  17 1228.68 319.712   4
   6  -1 -17 1195.57 314.388   1
   6   1 -17 1228.66 322.469   1
  -6   1  16 12454.1 833.263   4
   6   1 -16 11610.5 787.535   1
  -6  -1  16 13135.2 858.852   4
   6  -1 -16 14005.9 869.595   1
   6  -1 -15 695.148 257.014   1
  -6   1  15 315.722 214.085   4
   6   1 -15 915.317 278.887   1
   6   1 -15 827.964 187.513   3
  -6  -1  15 750.873 272.958   4
  -6   1  14 15547.0 881.049   4
   6  -1 -14 16171.7 863.719   1
   6  -1 -14 15207.1 589.474   3
   6   1 -14 14696.6 709.148   3
   6   1 -14 15177.2 824.332   1
  -6  -1  14 14610.6 842.078   4
   6   1 -14 14488.3 450.034   5
  -6   1  13 993.567 262.733   4
   6   1 -13 565.524 218.187   1
   6   1 -13 814.681 207.188   3
   6  -1 -13 1052.66 167.968   3
   6  -1 -13 890.665 268.425   1
  -6  -1  13 834.186 247.568   4
   6   1 -13 943.861 144.713   5
   6  -1 -12 49587.3 1387.19   1
  -6  -1  12 48727.0 1421.26   4
   6   1 -12 47764.2 1178.09   3
   6  -1 -12 48438.8 990.771   3
  -6   1  12 47807.1 1381.14   4
   6   1 -12 48863.4 1350.08   1
   6  -1 -11 5635.94 470.769   1
  -6   1  11 6248.87 500.782   4
   6   1 -11 5784.20 402.565   3
   6  -1 -11 5964.51 361.388   3
   6   1 -11 5770.33 462.059   1
   6  -1 -10 7369.27 495.161   1
   6   1 -10 7681.12 491.984   1
   6   1 -10 8124.01 461.758   3
   6  -1 -10 7461.81 373.515   3
  -6   1  10 7092.57 509.943   4
   6   1  -9 863.277 194.332   3
   6  -1  -9 540.363 119.982   3
   6   1  -9 486.247 167.172   1
   6   1  -8 25653.6 758.629   3
   6  -1  -8 26350.5 648.280   3
   6   1  -7 61946.1 1129.32   3
   6  -1  -7 62515.3 981.623   3
   6   1  -6 29333.0 748.757   1
   6   1  -6 28523.2 750.178   3
  -6   1   6 29110.8 721.542   6
   6  -1  -6 28765.0 666.902   3
  -6   1   6 28074.5 599.288   2
   6   1  -5 378.689 114.448   1
  -6   1   5 267.825 77.7622   2
  -6  -1   5 231.163 112.536   1
   6   1  -5 131.754 120.440   3
   6  -1  -5 226.458 123.744   3
  -6   1   5 349.974 133.826   6
  -6  -1   4 6213.99 338.440   2
  -6  -1   4 6736.12 405.741   8
  -6   1   4 6136.58 252.145   2
   6  -1  -4 6017.08 347.254   7
  -6   1   4 6662.83 350.463   6
   6   1  -4 6829.84 383.513   8
   6   1  -4 6580.65 325.291   1
   6  -1  -4 6222.62 322.579   3
  -6  -1   4 6750.41 325.694   1
  -6  -1   3 39432.9 813.468   2
  -6  -1   3 38404.6 842.499   8
   6  -1  -3 39195.6 784.837   7
   6   1  -3 38875.2 833.572   8
  -6  -1   3 40043.8 695.023   1
   6  -1  -3 39318.4 822.613   6
  -6   1   3 40513.5 827.575   6
   6   1  -3 39027.4 681.091   1
  -6   1   3 38731.8 599.495   2
   6   1  -3 38682.6 798.067   2
   6  -1  -3 39732.4 612.801   2
   6   1  -2 4454.53 275.725   2
   6   1  -2 4311.88 219.397   1
   6  -1  -2 4421.68 212.227   2
  -6   1   2 4638.96 301.841   6
   6  -1  -2 4462.24 310.842   8
   6   1  -2 4475.45 277.883   8
   6  -1  -2 3992.50 254.295   7
  -6  -1   2 4143.61 287.588   8
  -6   1   2 4211.08 208.905   2
  -6  -1   2 4697.29 281.653   2
   6   1  -2 4309.94 299.590   7
   6   1  -1 33562.6 740.287   2
   6   1  -1 32887.8 781.718   7
   6   1  -1 32228.8 706.548   8
   6  -1  -1 33708.9 780.256   8
  -6   1   1 34073.0 667.067   7
   6  -1  -1 32726.6 647.490   7
  -6  -1   1 32935.2 775.216   6
   6  -1  -1 33467.6 592.130   2
   6   1  -1 33813.2 533.403   1
  -6   1   1 32706.2 760.437   6
  -6  -1   1 32209.2 720.383   8
  -6  -1   1 33161.3 732.247   2
  -6   1   1 32121.6 582.620   2
   6  -1   0 18082.8 468.693   2
  -6  -1   0 18419.2 548.245   8
  -6   1   0 18019.6 570.607   6
  -6  -1   0 17912.3 555.796   2
  -6   1   0 17607.6 471.872   7
  -6  -1   0 18400.0 569.553   6
  -6   1   0 19020.9 483.202   2
   6   1   0 18174.6 529.260   8
   6  -1   0 18348.8 579.978   8
  -6  -1  -1 113228. 1334.11   8
  -6   1  -1 115632. 1209.26   7
   6  -1   1 112532. 1245.23   2
  -6  -1  -1 121835. 1430.63   6
   6   1   1 115038. 1326.08   8
  -6   1  -1 114114. 1255.74   2
  -6  -1  -1 116264. 1433.98   2
  -6  -1  -2 48429.4 888.193   8
   6   1   2 46883.7 902.849   6
  -6  -1  -2 49350.8 910.757   6
   6   1   2 49713.5 900.067   8
   6  -1   2 50532.4 880.348   2
  -6   1  -2 48043.0 808.952   4
  -6   1  -3 117559. 1327.90   4
   6   1   3 113321. 1415.08   6
  -6  -1  -3 118231. 1450.79   8
   6   1   3 119354. 1468.20   8
  -6  -1  -3 119572. 1414.64   6
   6  -1   3 116380. 1419.89   2
   6   1   4 6371.30 286.999   1
  -6   1  -4 6364.86 331.985   4
  -6  -1  -4 6938.29 380.636   8
  -6  -1  -4 6777.32 346.508   6
   6  -1   4 5996.92 364.793   2
   6   1   4 5333.65 335.452   6
   6   1   4 6276.81 385.056   4
   6   1   5 68939.7 1008.89   1
  -6   1  -5 67724.3 1122.29   4
  -6  -1  -5 69582.4 1241.12   8
   6   1   5 66595.5 1099.58   6
  -6  -1  -5 67278.9 1096.93   6
   6  -1   5 69718.1 1255.52   2
   6   1   5 69461.5 1289.96   4
   6  -1   5 69708.7 1109.08   4
   6   1   6 5611.90 336.210   6
   6  -1   6 5941.43 408.816   2
  -6  -1  -6 5623.81 382.914   8
   6   1   6 6512.41 421.403   4
   6  -1   6 6102.52 361.498   4
   6   1   7 1678.64 254.174   4
  -6  -1  -7 2392.04 279.424   8
   6   1   7 2139.45 233.038   6
   6  -1   7 1938.40 247.835   2
   6  -1   7 2059.67 232.484   4
   6   1   8 129576. 2025.90   4
   6  -1   8 136619. 1856.25   4
  -6  -1  -8 137191. 2008.23   8
   6   1   8 130412. 1620.90   6
   6  -1   8 135356. 2024.16   2
  -6   1  -8 136928. 2153.48   8
   6   1   9 8917.19 552.418   4
   6  -1   9 8741.92 499.915   4
  -6  -1  -9 8388.77 544.418   8
  -6   1  -9 8044.03 555.632   8
   6   1   9 8343.41 539.036   2
   6  -1   9 8554.68 477.431   6
   6  -1   9 8391.61 549.955   2
  -6   1 -10 247.088 196.478   8
  -6  -1 -10-52.0388 164.463   8
   6  -1  10 144.082 144.250   4
   6   1  10 97.4092 157.018   2
   6  -1  10 268.706 161.276   2
   6  -1  10 228.793 125.219   6
   6   1  10-277.202 188.223   4
   6  -1  11 181.986 180.730   4
  -6   1 -11 27.8813 202.438   8
  -6  -1 -11 65.9074 184.799   8
   6  -1  11-45.0010 123.824   6
   6   1  11 157.028 177.043   4
   6   1  11 64.7395 163.596   2
   6  -1  11 383.050 198.300   2
   6   1  11 45.3570 89.6895   5
   6   1  12 10076.5 665.275   4
   6  -1  12 10258.2 634.248   4
  -6  -1 -12 9276.65 666.879   8
  -6   1 -12 10113.2 712.862   8
   6  -1  12 9326.09 545.465   6
   6  -1  12 10246.3 691.777   2
   6   1  12 9121.43 355.243   5
   6   1  12 9813.43 659.525   2
   6   1  13 2408.86 375.568   4
  -6   1 -13 2992.01 447.169   8
  -6  -1 -13 3419.74 445.056   8
   6  -1  13 2943.38 332.525   6
   6  -1  13 3135.37 397.741   4
   6   1  13 2843.05 400.919   2
   6  -1  13 2870.26 402.158   2
   6   1  14 1703.62 334.653   4
  -6  -1 -14 2699.67 430.023   8
   6  -1  14 1826.43 275.453   6
  -6   1 -14 1976.89 403.633   8
   6  -1  14 1736.34 326.607   4
   6   1  14 2375.78 387.971   2
   6  -1  14 2090.11 381.473   2
   6   1  15 7080.16 650.942   4
   6  -1  15 8357.90 655.452   4
  -6   1 -15 8476.83 723.584   8
  -6  -1 -15 6921.54 638.706   8
   6  -1  15 7615.35 526.327   6
   6   1  15 7836.09 669.392   2
   6  -1  15 7764.97 680.197   2
   6  -1  16 2896.27 455.447   4
   6   1  16 3486.66 482.278   4
  -6  -1 -16 2486.57 418.568   8
  -6   1 -16 3279.29 518.499   8
   6  -1  16 2867.89 450.404   2
   6   1  16 3659.85 489.171   2
   6   1  17 48.8984 251.834   4
  -6  -1 -17 231.929 268.556   8
  -6   1 -17 160.789 257.700   8
   6  -1  17 93.0267 194.695   4
   6   1  17 244.713 223.913   2
   6  -1  17-197.598 326.951   2
   6   1  18 3019.61 481.168   4
   6  -1  18 3202.06 489.354   4
  -6   1 -18 3268.13 537.274   8
  -6  -1 -18 2864.50 472.331   8
   6   1  18 2427.96 435.429   2
   6  -1  18 2551.84 431.523   2
   6   1  19 671.064 321.768   4
   6  -1  19 127.672 237.118   4
   6   1  19 152.648 258.579   2
  -6   1 -19 689.066 338.078   8
  -6  -1 -19-290.126 270.772   8
   6  -1  19 107.300 277.925   2
   6  -1  20 3165.07 526.877   4
  -6  -1 -20 3130.72 530.499   8
  -6  -2  21 350.516 269.539   4
  -6  -2  20 4588.99 622.197   4
  -6   2  20 5185.94 663.376   4
   6  -2 -20 6267.03 693.642   1
  -6   2  19-8.47420 239.484   4
  -6  -2  19 103.433 226.629   4
   6  -2 -19 167.987 240.299   1
   6   2 -19 493.314 310.001   1
   6   2 -18 6266.76 635.732   1
  -6  -2  18 6015.17 652.634   4
  -6   2  18 6061.77 656.264   4
   6  -2 -18 5941.09 601.591   1
   6   2 -17 423.119 202.962   1
  -6   2  17 459.763 271.049   4
  -6  -2  17 463.864 242.322   4
   6  -2 -17 845.914 281.778   1
  -6   2  16 1839.43 381.745   4
  -6  -2  16 1843.32 372.437   4
   6   2 -16 1631.25 349.457   1
   6  -2 -16 1702.46 374.974   1
  -6  -2  15 4393.12 499.897   4
   6   2 -15 4350.77 430.971   3
   6  -2 -15 4223.15 486.414   1
  -6   2  15 5434.94 555.891   4
   6   2 -15 3723.30 450.077   1
   6   2 -14 63.5309 194.693   1
  -6  -2  14-260.202 177.780   4
   6  -2 -14 3.80604 90.6326   3
  -6   2  14 387.034 248.528   4
   6   2 -14 103.023 175.831   3
   6  -2 -14-48.9855 183.531   1
   6   2 -14 24.1715 108.115   5
  -6   2  13 1436.89 312.239   4
   6   2 -13 1648.12 278.353   3
   6  -2 -13 1466.52 162.738   3
   6   2 -13 1224.49 266.205   1
   6   2 -13 1619.77 205.354   5
  -6  -2  13 2315.40 373.611   4
   6  -2 -13 1729.52 313.035   1
   6  -2 -12 1538.63 292.105   1
   6   2 -12 1245.35 277.516   1
  -6   2  12 1468.65 304.456   4
   6   2 -12 1205.43 237.675   3
   6  -2 -12 1615.43 184.499   3
   6   2 -12 829.459 153.428   5
   6   2 -11 6891.90 500.870   1
   6  -2 -11 7046.87 337.471   3
   6   2 -11 7279.23 482.150   3
  -6   2  11 6852.24 531.089   4
   6   2 -11 7169.57 376.444   5
   6  -2 -11 7435.42 548.676   1
   6  -2 -10 2229.96 197.037   3
  -6   2  10 1846.86 312.471   4
   6  -2 -10 1918.42 292.278   1
   6   2 -10 2335.12 308.249   1
   6   2 -10 2163.49 275.898   3
   6   2 -10 2163.86 225.836   5
   6   2  -9 15006.8 644.088   1
  -6   2   9 16402.3 719.275   4
  -6   2   9 14509.1 512.573   6
   6  -2  -9 15016.3 460.150   3
   6   2  -9 13581.5 617.944   3
  -6   2   8 145763. 1574.27   6
   6   2  -8 151404. 1963.11   3
   6  -2  -8 149181. 1419.15   3
  -6   2   7 61.7990 94.3865   6
   6   2  -7 349.143 170.144   3
   6  -2  -7 103.619 93.4009   3
   6   2  -6 308.372 115.871   1
   6   2  -6 155.186 123.974   3
  -6   2   6 327.524 95.1155   2
  -6  -2   6 128.004 90.8646   1
  -6   2   6 278.096 130.574   6
   6  -2  -6 284.187 110.630   3
  -6   2   5 34217.5 466.918   2
   6  -2  -5 35090.6 766.093   6
   6   2  -5 35392.5 740.585   1
  -6   2   5 36286.0 788.475   6
  -6  -2   5 35628.2 761.089   1
  -6  -2   4 2078.15 188.903   1
   6   2  -4 2259.45 235.382   8
   6   2  -4 2681.12 207.660   1
  -6   2   4 1930.03 107.187   2
  -6   2   4 2313.53 214.645   6
   6  -2  -4 2217.14 223.156   6
   6   2  -3 62432.6 1033.30   8
  -6  -2   3 63253.1 1036.62   8
   6   2  -3 63378.5 787.999   1
  -6  -2   3 62923.4 811.850   1
  -6   2   3 65079.6 1075.31   6
   6  -2  -3 60188.1 949.341   7
   6  -2  -3 63571.5 1043.74   6
   6  -2  -3 63695.5 607.733   2
  -6  -2   2 1148.89 175.119   8
   6   2  -2 1318.08 155.865   8
   6  -2  -2 1088.12 130.835   7
   6  -2  -2 1070.24 166.542   6
   6   2  -2 1371.55 115.415   1
  -6  -2   2 1412.50 115.938   1
   6  -2  -2 1453.38 107.592   2
  -6   2   2 1067.69 95.6030   2
  -6  -2   1 36190.3 718.775   8
   6   2  -1 35504.2 698.502   8
   6  -2  -1 35809.1 549.829   2
   6  -2  -1 36272.6 599.540   7
   6   2   0 2064.85 177.909   8
   6  -2   0 1840.49 157.709   2
  -6   2   0 1922.01 156.579   7
  -6  -2   0 2122.04 195.219   8
  -6  -2  -1 4469.24 265.373   8
   6   2   1 4020.27 239.412   8
  -6  -2  -1 3999.48 294.453   6
   6  -2   1 3785.46 240.440   2
  -6   2  -1 4236.89 205.539   7
  -6   2  -2 88651.4 970.110   4
  -6  -2  -2 89246.1 1134.27   8
   6   2   2 90049.8 1139.56   8
  -6   2  -2 89907.7 962.856   7
  -6  -2  -2 90736.6 1257.34   6
   6  -2   2 84294.1 1130.41   2
   6   2   2 89857.0 1248.77   3
  -6   2  -3 186012. 1465.51   4
   6   2   3 192240. 1170.50   1
  -6  -2  -3 192233. 1721.96   8
  -6  -2  -3 190742. 1803.58   6
   6   2   3 191985. 1757.81   8
   6  -2   3 182424. 1795.59   2
   6   2   3 187965. 1803.02   3
  -6   2  -4 3288.81 219.028   4
   6   2   4 3289.57 183.450   1
  -6  -2  -4 3042.13 254.481   8
  -6  -2  -4 3509.85 252.731   6
   6   2   4 3372.07 256.409   3
   6  -2   4 2950.27 273.659   2
   6   2   5 5423.73 265.555   1
  -6   2  -5 5198.00 295.103   4
  -6  -2  -5 5493.81 341.528   8
  -6  -2  -5 5263.19 306.034   6
   6  -2   5 5544.09 292.850   4
  -6   2  -6 12542.5 479.171   4
  -6  -2  -6 13909.5 563.626   8
  -6  -2  -6 11892.2 457.609   6
   6   2   6 12812.5 445.762   1
   6  -2   6 13008.9 478.681   4
   6  -2   7 24630.6 701.276   4
  -6  -2  -7 22451.4 632.423   6
  -6  -2  -7 24576.9 784.948   8
   6   2   7 22501.5 636.871   6
   6  -2   7 24130.6 801.724   6
   6   2   7 23970.4 871.630   4
   6   2   8 12749.3 660.284   4
   6  -2   8 12331.7 534.467   4
  -6   2  -8 11694.2 667.292   8
  -6  -2  -8 11687.3 583.676   8
   6   2   8 11769.6 631.419   2
   6   2   8 11466.9 465.027   6
  -6  -2  -8 10999.6 457.395   6
   6  -2   8 12147.9 590.547   6
   6   2   8 12082.7 470.272   5
   6   2   9 10865.9 637.301   4
   6  -2   9 10470.3 530.969   4
  -6   2  -9 11430.2 690.523   8
   6   2   9 9983.50 439.911   6
   6   2   9 11530.9 642.572   2
  -6  -2  -9 10619.7 583.693   8
   6  -2   9 10071.3 557.165   6
  -6  -2  -9 10409.1 443.214   6
   6   2   9 10738.3 445.879   5
   6   2  10 13157.1 738.870   4
   6  -2  10 12672.4 615.698   4
  -6  -2 -10 12708.2 670.062   8
   6   2  10 13291.5 712.727   2
   6  -2  10 11427.6 601.583   6
   6   2  10 11551.0 483.751   6
  -6   2 -10 13027.0 753.083   8
   6   2  10 11823.4 477.735   5
   6   2  11 13961.9 791.315   4
   6  -2  11 14403.4 690.012   4
  -6   2 -11 13575.7 806.924   8
   6  -2  11 14323.6 705.561   6
   6   2  11 13139.5 512.694   6
   6   2  11 13457.2 503.949   5
   6   2  11 14290.5 759.562   2
  -6  -2 -11 14594.6 750.418   8
   6   2  12 60399.8 1672.48   4
   6  -2  12 59700.2 1471.00   4
  -6   2 -12 60728.3 1731.91   8
  -6  -2 -12 63007.4 1604.30   8
   6   2  12 59550.2 1015.62   5
   6   2  12 58232.7 1076.53   6
   6   2  12 60552.4 1613.57   2
   6  -2  12 58866.5 1431.80   6
   6  -2  13 5487.64 492.008   4
   6   2  13 4768.00 505.392   4
  -6  -2 -13 5498.07 527.295   8
   6   2  13 4617.62 483.947   2
   6  -2  13 5466.72 487.538   6
  -6   2 -13 5007.20 561.331   8
   6   2  14 10681.9 782.352   4
   6  -2  14 10628.4 685.796   4
  -6   2 -14 9424.65 765.336   8
  -6  -2 -14 10182.6 705.780   8
   6   2  14 9727.51 709.093   2
   6  -2  14 9246.41 612.909   6
   6   2  15-136.531 234.993   4
   6   2  15-41.7092 171.742   2
  -6  -2 -15 271.884 206.831   8
  -6   2 -15 221.598 281.764   8
   6  -2  15 71.9519 172.242   6
   6  -2  15-128.107 190.635   4
   6  -2  15-83.2047 185.599   2
   6   2  16 1734.55 356.946   4
   6  -2  16 1977.33 356.187   4
   6   2  16 1755.11 345.756   2
  -6  -2 -16 1745.53 384.663   8
   6  -2  16 2241.60 341.751   6
  -6   2 -16 1789.35 375.189   8
   6  -2  16 1709.74 349.592   2
   6  -2  17 646.999 282.089   4
  -6   2 -17 735.518 339.674   8
   6   2  17 298.628 230.125   2
  -6  -2 -17 276.750 209.963   8
   6  -2  17 452.279 248.241   2
   6   2  17 579.269 328.334   4
   6  -2  18 694.660 245.621   4
   6  -2  18 656.485 263.369   2
  -6   2 -18 1203.93 368.540   8
  -6  -2 -18 387.677 261.378   8
   6   2  18 881.557 307.458   4
   6   2  18 775.386 329.305   2
  -6   2 -19 2340.31 485.268   8
  -6  -2 -19 2143.89 425.227   8
   6   2  19 2025.29 410.532   2
   6   2  19 1822.58 405.198   4
   6  -2  19 1831.33 392.826   4
   6  -2  20 380.403 253.403   4
  -6  -2 -20 1034.47 351.285   8
  -6  -3  21-11.9485 264.165   4
  -6   3  20 1970.46 437.002   4
   6  -3 -20 2406.50 462.546   1
  -6  -3  20 2755.83 499.309   4
  -6   3  19 3337.82 554.548   4
  -6  -3  19 3085.21 524.546   4
   6  -3 -19 3269.32 492.993   1
  -6   3  18 1725.01 386.829   4
  -6  -3  18 1622.37 381.219   4
   6  -3 -18 1762.48 396.088   1
  -6   3  17 2854.12 505.061   4
  -6  -3  17 2964.30 461.288   4
   6  -3 -17 2903.26 457.036   1
  -6   3  16 1973.61 383.547   4
  -6  -3  16 1641.25 337.121   4
   6  -3 -16 2600.36 421.612   1
  -6  -3  15 7578.05 649.909   4
   6  -3 -15 9006.12 698.814   1
   6   3 -15 8483.66 620.700   3
  -6   3  15 9368.03 728.914   4
  -6  -3  14 29129.7 1199.63   4
   6  -3 -14 29785.2 1203.19   1
  -6   3  14 30680.8 1252.57   4
   6   3 -14 30434.9 1130.91   3
   6   3 -14 27771.5 761.849   5
   6   3 -14 29574.6 1158.67   1
   6   3 -13 10097.8 671.680   1
  -6  -3  13 11176.9 736.101   4
[truncated: 646,229 more chars]
