# Supplementary material for: Crystal and mol­ecular structure of (2Z,5Z)-3-(2-meth­oxy­phen­yl)-2-[(2-meth­oxy­phen­yl)imino]-5-(4-nitro­benzyl­idene)thia­zolidin-4-one
Source: Acta Crystallogr E Crystallogr Commun. 2017 Mar 14;73(Pt 4):511–4. doi: 10.1107/S2056989017003218 (PMC5382610; doi:10.1107/S2056989017003218)
Supplement: Supplementary file 2 [file e-73-00511-Isup2.hkl]

data_I                                                                          
_shelx_title ' C24H19N3O5S in P2(1)/c'                                          
_shelx_refln_list_code          4                                               
_shelx_F_calc_maximum      190.26                                               
_exptl_crystal_F_000       960.00                                               
_reflns_d_resolution_high  0.6882                                               
                                                                                
loop_                                                                           
 _space_group_symop_operation_xyz                                               
 'x, y, z'                                                                      
 '-x, y+1/2, -z+1/2'                                                            
 '-x, -y, -z'                                                                   
 'x, -y-1/2, z-1/2'                                                             
                                                                                
_cell_length_a    15.6096                                                       
_cell_length_b     8.8817                                                       
_cell_length_c    15.8973                                                       
_cell_angle_alpha  90.000                                                       
_cell_angle_beta   98.601                                                       
_cell_angle_gamma  90.000                                                       
                                                                                
_shelx_F_squared_multiplier     1.000                                           
                                                                                
loop_                                                                           
 _refln_index_h                                                                 
 _refln_index_k                                                                 
 _refln_index_l                                                                 
 _refln_F_squared_calc                                                          
 _refln_F_squared_meas                                                          
 _refln_F_squared_sigma                                                         
 _refln_observed_status                                                         
   3   0   0        850.95        749.66         7.41 o                         
   4   0   0       2129.87       2117.07        14.35 o                         
   5   0   0       2099.12       2142.54        26.80 o                         
   6   0   0        305.93        297.39         6.77 o                         
   7   0   0       1597.85       1668.60        18.91 o                         
   8   0   0         15.93         26.72         3.47 o                         
   9   0   0       5041.19       5497.69        58.58 o                         
  10   0   0       1473.97       1693.03        29.16 o                         
  11   0   0       4686.55       4701.87        36.43 o                         
  12   0   0        402.65        417.32        17.77 o                         
  13   0   0         83.30         74.06         8.86 o                         
  14   0   0       1293.32       1266.57        25.06 o                         
  15   0   0        221.49        201.39         9.64 o                         
  16   0   0        149.76        148.89         7.24 o                         
  17   0   0         63.05         39.99         7.62 o                         
  18   0   0        365.68        374.98        14.42 o                         
  19   0   0        760.51        806.07        22.81 o                         
  20   0   0        268.80        258.03        12.98 o                         
  21   0   0          2.19         -5.44         6.16 o                         
   2   1   0       3030.51       2912.95        15.82 o                         
   3   1   0      32562.96      32327.33       234.37 o                         
   4   1   0      11632.38      11965.61        48.57 o                         
   5   1   0       5533.07       5415.49        32.40 o                         
   6   1   0        608.95        687.70         6.61 o                         
   7   1   0       3030.22       3016.19        23.27 o                         
   8   1   0         90.49        119.30         4.37 o                         
   9   1   0        179.83        147.23         5.87 o                         
  10   1   0        832.79        834.96        13.12 o                         
  11   1   0        542.80        572.13         9.88 o                         
  12   1   0       3628.06       3758.57        21.96 o                         
  13   1   0        107.73         96.74         4.64 o                         
  14   1   0          5.81          8.61         2.77 o                         
  15   1   0        942.43        931.36        13.93 o                         
  16   1   0          9.50          4.96         3.61 o                         
  17   1   0        150.49        154.20         6.33 o                         
  18   1   0        365.54        349.16         9.15 o                         
  19   1   0          3.82          6.10         3.14 o                         
  20   1   0        203.93        197.93         8.71 o                         
  21   1   0         12.94          2.98         4.86 o                         
  22   1   0          0.94          8.35         7.18 o                         
   0   2   0      22142.50      22323.04       102.77 o                         
   1   2   0       3498.98       3634.16        25.56 o                         
   2   2   0       3174.52       3110.80        17.54 o                         
   3   2   0       1099.63       1092.83        13.85 o                         
   4   2   0        694.69        627.07         9.13 o                         
   5   2   0       5757.95       5881.40        42.64 o                         
   6   2   0         84.63         74.52         3.20 o                         
   7   2   0         73.95         66.24         3.99 o                         
   8   2   0        563.53        554.65         8.06 o                         
   9   2   0        259.46        288.01         5.97 o                         
  10   2   0        182.05        190.70         4.61 o                         
  11   2   0       2753.16       2713.29        18.19 o                         
  12   2   0          0.07          4.62         1.91 o                         
  13   2   0        241.49        221.29         5.97 o                         
  14   2   0        747.78        693.34        10.16 o                         
  15   2   0        144.35        141.17         5.79 o                         
  16   2   0        300.12        316.31         8.68 o                         
  17   2   0        103.96        106.97         5.51 o                         
  18   2   0          8.03          8.88         3.22 o                         
  19   2   0        178.62        170.08         8.69 o                         
  20   2   0          0.36          0.81         5.13 o                         
  21   2   0         60.21         49.62         8.17 o                         
   1   3   0       1352.13       1275.36         7.43 o                         
   2   3   0         15.97         14.86         0.98 o                         
   3   3   0       1857.96       1953.60         9.05 o                         
   4   3   0       1108.95       1104.43         9.92 o                         
   5   3   0        717.28        669.10        15.01 o                         
   6   3   0        911.22        970.56        34.27 o                         
   7   3   0       3883.06       3773.43        25.34 o                         
   8   3   0         11.02         12.99         2.22 o                         
   9   3   0       2089.59       2107.31        19.31 o                         
  10   3   0        863.82        878.14        11.68 o                         
  11   3   0          9.40         13.51         3.30 o                         
  12   3   0       1084.98       1079.32        14.32 o                         
  13   3   0        120.36        115.84         5.36 o                         
  14   3   0        331.19        315.32         8.72 o                         
  15   3   0        120.99        115.90         6.45 o                         
  16   3   0          0.38         -2.19         3.42 o                         
  17   3   0        220.27        225.98         8.46 o                         
  18   3   0        398.32        404.77        12.94 o                         
  19   3   0         36.54         31.80         4.85 o                         
  20   3   0        124.60        106.50         7.43 o                         
   0   4   0         38.72         52.20         3.96 o                         
   1   4   0        166.10        205.47         2.60 o                         
   2   4   0       1751.28       1879.96        16.02 o                         
   3   4   0       3791.59       3904.26        19.99 o                         
   4   4   0         45.38         54.73         4.38 o                         
   5   4   0       7490.35       7840.33        34.76 o                         
   6   4   0       1180.97       1150.33        19.31 o                         
   7   4   0        143.85        145.30         4.35 o                         
   8   4   0        408.37        340.52         6.31 o                         
   9   4   0         22.65         18.55         2.63 o                         
  10   4   0        544.83        518.77         9.19 o                         
  11   4   0         65.20         72.06         3.97 o                         
  12   4   0       1667.97       1686.39        18.01 o                         
  13   4   0        680.56        709.01        12.41 o                         
  14   4   0          0.24          2.06         3.61 o                         
  15   4   0         35.79         34.26         3.97 o                         
  16   4   0        524.29        512.19        13.73 o                         
  17   4   0        211.45        220.94         9.72 o                         
  18   4   0         52.03         56.95         6.02 o                         
  19   4   0        145.33        165.35        10.48 o                         
  20   4   0        127.37        159.94        25.04 o                         
  21   4   0         70.09         81.43        17.85 o                         
   1   5   0        687.32        635.32         5.90 o                         
   2   5   0        124.04        136.68         3.47 o                         
   3   5   0         23.28         22.25         2.63 o                         
   4   5   0       1298.73       1256.38        19.24 o                         
   5   5   0         27.84         46.21         5.39 o                         
   6   5   0        123.39        102.23         4.05 o                         
   7   5   0       2932.66       2750.99        28.10 o                         
   8   5   0        192.39        205.45         4.98 o                         
   9   5   0        610.58        601.80         8.05 o                         
  10   5   0         15.95          6.86         1.58 o                         
  11   5   0         37.92         37.90         4.67 o                         
  12   5   0        512.90        518.73        11.59 o                         
  13   5   0          0.74          0.31         2.34 o                         
  14   5   0         39.81         37.04         3.93 o                         
  15   5   0        417.30        433.98        11.42 o                         
  16   5   0         26.83         28.15         4.60 o                         
  17   5   0        243.79        253.62        10.98 o                         
  18   5   0        687.29        775.41        18.84 o                         
  19   5   0         26.35         33.80         9.64 o                         
   0   6   0       1341.00       1288.02        23.81 o                         
   1   6   0        182.79        179.82         4.94 o                         
   2   6   0         10.18          4.48         1.32 o                         
   3   6   0         26.22         15.51         1.64 o                         
   4   6   0          0.97          0.24         1.96 o                         
   5   6   0        148.27        142.39         6.99 o                         
   6   6   0        208.77        167.66        11.77 o                         
   7   6   0        389.98        332.68         8.86 o                         
   8   6   0       1609.26       1576.96        16.20 o                         
   9   6   0         26.58         19.97         2.95 o                         
  10   6   0        368.42        343.26         8.27 o                         
  11   6   0        953.64        990.13        17.23 o                         
  12   6   0        786.24        783.85        15.86 o                         
  13   6   0          3.64          6.96         3.34 o                         
  14   6   0        282.82        282.17        10.52 o                         
  15   6   0          8.69          7.58         4.48 o                         
  16   6   0         59.95         45.68         4.98 o                         
  17   6   0          3.76          0.76         4.07 o                         
  18   6   0         19.61         30.60         9.15 o                         
   1   7   0        233.00        228.44         5.50 o                         
   2   7   0        207.98        201.70        14.76 o                         
   3   7   0        520.57        495.27         9.10 o                         
   4   7   0       1130.41       1110.16        20.03 o                         
   5   7   0         73.35         66.92         5.60 o                         
   6   7   0         40.58         18.03         2.76 o                         
   7   7   0       2170.59       2057.32        24.64 o                         
   8   7   0         95.56         92.69         5.51 o                         
   9   7   0          6.06         -4.24         4.24 o                         
  10   7   0        422.52        438.41        11.80 o                         
  11   7   0         27.11         27.59         3.91 o                         
  12   7   0         71.86         59.02         5.57 o                         
  13   7   0        220.05        244.51         9.85 o                         
  14   7   0        114.62        119.50         7.44 o                         
  15   7   0         81.24         86.31         6.90 o                         
  16   7   0         41.26         34.34         5.23 o                         
  17   7   0          6.61         -2.35         5.61 o                         
   0   8   0        927.63        918.77        21.95 o                         
   1   8   0        251.98        240.89         7.20 o                         
   2   8   0         41.16         47.08         3.88 o                         
   3   8   0        331.71        353.71        11.63 o                         
   4   8   0        994.78        908.42        18.63 o                         
   5   8   0        869.57        867.14        16.03 o                         
   6   8   0        279.49        281.95         9.75 o                         
   7   8   0          8.62          5.25         3.90 o                         
   8   8   0          1.08          9.92         3.44 o                         
   9   8   0         35.20         45.46         4.92 o                         
  10   8   0         22.79         18.30         4.26 o                         
  11   8   0        301.75        297.18        11.58 o                         
  12   8   0         61.62         53.74         5.68 o                         
  13   8   0         97.56        111.29         7.93 o                         
  14   8   0         91.11        100.67         7.85 o                         
  15   8   0         11.89         16.51         5.01 o                         
  16   8   0         43.32         27.08         6.65 o                         
   1   9   0         44.51         35.17         4.10 o                         
   2   9   0        352.87        332.71        13.28 o                         
   3   9   0        201.40        201.85        10.91 o                         
   4   9   0          2.84         -0.30         3.91 o                         
   5   9   0        311.08        306.96        12.04 o                         
   6   9   0          0.43          9.63         3.50 o                         
   7   9   0        642.15        673.87        15.90 o                         
   8   9   0          1.48          7.45         3.69 o                         
   9   9   0        747.91        757.49        17.84 o                         
  10   9   0        186.33        198.59         9.80 o                         
  11   9   0          0.29         -2.09         4.00 o                         
  12   9   0         78.76         58.49         6.08 o                         
  13   9   0         87.31         75.65         7.06 o                         
  14   9   0         11.73         17.73         5.52 o                         
  15   9   0          9.61         15.95         7.74 o                         
   0  10   0         35.15         17.89         7.54 o                         
   1  10   0         41.82         30.86        10.22 o                         
   2  10   0        140.02        148.68        10.50 o                         
   3  10   0        469.25        466.81        16.96 o                         
   4  10   0         68.58         58.15         7.31 o                         
   5  10   0        422.00        445.59        17.72 o                         
   6  10   0          9.14          2.63         5.06 o                         
   7  10   0         18.67         14.24         4.47 o                         
   8  10   0         72.55         68.75         7.28 o                         
   9  10   0        251.57        278.93        13.28 o                         
  10  10   0          0.73          4.22         5.07 o                         
  11  10   0        314.17        380.53        16.10 o                         
  12  10   0         51.25         49.38         8.43 o                         
  13  10   0         68.56         61.55        15.09 o                         
   1  11   0         16.02         10.15         7.86 o                         
   2  11   0        143.05        153.26        13.33 o                         
   3  11   0          3.13         -5.86         5.86 o                         
   4  11   0        228.06        268.52        30.59 o                         
   5  11   0        191.00        202.39        44.72 o                         
   6  11   0         83.03         88.34        11.90 o                         
   7  11   0        305.78        314.06        16.73 o                         
   8  11   0         62.78        106.75        10.43 o                         
   9  11   0       1047.57       1145.61        34.02 o                         
  10  11   0        137.37        169.96        16.80 o                         
   0  12   0        738.79        852.67        44.51 o                         
   1  12   0         20.99         11.31         7.44 o                         
   2  12   0        360.99        394.49        21.80 o                         
   3  12   0        246.99        294.24        27.06 o                         
   4  12   0         21.65          9.13         7.70 o                         
   5  12   0         73.37         76.64        15.46 o                         
   6  12   0         27.82          7.94         8.32 o                         
   7  12   0        209.23        216.28        25.10 o                         
   8  12   0        393.00        441.57        34.32 o                         
 -22   1   1          3.77         11.49         6.64 o                         
 -21   1   1         14.12          2.40         7.03 o                         
 -20   1   1         47.70         50.29         5.40 o                         
 -19   1   1          1.14         -3.33         3.33 o                         
 -18   1   1          8.96          6.91         2.72 o                         
 -17   1   1          6.42          2.97         2.63 o                         
 -16   1   1        117.94        105.98         5.08 o                         
 -15   1   1         72.33         73.43         4.71 o                         
 -14   1   1         15.59         13.24         2.79 o                         
 -13   1   1          0.29         -1.40         2.30 o                         
 -12   1   1          0.76          2.56         2.04 o                         
 -11   1   1          1.35          2.02         2.15 o                         
 -10   1   1        213.07        220.25         6.32 o                         
  -9   1   1          1.99          3.04         1.83 o                         
  -8   1   1        202.81        254.70         4.94 o                         
  -7   1   1       2452.09       2534.65        16.66 o                         
  -6   1   1       1355.76       1248.34         7.10 o                         
  -5   1   1          0.09          3.10         0.81 o                         
  -4   1   1        428.55        427.83         3.77 o                         
  -3   1   1       7131.20       7345.45       109.59 o                         
  -2   1   1         13.90         11.54         2.06 o                         
   1   1   1       2011.27       2106.81        16.77 o                         
   2   1   1       4407.56       4411.62        15.22 o                         
   3   1   1       3797.85       3808.29        17.50 o                         
   4   1   1          0.07          2.81         0.99 o                         
   5   1   1         38.61         37.56         3.72 o                         
   6   1   1       4087.71       4353.42        31.23 o                         
   7   1   1         22.43         18.86         2.12 o                         
   8   1   1        109.18        137.83         5.62 o                         
   9   1   1        819.47        817.09        13.33 o                         
  10   1   1          6.59         14.81         2.71 o                         
  11   1   1        192.48        186.82         6.40 o                         
  12   1   1        206.73        214.06         6.12 o                         
  13   1   1          4.50          4.05         2.16 o                         
  14   1   1         57.67         51.88         3.72 o                         
  15   1   1          9.28          7.48         2.62 o                         
  16   1   1        131.41        118.36         5.94 o                         
  17   1   1          1.18          2.71         2.85 o                         
  18   1   1          6.63          5.30         3.21 o                         
  19   1   1          0.35         -1.30         5.07 o                         
  20   1   1          0.37         -1.84         5.28 o                         
  21   1   1          0.36         -2.59         6.27 o                         
 -22   2   1         26.96         10.80         9.85 o                         
 -21   2   1          0.57         -6.02         6.02 o                         
 -20   2   1          1.62          5.00         4.00 o                         
 -19   2   1         16.62         18.56         3.74 o                         
 -18   2   1         32.05         31.37         4.62 o                         
 -17   2   1          6.60         -0.36         2.85 o                         
 -16   2   1          1.58         -1.44         2.75 o                         
 -15   2   1          0.79         -2.07         3.29 o                         
 -14   2   1          0.14         -1.96         2.26 o                         
 -13   2   1        831.60        835.43        10.61 o                         
 -12   2   1         44.51         51.20         3.05 o                         
 -11   2   1       1009.12       1044.53        11.36 o                         
 -10   2   1        341.89        338.91         6.30 o                         
  -9   2   1        467.45        464.46         8.39 o                         
  -8   2   1        443.19        469.85         6.91 o                         
  -7   2   1        437.44        442.34        10.14 o                         
  -6   2   1       1398.64       1356.55        11.89 o                         
  -5   2   1       1046.80        879.33         6.64 o                         
  -4   2   1         79.58         93.79         3.22 o                         
  -3   2   1       2468.74       2577.91        23.62 o                         
  -2   2   1       5538.50       5429.83        45.91 o                         
  -1   2   1        221.71        238.08         2.62 o                         
   0   2   1         71.61         83.35         1.68 o                         
   1   2   1       3534.89       3407.96        14.68 o                         
   2   2   1      10100.33      10124.66        40.79 o                         
   3   2   1      22271.71      22588.00       105.17 o                         
   4   2   1       1421.88       1570.18        11.72 o                         
   5   2   1        414.14        491.24         5.88 o                         
   6   2   1        158.34        155.40         4.11 o                         
   7   2   1       1099.04       1166.42        16.12 o                         
   8   2   1        531.46        505.21        10.51 o                         
   9   2   1        289.30        287.49         7.04 o                         
  10   2   1          0.01          3.02         1.76 o                         
  11   2   1         30.78         25.58         2.42 o                         
  12   2   1         17.01         12.67         2.04 o                         
  13   2   1        515.48        507.94         8.96 o                         
  14   2   1        125.26        127.96         5.34 o                         
  15   2   1        109.76        101.29         4.99 o                         
  16   2   1         10.57          4.16         2.83 o                         
  17   2   1         38.74         33.75         3.52 o                         
  18   2   1          0.06         -0.88         3.26 o                         
  19   2   1         10.26          2.74         3.79 o                         
  20   2   1          0.00         -4.70         4.70 o                         
  21   2   1         13.79         10.96         6.46 o                         
 -21   3   1         13.55          8.24         7.37 o                         
 -20   3   1         88.65         89.52         7.62 o                         
 -19   3   1        101.73        102.68         7.07 o                         
 -18   3   1          0.06          1.03         3.64 o                         
 -17   3   1        140.70        132.27         7.45 o                         
 -16   3   1         53.77         48.18         4.62 o                         
 -15   3   1        184.62        207.27         7.45 o                         
 -14   3   1        115.59        130.80         6.88 o                         
 -13   3   1        146.38        133.01         5.63 o                         
 -12   3   1        106.05         71.19         5.26 o                         
 -11   3   1          4.90          2.84         1.84 o                         
 -10   3   1         44.31         29.94         3.62 o                         
  -9   3   1         39.41         28.71         7.12 o                         
  -8   3   1        534.33        607.65         8.50 o                         
  -7   3   1        368.18        367.13         6.05 o                         
  -6   3   1          2.61          2.01         1.29 o                         
  -5   3   1       1255.68       1221.09        18.80 o                         
  -4   3   1       2830.08       3028.17        28.17 o                         
  -3   3   1         63.90         66.17         1.83 o                         
  -2   3   1       2290.22       2068.20        18.04 o                         
  -1   3   1         62.71         81.02         1.59 o                         
   0   3   1       1066.61       1063.10         7.17 o                         
   1   3   1        672.22        557.26         3.98 o                         
   2   3   1        158.19        189.98         3.56 o                         
   3   3   1        859.36        876.53         7.04 o                         
   4   3   1       3234.90       3482.97        21.99 o                         
   5   3   1         19.12         32.32         3.65 o                         
   6   3   1       1136.90       1109.85        26.37 o                         
   7   3   1        546.93        636.97        14.35 o                         
   8   3   1         33.37         28.96         2.29 o                         
   9   3   1       2054.23       1981.53        28.28 o                         
  10   3   1        355.16        300.85         5.82 o                         
  11   3   1         25.57         28.91         2.57 o                         
  12   3   1        337.13        343.99         8.43 o                         
  13   3   1       1477.20       1427.52        17.51 o                         
  14   3   1        730.97        700.30        13.48 o                         
  15   3   1        163.83        163.89         6.82 o                         
  16   3   1          2.71          5.87         3.11 o                         
  17   3   1          0.90          1.94         3.41 o                         
  18   3   1         14.81         10.14         4.23 o                         
  19   3   1          7.70          6.34         3.89 o                         
  20   3   1          2.58         -5.20         5.46 o                         
 -21   4   1          1.13          4.44        10.15 o                         
 -20   4   1         39.57         50.89        10.30 o                         
 -19   4   1          4.48         13.34         5.13 o                         
 -18   4   1        122.97        129.85         8.91 o                         
 -17   4   1        185.15        199.19         9.29 o                         
 -16   4   1        340.95        345.58        11.61 o                         
 -15   4   1         52.65         52.39         4.77 o                         
 -14   4   1        414.61        421.49         9.87 o                         
 -13   4   1         98.10        111.26         5.07 o                         
 -12   4   1          5.31          1.92         5.00 o                         
 -11   4   1          1.72         -0.49         2.19 o                         
 -10   4   1          0.34         -2.40         3.19 o                         
  -9   4   1         32.82         29.07         2.30 o                         
  -8   4   1         37.81         33.59         2.46 o                         
  -7   4   1       1096.98       1139.58        13.71 o                         
  -6   4   1        505.00        485.46        12.98 o                         
  -5   4   1        174.59        186.99        12.04 o                         
  -4   4   1         75.73         53.57         2.67 o                         
  -3   4   1        318.90        350.66         5.90 o                         
  -2   4   1         21.93         36.18         2.05 o                         
  -1   4   1        520.37        575.38         4.59 o                         
   0   4   1        126.60        127.44         3.13 o                         
   1   4   1       2786.17       2897.30        11.67 o                         
   2   4   1       6408.95       6859.68        23.38 o                         
   3   4   1       1608.57       1669.99        15.59 o                         
   4   4   1        738.25        767.84        20.99 o                         
   5   4   1        398.25        308.53        25.08 o                         
   6   4   1          0.01          0.51         1.62 o                         
   7   4   1        776.12        795.75        12.50 o                         
   8   4   1        379.73        343.26         6.90 o                         
   9   4   1        116.24         97.92         3.08 o                         
  10   4   1       1106.79       1061.68        13.25 o                         
  11   4   1       1304.62       1288.86        15.37 o                         
  12   4   1          0.66          5.71         2.76 o                         
  13   4   1        269.49        265.95         7.87 o                         
  14   4   1         19.11         13.28         2.66 o                         
  15   4   1        281.38        283.66         8.87 o                         
  16   4   1         47.58         40.41         6.64 o                         
  17   4   1          6.10          6.40         3.75 o                         
  18   4   1          1.80         10.22         4.81 o                         
  19   4   1        242.20        270.18        12.69 o                         
 -19   5   1         55.05         56.63         7.60 o                         
 -18   5   1         12.78         13.33         5.68 o                         
 -17   5   1          7.18          6.86         4.18 o                         
 -16   5   1        388.07        400.11        12.78 o                         
 -15   5   1        138.86        146.98         7.03 o                         
 -14   5   1         75.26         74.88         5.17 o                         
 -13   5   1        507.40        521.14        11.84 o                         
 -12   5   1       1207.61       1239.41        14.31 o                         
 -11   5   1        187.41        164.18         5.13 o                         
 -10   5   1         69.16         54.00         2.84 o                         
  -9   5   1         92.45         81.06         2.95 o                         
  -8   5   1        195.25        195.35         6.79 o                         
  -7   5   1         58.39         58.22         3.51 o                         
  -6   5   1         71.37         67.77         6.34 o                         
  -5   5   1        142.27        115.53         4.75 o                         
  -4   5   1          0.07          1.76         1.49 o                         
  -3   5   1         28.24         24.83         2.21 o                         
  -2   5   1        282.46        266.95         4.11 o                         
  -1   5   1       1427.94       1635.65        13.47 o                         
   0   5   1        106.69        140.04         3.13 o                         
   1   5   1        303.50        296.91         6.69 o                         
   2   5   1        271.51        262.26        10.96 o                         
   3   5   1         28.84         18.28         2.74 o                         
   4   5   1         22.00         18.86         6.60 o                         
   5   5   1        848.41        842.59        17.52 o                         
   6   5   1         73.95         73.77         5.28 o                         
   7   5   1        955.35        955.04        13.90 o                         
   8   5   1        905.44        841.44         8.98 o                         
   9   5   1         48.03         34.46         2.64 o                         
  10   5   1        811.36        761.86        11.46 o                         
  11   5   1       1160.66       1173.06        13.98 o                         
  12   5   1         18.91         21.98         3.06 o                         
  13   5   1          3.92          4.94         2.50 o                         
  14   5   1          1.92          1.68         2.99 o                         
  15   5   1        125.45        121.62         7.38 o                         
  16   5   1        286.86        290.80        11.04 o                         
  17   5   1          6.01         12.49         4.43 o                         
  18   5   1         92.16        106.63        12.96 o                         
  19   5   1          2.33          5.56        11.25 o                         
 -18   6   1          0.44          3.39         5.41 o                         
 -17   6   1          1.23         -4.28         4.28 o                         
 -16   6   1         77.97         62.28         5.88 o                         
 -15   6   1         17.18          9.32         3.91 o                         
 -14   6   1         22.64         27.25         4.17 o                         
 -13   6   1         44.85         34.67         4.30 o                         
 -12   6   1         32.44         31.34         4.06 o                         
 -11   6   1         38.56         33.79         4.01 o                         
 -10   6   1         90.85         84.52         4.08 o                         
  -9   6   1        475.80        450.73        12.70 o                         
  -8   6   1        225.45        228.54         9.22 o                         
  -7   6   1        109.16         80.66         8.10 o                         
  -6   6   1         92.70         63.72         4.71 o                         
  -5   6   1        265.68        237.66         6.80 o                         
  -4   6   1        465.21        427.71         6.75 o                         
  -3   6   1        484.80        452.57         5.95 o                         
  -2   6   1        268.92        248.18         3.78 o                         
  -1   6   1          0.01         -0.04         1.08 o                         
   0   6   1        328.71        309.63         6.23 o                         
   1   6   1         46.11         49.44         2.73 o                         
   2   6   1        215.15        228.55         6.44 o                         
   3   6   1         39.84         42.67         5.71 o                         
   4   6   1        226.24        241.04         8.64 o                         
   5   6   1        152.10        139.25         5.71 o                         
   6   6   1         70.39         37.93         5.71 o                         
   7   6   1        111.81        122.20         5.64 o                         
   8   6   1        864.17        902.79        14.88 o                         
   9   6   1        184.28        172.51         6.59 o                         
  10   6   1        167.98        151.65         5.88 o                         
  11   6   1          1.41          6.52         2.31 o                         
  12   6   1          0.21         -2.04         3.32 o                         
  13   6   1          1.77         -1.75         3.56 o                         
  14   6   1          0.06          0.54         3.23 o                         
  15   6   1         17.80         18.65         4.25 o                         
  16   6   1          5.62         -3.46         3.71 o                         
  17   6   1          1.13         -2.30         3.95 o                         
  18   6   1         21.51         20.90        10.76 o                         
 -17   7   1         31.17         23.93         7.23 o                         
 -16   7   1        202.58        218.84        11.29 o                         
 -15   7   1         12.90         -2.36         3.80 o                         
 -14   7   1        153.21        150.08         8.21 o                         
 -13   7   1        172.79        157.69         8.13 o                         
 -12   7   1         74.93         60.02         6.38 o                         
 -11   7   1          2.56         -3.67         3.67 o                         
 -10   7   1         46.44         41.75         4.85 o                         
  -9   7   1        100.58         93.95         6.09 o                         
  -8   7   1          8.49          1.71         3.08 o                         
  -7   7   1         12.00         38.24         4.41 o                         
  -6   7   1        511.32        434.03        11.18 o                         
  -5   7   1        161.97        167.48         7.95 o                         
  -4   7   1        604.68        589.70         8.46 o                         
  -3   7   1          1.54         -0.26         1.56 o                         
  -2   7   1        441.80        424.32         7.17 o                         
  -1   7   1        209.64        200.34         4.37 o                         
   0   7   1         45.69         39.81         2.09 o                         
   1   7   1        858.66        846.56        17.92 o                         
   2   7   1       2840.64       2824.88        22.55 o                         
   3   7   1        286.50        276.46         9.79 o                         
   4   7   1         31.42         30.14         3.35 o                         
   5   7   1         85.49         66.98         3.82 o                         
   6   7   1        669.39        663.06        12.64 o                         
   7   7   1        186.52        183.80         7.24 o                         
   8   7   1          0.02         -2.25         3.00 o                         
   9   7   1         89.76         94.79         4.91 o                         
  10   7   1         17.08         19.28         4.13 o                         
  11   7   1        136.67        130.36         7.02 o                         
  12   7   1        247.32        268.66        10.09 o                         
  13   7   1        109.70        105.67         7.04 o                         
  14   7   1          0.98         -3.65         3.65 o                         
  15   7   1         74.51         64.61         6.89 o                         
  16   7   1          0.12         -3.88         4.34 o                         
  17   7   1         11.86          5.09         9.15 o                         
 -16   8   1         59.16         66.28        11.70 o                         
 -15   8   1          4.39         12.17         6.57 o                         
 -14   8   1         46.30         58.64         6.67 o                         
 -13   8   1        133.94        139.47         8.71 o                         
 -12   8   1          4.40         -1.00         3.99 o                         
 -11   8   1         55.33         51.21         5.45 o                         
 -10   8   1        364.09        353.14        12.09 o                         
  -9   8   1        271.25        284.84        10.62 o                         
  -8   8   1        338.51        324.94        11.02 o                         
  -7   8   1        198.29        198.27         8.54 o                         
  -6   8   1       1018.91        992.96        17.97 o                         
  -5   8   1         12.62         25.53         4.79 o                         
  -4   8   1         28.92         51.64         5.76 o                         
  -3   8   1       2283.31       2235.47        24.91 o                         
  -2   8   1        438.28        455.92         9.31 o                         
  -1   8   1        771.50        758.04        14.38 o                         
   0   8   1          0.21         -3.03         3.03 o                         
   1   8   1          5.45          5.62         2.62 o                         
   2   8   1        182.39        185.83         7.74 o                         
   3   8   1       1264.33       1262.72        21.47 o                         
   4   8   1        754.18        711.11        21.50 o                         
   5   8   1        476.44        465.97        12.00 o                         
   6   8   1        105.82        107.74         6.39 o                         
   7   8   1          4.66          4.10         4.00 o                         
   8   8   1        103.94        116.35         7.00 o                         
   9   8   1          1.89         -0.52         3.38 o                         
  10   8   1          0.32         -2.47         3.40 o                         
  11   8   1         33.34         32.41         4.44 o                         
  12   8   1          4.54         -3.97         3.97 o                         
  13   8   1          1.52          4.61         4.16 o                         
  14   8   1          0.01         -1.87         4.75 o                         
  15   8   1        256.93        291.93        11.93 o                         
  16   8   1         54.68         67.34        15.77 o                         
 -15   9   1         63.48         78.17        17.70 o                         
 -14   9   1         10.88          3.59         5.09 o                         
 -13   9   1          5.08          5.33         4.32 o                         
 -12   9   1        109.80        107.16         8.00 o                         
 -11   9   1        213.91        229.35        17.13 o                         
 -10   9   1        187.23        202.80         9.95 o                         
  -9   9   1        455.17        450.07        13.90 o                         
  -8   9   1         74.07         71.01         5.97 o                         
  -7   9   1        106.68         95.24         6.62 o                         
  -6   9   1        653.56        669.64        20.20 o                         
  -5   9   1        234.16        243.57        10.73 o                         
  -4   9   1          0.99          0.26         3.66 o                         
  -3   9   1        378.41        394.99        14.72 o                         
  -2   9   1         41.65         33.03         4.94 o                         
  -1   9   1         13.54          9.77         3.98 o                         
   0   9   1         69.09         75.03         5.14 o                         
   1   9   1          2.28         -3.38         3.38 o                         
   2   9   1        196.13        185.93        10.40 o                         
   3   9   1         14.52         15.17         3.81 o                         
   4   9   1         19.22         25.01         5.51 o                         
   5   9   1          6.63          2.84         3.50 o                         
   6   9   1        504.91        445.90        12.67 o                         
   7   9   1         76.68         79.42         6.07 o                         
   8   9   1         32.43         24.46         4.94 o                         
   9   9   1         52.62         51.08         5.57 o                         
  10   9   1        421.51        460.70        14.46 o                         
  11   9   1        133.99        155.27         8.95 o                         
  12   9   1          5.58          3.08         4.43 o                         
  13   9   1         26.89         17.80         4.41 o                         
  14   9   1          2.20          0.46         5.88 o                         
  15   9   1          0.42         -8.61         9.90 o                         
 -13  10   1         16.68         26.80         9.42 o                         
 -12  10   1          6.17          5.16         5.44 o                         
 -11  10   1         14.84         15.91         5.19 o                         
 -10  10   1          1.43          2.43         4.87 o                         
  -9  10   1        219.00        242.45        12.62 o                         
  -8  10   1          0.56          1.66         4.78 o                         
  -7  10   1        221.64        233.76        13.45 o                         
  -6  10   1          0.51          1.45         4.93 o                         
  -5  10   1        330.64        341.27        24.87 o                         
  -4  10   1        255.09        265.49        13.45 o                         
  -3  10   1        145.66        151.70        10.17 o                         
  -2  10   1          8.96          5.82         5.28 o                         
  -1  10   1         81.77         56.61        10.54 o                         
   0  10   1        116.97        132.44        12.14 o                         
   1  10   1         45.77         53.78         8.09 o                         
   2  10   1         72.74         65.99         7.36 o                         
   3  10   1         60.89         55.45         8.49 o                         
   4  10   1         24.38         12.68         9.85 o                         
   5  10   1          0.09         -0.58         4.71 o                         
   6  10   1         72.66         56.53         6.25 o                         
   7  10   1          0.49         -4.46         4.46 o                         
   8  10   1        443.43        491.69        25.42 o                         
   9  10   1         69.86         56.38         7.04 o                         
  10  10   1         48.28         61.56         7.36 o                         
  11  10   1          0.48          2.87         4.64 o                         
  12  10   1         53.91         46.64        10.05 o                         
  13  10   1          0.73         -1.63         8.73 o                         
 -11  11   1          2.21          2.40         8.61 o                         
 -10  11   1          0.14         13.81         7.86 o                         
  -9  11   1         15.16         27.86        10.44 o                         
  -8  11   1          2.59         -2.75         5.42 o                         
  -7  11   1          2.24         -1.36         7.27 o                         
  -6  11   1         49.34         42.68         9.25 o                         
  -5  11   1          3.87          2.91         6.80 o                         
  -4  11   1        173.59        205.60        16.57 o                         
  -3  11   1        221.87        234.38        19.23 o                         
  -2  11   1          3.15          6.03        16.38 o                         
  -1  11   1        245.91        288.69        17.78 o                         
   0  11   1        415.05        451.48        21.96 o                         
   1  11   1          7.37          2.28         5.30 o                         
   2  11   1          1.39          0.14         5.52 o                         
   3  11   1         37.95         41.79         6.95 o                         
   4  11   1         21.89         11.74         7.39 o                         
   5  11   1          1.19         -1.94         5.86 o                         
   6  11   1          1.23         -4.19         5.59 o                         
   7  11   1          0.78          5.38         5.36 o                         
   8  11   1         43.46         69.63        17.67 o                         
   9  11   1        146.93        171.20        16.29 o                         
  10  11   1        166.20        156.73        24.64 o                         
  -5  12   1         48.31         14.14         9.50 o                         
  -4  12   1          0.13        -13.05        13.05 o                         
  -3  12   1         55.62         36.89        10.97 o                         
  -2  12   1        326.97        345.91        30.11 o                         
  -1  12   1        296.73        316.46        29.09 o                         
   0  12   1         18.10         31.36        11.85 o                         
   1  12   1         29.92         41.86        12.70 o                         
   2  12   1         32.21         22.71        11.09 o                         
   3  12   1         24.38         12.06         9.13 o                         
   4  12   1         32.90         11.60         9.01 o                         
   5  12   1          2.09         -8.43        10.24 o                         
   6  12   1         56.76         70.56        15.52 o                         
   7  12   1          4.06          5.98         9.36 o                         
 -21   0   2         12.10         16.69         7.52 o                         
 -20   0   2          0.40          8.17         5.22 o                         
 -19   0   2          1.66          6.40         4.81 o                         
 -18   0   2         17.41          7.22         4.01 o                         
 -17   0   2          4.82          5.52         3.94 o                         
 -16   0   2         16.66         14.52         3.30 o                         
 -15   0   2        221.56        200.69         8.17 o                         
 -14   0   2         89.04         83.49         5.35 o                         
 -13   0   2         19.90         12.89         3.56 o                         
 -12   0   2        289.98        300.57        10.13 o                         
 -11   0   2       1576.21       1554.80        20.69 o                         
 -10   0   2       1469.98       1787.55        29.43 o                         
  -9   0   2       1264.11       1390.14        19.34 o                         
  -8   0   2       1093.60       1123.68        14.99 o                         
  -7   0   2       2676.27       2611.76        19.68 o                         
  -6   0   2        403.23        422.63         6.37 o                         
  -5   0   2       3477.23       3426.17        20.97 o                         
  -4   0   2       6051.32       6082.47        22.27 o                         
  -3   0   2       8534.58       8767.68        53.55 o                         
  -2   0   2       2778.38       3001.27        27.50 o                         
   1   0   2        755.50        789.39        11.39 o                         
   2   0   2       2387.15       2556.16        31.78 o                         
   3   0   2      18658.28      19094.04        68.15 o                         
   4   0   2      17802.12      18591.82       114.91 o                         
   5   0   2       6052.49       6539.09        42.77 o                         
   6   0   2        134.34        160.98         4.76 o                         
   7   0   2        188.32        191.53         7.30 o                         
   8   0   2        366.11        342.93        12.71 o                         
   9   0   2        377.52        411.05        20.19 o                         
  10   0   2        525.94        507.72        13.89 o                         
  11   0   2         62.49         72.64         5.23 o                         
  12   0   2        890.57        867.21        17.11 o                         
  13   0   2         14.67         17.53         3.86 o                         
  14   0   2        559.22        474.34        16.21 o                         
  15   0   2       1513.09       1549.76        29.56 o                         
  16   0   2       1287.79       1300.26        28.28 o                         
  17   0   2         24.64         31.85         5.68 o                         
  18   0   2         12.86         16.39         4.46 o                         
  19   0   2          3.31         -2.14         4.51 o                         
  20   0   2         12.53          4.93         4.46 o                         
  21   0   2          3.41         -7.52         7.52 o                         
  22   0   2          0.43         -1.70         9.78 o                         
 -22   1   2         87.70         82.43        16.08 o                         
 -21   1   2          2.00          8.91         5.23 o                         
 -20   1   2        293.79        263.27        10.94 o                         
 -19   1   2          0.97         -3.09         4.56 o                         
 -18   1   2         13.39          8.58         2.97 o                         
 -17   1   2        214.63        218.93         7.39 o                         
 -16   1   2         21.52         23.93         2.67 o                         
 -15   1   2        517.19        499.19         9.48 o                         
 -14   1   2        189.04        177.97         5.94 o                         
 -13   1   2        167.53        156.48         5.41 o                         
 -12   1   2        740.54        773.68        10.32 o                         
 -11   1   2          0.56          1.23         1.76 o                         
 -10   1   2       1018.62        987.11        13.07 o                         
  -9   1   2         36.72         21.22         2.31 o                         
  -8   1   2       1404.04       1438.59        12.76 o                         
  -7   1   2       4752.55       4910.93        28.44 o                         
  -6   1   2        164.04        164.65         2.94 o                         
  -5   1   2       2204.08       2327.63         9.02 o                         
  -4   1   2       7535.66       7715.83        26.56 o                         
  -3   1   2         64.67         68.47         4.06 o                         
  -2   1   2          0.75          5.15         0.96 o                         
  -1   1   2       2989.00       3043.92        37.13 o                         
   0   1   2       2721.58       2896.24        25.59 o                         
   1   1   2         65.16         68.32         2.15 o                         
   2   1   2       7672.35       8054.73        31.31 o                         
   3   1   2      16000.93      16739.51        36.41 o                         
   4   1   2       2559.58       2473.98        17.76 o                         
   5   1   2       7954.23       8239.23        34.91 o                         
   6   1   2       1735.95       1842.72        17.55 o                         
   7   1   2       2508.88       2446.47        25.84 o                         
   8   1   2        179.42        144.03         5.63 o                         
   9   1   2        993.35       1019.75        17.84 o                         
  10   1   2        827.63        810.58        12.32 o                         
  11   1   2        599.87        539.06        10.69 o                         
  12   1   2       1263.00       1220.83        15.13 o                         
  13   1   2         51.89         49.02         3.58 o                         
  14   1   2        599.40        562.61        10.67 o                         
  15   1   2         19.05         21.25         3.15 o                         
  16   1   2          0.06          1.74         3.45 o                         
  17   1   2          0.14          1.60         3.08 o                         
  18   1   2          4.73          3.54         3.14 o                         
  19   1   2        156.23        143.86         8.09 o                         
  20   1   2         90.55         76.52         5.99 o                         
  21   1   2        123.25        114.04         9.38 o                         
 -22   2   2         19.33         20.10         7.14 o                         
 -21   2   2         41.37         36.11        11.06 o                         
 -20   2   2          1.30          0.40         3.85 o                         
 -19   2   2         42.19         42.49         6.24 o                         
 -18   2   2         12.84          9.94         2.79 o                         
 -17   2   2        121.93        105.74         6.33 o                         
 -16   2   2        453.89        429.78        10.61 o                         
 -15   2   2        132.97        132.81         5.50 o                         
 -14   2   2        262.30        249.70         6.66 o                         
 -13   2   2        592.18        553.26         9.30 o                         
 -12   2   2        687.28        673.22         9.77 o                         
 -11   2   2       1607.33       1572.74        15.03 o                         
 -10   2   2        375.83        331.20         6.21 o                         
  -9   2   2         96.20        106.75         3.33 o                         
  -8   2   2        829.23        854.51         8.32 o                         
  -7   2   2       1525.61       1525.62        17.36 o                         
  -6   2   2         34.83         48.13         2.10 o                         
  -5   2   2         50.48         74.63         5.46 o                         
  -4   2   2        515.86        421.42         4.43 o                         
  -3   2   2       3579.03       3725.70        20.86 o                         
  -2   2   2        579.62        532.75         4.75 o                         
  -1   2   2        646.27        611.40         4.03 o                         
   0   2   2       6007.22       5766.46        21.45 o                         
   1   2   2       1982.71       1766.03        10.92 o                         
   2   2   2         31.03         21.22         1.80 o                         
   3   2   2       7110.56       7471.12        46.52 o                         
   4   2   2        666.21        655.25         6.12 o                         
   5   2   2       4047.63       4290.44        28.96 o                         
   6   2   2       3035.34       3357.08        21.89 o                         
   7   2   2        343.83        332.11         6.06 o                         
   8   2   2        178.43        197.58         5.92 o                         
   9   2   2        196.79        178.62         5.12 o                         
  10   2   2       2430.22       2470.29        18.10 o                         
  11   2   2        798.42        757.86        11.77 o                         
  12   2   2        480.29        458.19         9.68 o                         
  13   2   2        287.04        253.24         6.93 o                         
  14   2   2         27.82         33.62         3.23 o                         
  15   2   2        819.75        820.20        13.35 o                         
  16   2   2        320.08        342.34         9.16 o                         
  17   2   2         37.08         36.21         4.33 o                         
  18   2   2          1.47          4.67         3.40 o                         
  19   2   2        210.53        211.67        10.41 o                         
  20   2   2        138.42        128.79         8.95 o                         
  21   2   2          6.26         23.17        12.42 o                         
 -21   3   2         24.55         32.31        11.62 o                         
 -20   3   2         66.36         73.25         9.11 o                         
 -19   3   2        159.58        158.81         8.85 o                         
 -18   3   2         79.31         76.24         6.17 o                         
 -17   3   2         46.94         36.90         4.17 o                         
 -16   3   2        305.01        298.64         8.54 o                         
 -15   3   2       1178.65       1135.77        16.57 o                         
 -14   3   2        304.51        282.75         8.20 o                         
 -13   3   2         63.19         58.82         4.81 o                         
 -12   3   2        415.64        372.56        12.73 o                         
 -11   3   2       1516.87       1467.57        15.44 o                         
 -10   3   2          2.96          3.06         1.21 o                         
  -9   3   2        201.89        161.99         7.22 o                         
  -8   3   2        916.57       1007.23        11.71 o                         
  -7   3   2       1015.78       1022.84         9.89 o                         
  -6   3   2          4.75         14.35         1.30 o                         
  -5   3   2       3255.12       3349.74        22.63 o                         
  -4   3   2       4495.36       4623.90        21.74 o                         
  -3   3   2       1090.71       1194.67         7.62 o                         
  -2   3   2        917.39        935.26         7.95 o                         
  -1   3   2         19.84         35.48         1.16 o                         
   0   3   2       8150.60       8251.01        30.87 o                         
   1   3   2        163.58        178.80         4.16 o                         
   2   3   2       2661.09       2963.76        18.93 o                         
   3   3   2       4296.90       4337.80        30.07 o                         
   4   3   2       7681.62       7877.50        64.81 o                         
   5   3   2        665.82        741.98        10.48 o                         
   6   3   2        252.85        257.02         7.65 o                         
   7   3   2       4067.64       3877.59        40.70 o                         
   8   3   2       4307.91       4357.65        51.60 o                         
   9   3   2        598.97        629.39         7.83 o                         
  10   3   2       1582.49       1579.75        14.35 o                         
  11   3   2         14.79         13.77         2.75 o                         
  12   3   2        328.55        311.31         8.26 o                         
  13   3   2        898.23        964.15        14.63 o                         
  14   3   2        350.96        324.62         9.19 o                         
  15   3   2        897.79        926.77        15.61 o                         
  16   3   2        265.67        288.41         9.91 o                         
  17   3   2          5.15         -0.18         3.97 o                         
  18   3   2        361.12        376.21        13.60 o                         
  19   3   2        147.42        147.71        10.07 o                         
  20   3   2          6.76         18.51        10.71 o                         
 -21   4   2        104.72         94.21        17.67 o                         
 -20   4   2         27.34         26.54         8.30 o                         
 -19   4   2        519.36        552.64        16.08 o                         
 -18   4   2        193.15        193.48         8.75 o                         
 -17   4   2         23.68         33.32         4.36 o                         
 -16   4   2         54.33         59.39         5.44 o                         
 -15   4   2        142.47        153.52         8.20 o                         
 -14   4   2        348.12        325.73         8.66 o                         
 -13   4   2        565.49        556.64        10.65 o                         
 -12   4   2        460.14        435.86        10.83 o                         
 -11   4   2          0.40          4.73         2.31 o                         
 -10   4   2         79.00         89.27         3.44 o                         
  -9   4   2        114.56        127.44         3.56 o                         
  -8   4   2       1052.39       1065.31         9.32 o                         
  -7   4   2       2444.17       2551.65        18.84 o                         
  -6   4   2        583.40        629.36         8.44 o                         
  -5   4   2         82.47         51.14         2.69 o                         
  -4   4   2       2263.59       2178.22        11.81 o                         
  -3   4   2       5644.18       5721.15        19.00 o                         
  -2   4   2       5457.51       5513.40        29.40 o                         
  -1   4   2        388.10        400.15         4.11 o                         
   0   4   2       4752.22       4649.96        26.76 o                         
   1   4   2       2694.44       2842.91        13.42 o                         
   2   4   2       1294.51       1498.06        13.50 o                         
   3   4   2          5.65         13.92         1.64 o                         
   4   4   2       2013.76       2030.04        40.03 o                         
   5   4   2       6043.83       6173.33       165.01 o                         
   6   4   2         49.76         58.94         4.64 o                         
   7   4   2        864.31        956.37        11.13 o                         
   8   4   2       1255.02       1187.96        11.03 o                         
   9   4   2         40.47         37.46         2.67 o                         
  10   4   2         29.74         23.42         2.72 o                         
  11   4   2       7195.84       7132.17        37.54 o                         
  12   4   2        526.94        534.08        10.72 o                         
  13   4   2        313.13        289.40         8.28 o                         
  14   4   2          3.93          1.39         2.82 o                         
  15   4   2         12.34         13.76         3.39 o                         
  16   4   2        352.50        355.97        10.44 o                         
  17   4   2        131.77        142.04         7.87 o                         
  18   4   2        123.09        114.46         9.58 o                         
  19   4   2          0.29         -1.55         4.78 o                         
 -19   5   2        306.99        340.66        15.66 o                         
 -18   5   2         40.49         50.86         5.32 o                         
 -17   5   2         68.86         71.87         6.37 o                         
 -16   5   2        196.75        229.28        10.64 o                         
 -15   5   2        285.74        295.81         9.59 o                         
 -14   5   2        245.76        253.76         9.69 o                         
 -13   5   2         69.83         83.46         5.80 o                         
 -12   5   2        381.63        377.04        10.71 o                         
 -11   5   2         59.43         47.12         2.76 o                         
 -10   5   2        367.92        371.39         6.56 o                         
  -9   5   2       2339.24       2239.62        25.06 o                         
  -8   5   2        612.83        572.47        10.94 o                         
  -7   5   2       3094.05       2944.49        51.42 o                         
  -6   5   2        987.81        910.82        11.06 o                         
  -5   5   2        110.60         96.45         2.67 o                         
  -4   5   2        916.45        841.15         8.26 o                         
  -3   5   2         13.90         20.05         1.56 o                         
  -2   5   2         33.81         30.09         1.73 o                         
  -1   5   2        811.29        731.37         6.15 o                         
   0   5   2        581.71        592.37        14.56 o                         
   1   5   2        220.65        223.64         4.76 o                         
   2   5   2        195.45        129.09        12.23 o                         
   3   5   2       1117.55       1137.51        14.11 o                         
   4   5   2       1878.37       1849.58        44.25 o                         
   5   5   2       1450.07       1429.73        20.05 o                         
   6   5   2        108.78         90.06         4.98 o                         
   7   5   2        336.94        297.90         8.31 o                         
   8   5   2         40.43         47.23         3.17 o                         
   9   5   2        164.83        160.47         4.99 o                         
  10   5   2       1268.10       1197.16        13.71 o                         
  11   5   2        438.22        437.87         8.84 o                         
  12   5   2        157.62        155.72         5.74 o                         
  13   5   2        342.80        346.85         8.59 o                         
  14   5   2        257.65        247.05         7.63 o                         
  15   5   2        253.58        268.99        11.52 o                         
  16   5   2        260.32        284.88        11.12 o                         
  17   5   2          3.75          0.13         3.82 o                         
  18   5   2        178.28        185.50         9.72 o                         
 -18   6   2        112.59        117.76         8.50 o                         
 -17   6   2          0.40         -4.61         4.61 o                         
 -16   6   2        109.02        115.20         7.59 o                         
 -15   6   2        442.97        486.25        14.01 o                         
 -14   6   2        319.70        343.76        11.42 o                         
 -13   6   2       1057.37       1088.06        19.19 o                         
 -12   6   2         16.61         17.03         4.29 o                         
 -11   6   2        595.36        610.44        14.72 o                         
 -10   6   2        353.47        342.42        10.99 o                         
  -9   6   2          6.99          3.19         1.44 o                         
  -8   6   2        821.02        752.80        34.19 o                         
  -7   6   2        450.28        347.50        16.50 o                         
  -6   6   2        254.35        239.88         6.17 o                         
  -5   6   2        278.01        261.27         4.37 o                         
  -4   6   2        635.15        598.42         8.52 o                         
  -3   6   2        275.36        228.16         3.83 o                         
  -2   6   2       1208.57       1117.33         8.71 o                         
  -1   6   2       1006.31        919.27         8.06 o                         
   0   6   2       4022.61       3901.20        38.08 o                         
   1   6   2         22.81         92.62         8.16 o                         
   2   6   2       2606.52       2584.37        25.30 o                         
   3   6   2        492.46        457.42        10.52 o                         
   4   6   2         74.73         61.79         3.95 o                         
   5   6   2        182.93        161.98         6.24 o                         
   6   6   2       1199.32       1135.83        15.64 o                         
   7   6   2       1089.87       1169.75        16.40 o                         
   8   6   2        133.19        116.67         5.72 o                         
   9   6   2        586.35        588.71        11.01 o                         
  10   6   2        170.41        161.83         6.23 o                         
  11   6   2          9.51         10.28         2.59 o                         
  12   6   2         18.97         13.55         2.85 o                         
  13   6   2         32.02         32.46         4.13 o                         
  14   6   2        522.32        552.05        14.51 o                         
  15   6   2         55.46         56.33         5.63 o                         
  16   6   2        457.96        488.94        14.70 o                         
  17   6   2        236.97        259.03        11.24 o                         
  18   6   2        164.39        173.41        22.40 o                         
 -17   7   2        119.76        103.33        17.32 o                         
 -16   7   2        268.23        301.34        12.98 o                         
 -15   7   2          8.95         -5.00         5.00 o                         
 -14   7   2        468.74        507.62        15.66 o                         
 -13   7   2         94.74         82.16         6.83 o                         
 -12   7   2        110.10        102.16         6.88 o                         
 -11   7   2         38.45         35.10         4.72 o                         
 -10   7   2        190.82        198.70         8.81 o                         
  -9   7   2        388.52        421.64        12.16 o                         
  -8   7   2        778.29        725.86        15.19 o                         
  -7   7   2        600.50        665.54        14.08 o                         
  -6   7   2        215.59        209.63         7.88 o                         
  -5   7   2        332.85        332.49         7.33 o                         
  -4   7   2        998.94        979.63        13.36 o                         
  -3   7   2          9.67         12.49         1.52 o                         
  -2   7   2         22.99         16.03         1.53 o                         
  -1   7   2        880.03        888.83        10.14 o                         
   0   7   2         69.49         54.72         3.25 o                         
   1   7   2        858.40        797.86        24.19 o                         
   2   7   2       3477.39       3488.54        32.50 o                         
   3   7   2       1051.85       1017.70        25.53 o                         
   4   7   2        728.34        670.67        11.30 o                         
   5   7   2       1482.20       1507.79        18.45 o                         
   6   7   2         47.41         29.16         2.93 o                         
   7   7   2        119.32        113.78         5.94 o                         
   8   7   2          1.74          2.36         2.74 o                         
   9   7   2         15.46         16.93         3.03 o                         
  10   7   2        143.96        142.61         6.16 o                         
  11   7   2         31.35         36.61         4.16 o                         
  12   7   2        354.86        339.33        11.31 o                         
  13   7   2        578.35        595.07        15.22 o                         
  14   7   2         21.42         22.63         5.50 o                         
  15   7   2        316.49        329.61        12.14 o                         
  16   7   2        113.16        110.97         7.64 o                         
  17   7   2         59.21         57.42        13.39 o                         
 -16   8   2        101.15         93.40        10.56 o                         
 -15   8   2        723.65        826.70        25.41 o                         
 -14   8   2          3.61          1.00         5.19 o                         
 -13   8   2          0.05          0.80         3.86 o                         
 -12   8   2          2.08         -0.60         4.08 o                         
 -11   8   2         12.59         11.63         5.95 o                         
 -10   8   2        261.10        263.49        10.65 o                         
  -9   8   2         40.89         42.46         5.62 o                         
  -8   8   2        242.12        254.76         9.79 o                         
  -7   8   2          8.95         12.39         3.49 o                         
  -6   8   2        209.44        256.25         9.31 o                         
  -5   8   2         72.85        113.92        10.82 o                         
  -4   8   2       1833.95       1943.85        26.69 o                         
  -3   8   2        153.11        155.35         5.52 o                         
  -2   8   2       1219.01       1196.85        19.16 o                         
  -1   8   2        186.05        177.57         7.32 o                         
   0   8   2       2145.19       2081.04        19.60 o                         
   1   8   2       1077.49       1090.18        15.96 o                         
   2   8   2         88.91         91.84         6.58 o                         
   3   8   2        797.25        805.25        23.23 o                         
   4   8   2        632.06        676.38        18.63 o                         
   5   8   2          9.03          4.11         3.05 o                         
   6   8   2         80.43         71.27         5.42 o                         
   7   8   2          5.20          7.35         2.92 o                         
   8   8   2        172.27        156.55         7.31 o                         
   9   8   2         36.79         35.54         4.26 o                         
  10   8   2         19.24          3.02         4.34 o                         
  11   8   2        240.04        232.70         9.57 o                         
  12   8   2         36.71         43.01         5.27 o                         
  13   8   2        497.56        555.01        15.26 o                         
  14   8   2        594.83        652.71        17.13 o                         
  15   8   2        186.50        184.01        12.01 o                         
  16   8   2         78.98         56.69        14.41 o                         
 -15   9   2         24.41         19.74        12.57 o                         
 -14   9   2         63.90         53.41         9.61 o                         
 -13   9   2         20.07         13.45         4.75 o                         
 -12   9   2         35.72         39.75         6.29 o                         
 -11   9   2        430.21        476.45        15.05 o                         
 -10   9   2          0.05          5.81         3.87 o                         
  -9   9   2          9.65          8.63         4.02 o                         
  -8   9   2          1.36         -1.64         3.43 o                         
  -7   9   2        524.01        531.88        16.26 o                         
  -6   9   2        607.91        626.03        17.14 o                         
  -5   9   2         58.66         55.80         5.68 o                         
  -4   9   2       1440.87       1476.65        28.32 o                         
  -3   9   2        176.83        183.33        10.45 o                         
  -2   9   2        646.51        672.42        18.17 o                         
  -1   9   2          0.52          1.94         4.76 o                         
   0   9   2        742.05        735.63        18.44 o                         
   1   9   2        173.47        141.96         7.32 o                         
   2   9   2         23.80         26.25         3.56 o                         
   3   9   2          8.59         10.40         4.46 o                         
   4   9   2        252.44        238.77        12.51 o                         
   5   9   2         15.60         16.56         3.86 o                         
   6   9   2         43.26         30.77         4.33 o                         
   7   9   2        352.10        385.41        12.32 o                         
   8   9   2        670.41        702.74        16.94 o                         
   9   9   2        107.69        122.92         7.89 o                         
  10   9   2        152.61        147.28         8.78 o                         
  11   9   2         27.61         36.83         5.21 o                         
  12   9   2        211.35        237.89        11.37 o                         
  13   9   2          0.68         -5.20         5.20 o                         
  14   9   2          7.97          2.15         6.45 o                         
  15   9   2         76.30         57.89        15.20 o                         
 -13  10   2         66.91         58.75        10.83 o                         
 -12  10   2         15.93         14.56         6.52 o                         
 -11  10   2        162.25        184.41        12.89 o                         
 -10  10   2        522.31        615.02        19.69 o                         
  -9  10   2          4.42          6.58         5.16 o                         
  -8  10   2        111.07        104.72         8.46 o                         
  -7  10   2          9.04          5.03         4.56 o                         
  -6  10   2        105.56         97.97         7.90 o                         
  -5  10   2         46.24         57.46         7.20 o                         
  -4  10   2        195.95        209.51        12.05 o                         
  -3  10   2        344.35        317.84        17.99 o                         
  -2  10   2        184.75        200.32        11.95 o                         
  -1  10   2         66.87         75.22         8.98 o                         
   0  10   2         22.36         16.75         7.13 o                         
   1  10   2        183.03        177.50        13.55 o                         
   2  10   2          0.08         -3.23         5.93 o                         
   3  10   2        161.79        169.95         9.36 o                         
   4  10   2        147.94        139.84        10.35 o                         
   5  10   2         84.96        108.78         9.88 o                         
   6  10   2          0.89         -4.71         4.71 o                         
   7  10   2         15.75         15.01         4.54 o                         
   8  10   2        191.19        207.84        12.28 o                         
   9  10   2         35.51         29.97         6.77 o                         
  10  10   2        199.50        228.45        14.78 o                         
  11  10   2         54.00         57.10        10.55 o                         
  12  10   2        170.71        180.42        24.17 o                         
 -11  11   2         11.51          0.62         7.44 o                         
 -10  11   2         31.97          6.75        10.21 o                         
  -9  11   2        105.66        124.58        16.60 o                         
  -8  11   2         45.94         35.97        11.37 o                         
  -7  11   2         19.50         13.54         7.54 o                         
  -6  11   2        113.59        120.16        12.72 o                         
  -5  11   2         29.01         42.00         8.60 o                         
  -4  11   2        123.37        172.33        27.28 o                         
  -3  11   2        504.62        563.45        20.67 o                         
  -2  11   2         73.04         67.71         7.67 o                         
  -1  11   2          0.07          6.42         7.60 o                         
   0  11   2         34.30         20.83         6.82 o                         
   1  11   2         79.61         66.91        13.75 o                         
   2  11   2        188.62        201.92        22.95 o                         
   3  11   2        143.11        144.88        19.77 o                         
   4  11   2          5.84         -2.88         7.03 o                         
   5  11   2        180.35        190.96        20.11 o                         
   6  11   2         99.29        103.36        10.25 o                         
   7  11   2        412.47        491.73        20.72 o                         
   8  11   2        136.07        153.60        14.97 o                         
   9  11   2        162.75        153.67        15.12 o                         
  10  11   2        103.30        149.10        22.76 o                         
  -6  12   2        123.69        130.94        20.05 o                         
  -5  12   2         73.40         52.78         9.30 o                         
  -4  12   2          1.19         -9.94         9.94 o                         
  -3  12   2         54.74         29.58         7.85 o                         
  -2  12   2        313.27        351.83        30.60 o                         
  -1  12   2        140.94        161.17        21.51 o                         
   0  12   2         26.89         26.81        12.27 o                         
   1  12   2        512.99        590.92        39.60 o                         
   2  12   2          3.60          9.90        12.00 o                         
   3  12   2         65.64         42.10        10.75 o                         
   4  12   2          3.02         -7.83        11.30 o                         
   5  12   2          0.86        -12.05        12.05 o                         
   6  12   2         90.46         68.54        15.08 o                         
 -21   1   3          0.89          0.07         5.22 o                         
 -20   1   3         11.40          9.56         4.20 o                         
 -19   1   3         32.72         28.88         4.16 o                         
 -18   1   3          0.00          6.30         3.02 o                         
 -17   1   3        463.21        440.46        10.92 o                         
 -16   1   3          1.32          5.99         2.38 o                         
 -15   1   3        117.81        109.84         4.61 o                         
 -14   1   3        278.59        285.37         7.46 o                         
 -13   1   3          4.05          2.78         2.24 o                         
 -12   1   3         16.12         30.29         2.92 o                         
 -11   1   3        638.35        711.98         9.70 o                         
 -10   1   3         13.29          8.49         1.93 o                         
  -9   1   3       1244.01       1307.91        13.79 o                         
  -8   1   3        296.87        291.46         5.75 o                         
  -7   1   3         84.14         91.69         2.83 o                         
  -6   1   3       1484.82       1482.34         8.40 o                         
  -5   1   3       7283.83       7696.69        20.39 o                         
  -4   1   3       2860.57       3159.48        16.22 o                         
  -3   1   3      13118.27      13636.59        40.36 o                         
  -2   1   3      20260.49      20710.21       101.58 o                         
  -1   1   3          1.39          6.58         2.08 o                         
   0   1   3       2722.14       2771.18        14.06 o                         
   1   1   3        191.56        199.24         3.52 o                         
   2   1   3       2342.50       2515.73        10.11 o                         
   3   1   3       2429.19       2523.22        16.73 o                         
   4   1   3         35.30         27.32         1.31 o                         
   5   1   3         14.98         19.64         1.75 o                         
   6   1   3       4010.94       4430.51        28.64 o                         
   7   1   3       3536.35       3857.38        30.42 o                         
   8   1   3        492.38        469.51        11.68 o                         
   9   1   3        105.36        114.39         5.32 o                         
  10   1   3        129.82        135.92         5.02 o                         
  11   1   3          7.49          3.00         3.05 o                         
  12   1   3         89.95         81.74         4.50 o                         
  13   1   3        279.92        257.04         7.72 o                         
  14   1   3         62.60         57.50         3.94 o                         
  15   1   3        468.51        429.34         9.93 o                         
  16   1   3          0.04          1.39         3.60 o                         
  17   1   3         57.90         59.25         4.54 o                         
  18   1   3         30.89         33.55         4.09 o                         
  19   1   3         31.40         25.30         4.47 o                         
  20   1   3          3.30          4.87         3.86 o                         
  21   1   3          3.72          2.88         5.24 o                         
 -22   2   3          2.98          4.41        15.11 o                         
 -21   2   3         29.35         24.78         8.21 o                         
 -20   2   3          0.53          3.25         3.92 o                         
 -19   2   3          7.18         -0.28         3.39 o                         
 -18   2   3         12.23         11.41         3.39 o                         
 -17   2   3         19.89         16.39         3.09 o                         
 -16   2   3         59.83         60.92         4.57 o                         
 -15   2   3         57.38         57.29         4.11 o                         
 -14   2   3          5.24          4.99         3.57 o                         
 -13   2   3          0.00         -1.94         1.94 o                         
 -12   2   3        210.93        220.53         5.43 o                         
 -11   2   3         64.86         54.36         2.78 o                         
 -10   2   3        291.57        282.34         6.16 o                         
  -9   2   3        436.34        499.54         8.06 o                         
  -8   2   3        494.73        545.21         7.78 o                         
  -7   2   3         13.15         13.08         1.43 o                         
  -6   2   3       2056.19       2382.61        12.74 o                         
  -5   2   3        430.29        466.82         5.86 o                         
  -4   2   3       1181.57       1143.84         7.79 o                         
  -3   2   3        873.05        829.03         6.42 o                         
  -2   2   3          3.70         11.20         1.20 o                         
  -1   2   3          7.01          5.73         0.84 o                         
   0   2   3       8696.01       9051.29        40.53 o                         
   1   2   3        104.17        127.79         3.47 o                         
   2   2   3        206.87        213.05         5.16 o                         
   3   2   3       1182.76       1371.52         7.55 o                         
   4   2   3       1089.87       1241.17         7.20 o                         
   5   2   3         19.17         24.02         3.01 o                         
   6   2   3       6939.90       7150.33        46.88 o                         
   7   2   3         65.81         55.81         4.41 o                         
   8   2   3         36.64         34.71         2.29 o                         
   9   2   3        146.96        147.31         4.30 o                         
  10   2   3          3.96          5.57         2.38 o                         
  11   2   3        727.05        744.13        11.87 o                         
  12   2   3         76.29         66.78         4.19 o                         
  13   2   3        312.29        309.04         7.75 o                         
  14   2   3        144.68        145.76         5.77 o                         
  15   2   3        323.18        327.92         8.77 o                         
  16   2   3         89.24         85.99         5.00 o                         
  17   2   3          3.56          1.11         3.03 o                         
  18   2   3        160.28        156.59         7.69 o                         
  19   2   3          0.00          1.15         3.78 o                         
  20   2   3         15.16         13.18         6.33 o                         
  21   2   3         11.19         13.39        10.79 o                         
 -21   3   3         47.31         42.47        12.41 o                         
 -20   3   3         95.91         90.20         6.99 o                         
 -19   3   3         59.34         56.70         5.37 o                         
 -18   3   3         50.16         47.79         4.90 o                         
 -17   3   3         82.77         67.05         8.38 o                         
 -16   3   3         24.65         34.42         5.38 o                         
 -15   3   3       1042.33       1068.98        15.07 o                         
 -14   3   3       1186.72       1199.23        15.18 o                         
 -13   3   3        151.84        138.99         4.47 o                         
 -12   3   3         60.66         58.75         3.18 o                         
 -11   3   3          0.19          1.62         1.53 o                         
 -10   3   3         87.66         90.34         3.28 o                         
  -9   3   3         62.90         72.05         2.90 o                         
  -8   3   3        153.38        159.23         3.56 o                         
  -7   3   3        576.79        605.57         6.19 o                         
  -6   3   3        241.34        243.01         6.54 o                         
  -5   3   3       7944.86       8585.47        27.50 o                         
  -4   3   3        925.00        992.20         7.75 o                         
  -3   3   3        931.74        829.48         9.77 o                         
  -2   3   3        490.50        503.55         5.69 o                         
  -1   3   3       1503.76       1548.16         9.48 o                         
   0   3   3        819.80        818.60         5.44 o                         
   1   3   3        270.81        267.36         3.43 o                         
   2   3   3          0.79          3.54         0.85 o                         
   3   3   3        685.57        766.60         7.16 o                         
   4   3   3       1482.03       1756.52        12.67 o                         
   5   3   3        371.23        319.86        15.89 o                         
   6   3   3       1553.47       1536.03        36.35 o                         
   7   3   3        230.68        240.17         6.46 o                         
   8   3   3        323.70        334.49         7.16 o                         
   9   3   3         24.89         18.12         1.84 o                         
  10   3   3        634.58        660.77        11.04 o                         
  11   3   3        242.37        229.59        12.07 o                         
  12   3   3       2608.62       2566.13        23.07 o                         
  13   3   3        374.32        394.24         9.72 o                         
  14   3   3         88.80         82.03         5.08 o                         
  15   3   3         69.67         52.19         4.49 o                         
  16   3   3          1.05         -0.68         3.07 o                         
  17   3   3         80.28         67.20         5.81 o                         
  18   3   3          4.21         -2.09         3.93 o                         
  19   3   3          1.57          0.37         3.94 o                         
 -21   4   3         16.91         21.26        11.35 o                         
 -20   4   3         50.83         33.67        12.10 o                         
 -19   4   3          0.58          5.22         4.02 o                         
 -18   4   3         60.74         63.23         6.25 o                         
 -17   4   3        614.76        625.79        14.36 o                         
 -16   4   3        183.91        179.72         8.95 o                         
 -15   4   3         50.22         51.75         4.50 o                         
 -14   4   3         77.67         62.28         4.81 o                         
 -13   4   3        207.31        205.65         6.43 o                         
 -12   4   3        855.00        864.67        13.65 o                         
 -11   4   3        714.37        718.18        12.73 o                         
 -10   4   3          0.18          2.31         1.48 o                         
  -9   4   3        878.19        837.67        10.20 o                         
  -8   4   3        334.87        367.04         5.86 o                         
  -7   4   3       1472.75       1436.34        11.33 o                         
  -6   4   3        517.72        536.64         7.59 o                         
  -5   4   3         39.79         36.14         2.28 o                         
  -4   4   3        267.50        284.14         4.54 o                         
  -3   4   3        356.76        368.22         9.00 o                         
  -2   4   3        960.65       1111.00        14.45 o                         
  -1   4   3       1196.56       1185.10         7.31 o                         
   0   4   3        558.33        613.25         5.55 o                         
   1   4   3       5651.42       5863.94        22.77 o                         
   2   4   3        240.76        247.27         4.36 o                         
   3   4   3         38.80         50.95         2.84 o                         
   4   4   3        204.99        184.22         6.18 o                         
   5   4   3       1424.02       1467.16        17.57 o                         
   6   4   3        317.20        337.58         8.92 o                         
   7   4   3        337.33        356.99         8.57 o                         
   8   4   3       2209.37       2304.21        17.15 o                         
   9   4   3        472.60        433.52         7.86 o                         
  10   4   3          9.53         11.77         1.86 o                         
  11   4   3         38.41         48.22         3.07 o                         
  12   4   3        632.47        645.53        11.88 o                         
  13   4   3        286.80        290.76         8.43 o                         
  14   4   3         49.04         33.00         3.64 o                         
  15   4   3        721.38        725.62        14.22 o                         
  16   4   3        101.07        112.25         6.33 o                         
  17   4   3          9.98          4.80         3.87 o                         
  18   4   3          1.34         -5.96         5.96 o                         
  19   4   3         31.84         28.64         9.66 o                         
 -19   5   3          2.13          1.26         5.45 o                         
 -18   5   3         32.07         27.84         4.78 o                         
 -17   5   3        132.59        130.44         7.83 o                         
 -16   5   3         22.22         19.54         3.75 o                         
 -15   5   3          6.79          6.50         5.28 o                         
 -14   5   3        343.12        355.17        14.63 o                         
 -13   5   3         15.96         22.66         3.85 o                         
 -12   5   3        856.09        854.87        17.29 o                         
 -11   5   3        431.34        453.75        10.28 o                         
 -10   5   3          8.74         10.19         2.47 o                         
  -9   5   3         48.69         65.94         3.34 o                         
  -8   5   3          6.25          4.45         1.19 o                         
  -7   5   3         25.11         33.11         1.90 o                         
  -6   5   3       1014.60       1100.66        10.66 o                         
  -5   5   3          0.15          0.31         1.52 o                         
  -4   5   3         33.61         25.43         1.54 o                         
  -3   5   3        528.02        556.15         6.12 o                         
  -2   5   3         67.90         54.98         2.19 o                         
  -1   5   3         59.02         64.94         2.14 o                         
   0   5   3       1204.13       1162.86         8.12 o                         
   1   5   3        424.75        489.56         7.56 o                         
   2   5   3       1029.76       1127.02        12.56 o                         
   3   5   3         87.71         58.81         5.13 o                         
   4   5   3         72.94         63.58         3.75 o                         
   5   5   3         62.68         52.47         9.64 o                         
   6   5   3        167.98        163.36         8.90 o                         
   7   5   3       1570.65       1487.84        23.86 o                         
   8   5   3        117.71        103.73         4.44 o                         
   9   5   3        549.34        542.20         9.05 o                         
  10   5   3        354.50        326.71         7.50 o                         
  11   5   3       1161.77       1216.71        14.78 o                         
  12   5   3          2.75          1.46         2.49 o                         
  13   5   3         39.03         45.72         3.52 o                         
  14   5   3         13.13          8.71         2.99 o                         
  15   5   3         28.26         21.24         3.96 o                         
  16   5   3         11.23         15.58         4.44 o                         
  17   5   3         93.09         82.17         7.86 o                         
  18   5   3         69.37         74.94         6.83 o                         
 -18   6   3         18.94         24.63         5.61 o                         
 -17   6   3         18.10         13.12         6.16 o                         
 -16   6   3         21.66         17.47         4.22 o                         
 -15   6   3          0.25          0.54         4.28 o                         
 -14   6   3         42.81         44.16         5.35 o                         
 -13   6   3          1.21          5.10         3.56 o                         
 -12   6   3         90.22         88.25         6.47 o                         
 -11   6   3         30.34         21.02         6.04 o                         
 -10   6   3          6.97          4.02         3.15 o                         
  -9   6   3        882.70        862.83        13.04 o                         
  -8   6   3         87.56         69.23         3.94 o                         
  -7   6   3        106.64        100.70         3.24 o                         
  -6   6   3         83.02         91.52         3.40 o                         
  -5   6   3        233.55        227.28        11.87 o                         
  -4   6   3        447.17        439.91         6.52 o                         
  -3   6   3         41.42         29.02         1.67 o                         
  -2   6   3        210.67        243.47         4.19 o                         
  -1   6   3         50.57         56.33         2.38 o                         
   0   6   3        947.23        854.49        10.63 o                         
   1   6   3        564.92        563.36         9.43 o                         
   2   6   3        204.72        227.81         9.66 o                         
   3   6   3         47.20         35.50         3.54 o                         
   4   6   3        150.57        139.86         6.01 o                         
   5   6   3          0.06          1.49         1.86 o                         
   6   6   3         71.38         72.05         4.52 o                         
   7   6   3        723.68        687.58        12.80 o                         
   8   6   3        351.24        345.54         9.53 o                         
   9   6   3         79.52         52.44         3.79 o                         
  10   6   3        251.29        243.68         7.70 o                         
  11   6   3         40.20         34.14         3.69 o                         
  12   6   3         94.40         91.90         5.38 o                         
  13   6   3          0.00         -0.12         3.81 o                         
  14   6   3         51.03         44.73         4.98 o                         
  15   6   3          0.14          1.01         5.54 o                         
  16   6   3          0.13          8.09         4.17 o                         
  17   6   3          9.41         11.16         4.16 o                         
  18   6   3         29.37         30.76        11.54 o                         
 -17   7   3          3.95         -0.83         7.46 o                         
 -16   7   3         12.19         12.50         4.30 o                         
 -15   7   3          2.67         -2.27         3.95 o                         
 -14   7   3         59.92         60.66         6.20 o                         
 -13   7   3        105.87        107.07         7.57 o                         
 -12   7   3          3.47          2.69         3.66 o                         
 -11   7   3         18.13         14.56         5.92 o                         
 -10   7   3        328.03        291.92        10.57 o                         
  -9   7   3        210.07        205.21         8.75 o                         
  -8   7   3        293.68        249.83         9.13 o                         
  -7   7   3         19.82         25.04         3.56 o                         
  -6   7   3         63.51         50.15         3.43 o                         
  -5   7   3        182.90        171.90        11.44 o                         
  -4   7   3        164.69        143.99         6.71 o                         
  -3   7   3         21.09         19.35         1.53 o                         
  -2   7   3        927.27        880.95        16.34 o                         
  -1   7   3       1147.02       1104.35        15.46 o                         
   0   7   3        198.55        198.71         5.67 o                         
   1   7   3        163.59        123.39         6.47 o                         
   2   7   3        978.45        892.74        16.33 o                         
   3   7   3        643.24        649.62        13.31 o                         
   4   7   3         38.25         36.79         3.02 o                         
   5   7   3         14.65         12.99         2.96 o                         
   6   7   3        369.43        340.36         9.31 o                         
   7   7   3        602.34        572.74        12.40 o                         
   8   7   3        184.35        172.40         7.38 o                         
   9   7   3        212.08        219.53         8.53 o                         
  10   7   3         73.85         83.71         5.19 o                         
  11   7   3         28.03         28.68         4.76 o                         
  12   7   3        234.72        225.41         9.42 o                         
  13   7   3          3.23         -0.67         3.65 o                         
  14   7   3          2.54          3.83         3.80 o                         
  15   7   3          2.53         -1.22         3.84 o                         
  16   7   3         60.62         58.06         6.71 o                         
  17   7   3          7.24         10.13         8.56 o                         
 -16   8   3         57.08         65.81         9.35 o                         
 -15   8   3          0.73          5.96         4.31 o                         
 -14   8   3          5.39          1.39         5.78 o                         
 -13   8   3          1.00         -1.98         4.20 o                         
 -12   8   3        123.51        120.64         7.85 o                         
 -11   8   3        170.60        158.20         8.68 o                         
 -10   8   3          0.76         10.73         3.76 o                         
  -9   8   3          2.34         -1.58         3.52 o                         
  -8   8   3          2.99          3.87         3.50 o                         
  -7   8   3         41.73         39.12         4.64 o                         
  -6   8   3        430.78        420.96        14.80 o                         
  -5   8   3       3164.02       3222.12        34.95 o                         
  -4   8   3       1291.32       1286.93        17.25 o                         
  -3   8   3        435.25        429.11        13.30 o                         
  -2   8   3        135.56        132.89         6.49 o                         
  -1   8   3          2.19          3.48         2.40 o                         
   0   8   3          6.53          1.95         3.21 o                         
   1   8   3       1081.08       1054.75        20.24 o                         
   2   8   3         76.91         65.46         5.31 o                         
   3   8   3        545.10        472.92        12.16 o                         
   4   8   3        470.37        384.29        11.59 o                         
   5   8   3        213.62        198.75         7.52 o                         
   6   8   3        143.79        134.45         6.39 o                         
   7   8   3        158.40        145.13         6.95 o                         
   8   8   3         22.42         17.29         3.34 o                         
   9   8   3         35.36         35.73         4.42 o                         
  10   8   3        112.25        125.02         7.22 o                         
  11   8   3          2.78          3.05         3.49 o                         
  12   8   3          2.80          8.85         3.86 o                         
  13   8   3        391.32        409.39        13.33 o                         
  14   8   3          5.45          6.37         4.08 o                         
  15   8   3         34.00         38.87         8.93 o                         
  16   8   3         12.42          4.69         8.61 o                         
 -15   9   3         48.44         67.46        11.37 o                         
 -14   9   3         53.52         53.06         9.86 o                         
 -13   9   3          0.69         -4.75         4.75 o                         
 -12   9   3         12.83         15.41         4.84 o                         
 -11   9   3        111.29         99.93        10.66 o                         
 -10   9   3         14.38         11.28         5.12 o                         
  -9   9   3          1.17          7.72         4.58 o                         
  -8   9   3         87.81         79.37         7.41 o                         
  -7   9   3        647.48        650.84        17.80 o                         
  -6   9   3         85.90         81.57         7.01 o                         
  -5   9   3         22.79         23.81         4.81 o                         
  -4   9   3        149.39        164.30        14.71 o                         
  -3   9   3        299.76        351.53        16.72 o                         
  -2   9   3         61.64         69.67        10.52 o                         
  -1   9   3          0.00         -2.42         3.05 o                         
   0   9   3         46.42         42.33         4.67 o                         
   1   9   3         34.20         18.86         3.27 o                         
   2   9   3         15.55         17.80         3.66 o                         
   3   9   3         14.92          9.38         3.95 o                         
   4   9   3         89.81         92.71         6.72 o                         
   5   9   3        130.56        127.83         6.85 o                         
   6   9   3          5.89          8.90         4.54 o                         
   7   9   3         65.57         74.32         5.96 o                         
   8   9   3         79.63         78.26         6.31 o                         
   9   9   3         54.68         60.25         5.43 o                         
  10   9   3        109.85        124.30         7.32 o                         
  11   9   3          2.88          3.07         3.62 o                         
  12   9   3        105.36        105.92         7.33 o                         
  13   9   3          0.01         -6.52         6.52 o                         
  14   9   3         11.02         -1.77         8.93 o                         
 -14  10   3          6.16         -2.09         8.76 o                         
 -13  10   3         27.19         15.85        10.64 o                         
 -12  10   3        153.96        204.28        15.56 o                         
 -11  10   3          4.30          4.27         4.31 o                         
 -10  10   3          4.66         18.88         5.67 o                         
  -9  10   3          9.21          0.81         4.43 o                         
  -8  10   3         11.34         10.84         4.21 o                         
  -7  10   3         86.19         86.54         7.66 o                         
  -6  10   3         78.22         71.04         6.81 o                         
  -5  10   3          0.03          0.50         4.13 o                         
  -4  10   3          2.36          2.58         4.43 o                         
  -3  10   3        241.13        296.46        14.07 o                         
  -2  10   3          0.17         -4.02         4.02 o                         
  -1  10   3         29.74         29.11         5.46 o                         
   0  10   3        410.77        414.56        20.71 o                         
   1  10   3         60.67         42.75         6.38 o                         
   2  10   3          1.52         -4.18         4.18 o                         
   3  10   3          3.65         -0.39         4.05 o                         
   4  10   3          3.19          1.33         5.13 o                         
   5  10   3          1.30         10.84         5.26 o                         
   6  10   3          4.02         -5.08         5.08 o                         
   7  10   3         83.38        109.28        10.00 o                         
   8  10   3         89.33         89.95        10.01 o                         
   9  10   3          1.89          2.05         5.75 o                         
  10  10   3          8.57          9.11         7.07 o                         
  11  10   3         39.32         67.71        11.16 o                         
 -11  11   3         79.16         76.30        17.05 o                         
 -10  11   3        109.94        128.17        14.28 o                         
  -9  11   3        219.22        249.52        15.58 o                         
  -8  11   3          0.40         -6.36         6.36 o                         
  -7  11   3         11.62         18.86         9.86 o                         
  -6  11   3          0.06        -13.97        14.37 o                         
  -5  11   3          2.55         -3.50        12.43 o                         
  -4  11   3          1.03         -8.09         8.09 o                         
  -3  11   3          1.58          1.67         6.24 o                         
  -2  11   3         46.43         27.89         7.26 o                         
  -1  11   3        191.32        169.61        13.83 o                         
   0  11   3        350.69        392.82        31.53 o                         
   1  11   3         20.05          5.26         7.98 o                         
   2  11   3         27.18         17.09         8.95 o                         
   3  11   3         51.16         46.57        12.24 o                         
   4  11   3          0.18         -4.06         7.38 o                         
   5  11   3         29.05         26.84         8.10 o                         
   6  11   3          2.05         -1.50         5.53 o                         
   7  11   3        295.83        366.48        18.27 o                         
   8  11   3          4.26          4.58         6.87 o                         
   9  11   3          3.33         17.34        12.52 o                         
  10  11   3         61.82         61.86        17.09 o                         
  -6  12   3         21.82         11.87        10.09 o                         
  -5  12   3          0.01         -6.14         7.74 o                         
  -4  12   3          1.33         12.13         6.98 o                         
  -3  12   3          0.43         -1.76        10.60 o                         
  -2  12   3          0.80         -5.47         9.81 o                         
  -1  12   3         10.33         -0.91         8.58 o                         
   0  12   3        243.84        244.12        26.25 o                         
   1  12   3        203.96        254.19        27.42 o                         
   2  12   3          6.04         -5.64         9.53 o                         
   3  12   3         17.47        -12.14        12.14 o                         
   4  12   3         21.56         -2.05        11.77 o                         
   5  12   3          2.90          1.46        10.21 o                         
 -21   0   4        353.63        341.62        39.93 o                         
 -20   0   4         34.94         22.42         6.21 o                         
 -19   0   4         96.30        107.98         9.94 o                         
 -18   0   4          1.28         -0.83         5.23 o                         
 -17   0   4         44.15         50.13         5.60 o                         
 -16   0   4        226.45        227.41         9.98 o                         
 -15   0   4       1103.74       1077.98        27.16 o                         
 -14   0   4        217.23        218.78         9.15 o                         
 -13   0   4        852.85        869.42        16.69 o                         
 -12   0   4       1384.37       1428.34        24.05 o                         
 -11   0   4        579.84        603.60        15.17 o                         
 -10   0   4         11.58         25.63         3.68 o                         
  -9   0   4        155.14        167.91         7.30 o                         
  -8   0   4       5056.29       4926.76        38.85 o                         
  -7   0   4        805.47        749.86        12.85 o                         
  -6   0   4        866.81        834.88         9.38 o                         
  -5   0   4       2781.09       2796.27        25.70 o                         
  -4   0   4       3269.85       3317.21        36.60 o                         
  -3   0   4        778.05        712.88         8.52 o                         
  -2   0   4      36197.33      36992.74       192.84 o                         
  -1   0   4      26660.91      27874.87        53.65 o                         
   0   0   4      15146.70      16181.52       102.01 o                         
   1   0   4        402.79        401.91         9.17 o                         
   2   0   4       1700.79       1926.67        23.87 o                         
   3   0   4        376.54        458.09         8.86 o                         
   4   0   4       9223.24       9907.94        54.40 o                         
   5   0   4       1036.46       1078.28        13.35 o                         
   6   0   4          5.53          0.33         2.93 o                         
   7   0   4        414.46        363.29        12.96 o                         
   8   0   4        793.76        981.59        22.32 o                         
   9   0   4       2906.00       3127.36        33.32 o                         
  10   0   4        853.82        838.31        15.77 o                         
  11   0   4          0.65          1.66         3.01 o                         
  12   0   4       1644.21       1592.88        23.75 o                         
  13   0   4         91.41         82.83         6.37 o                         
  14   0   4        198.88        208.37         9.89 o                         
  15   0   4       2361.30       2366.39        32.82 o                         
  16   0   4       1362.43       1331.76        29.60 o                         
  17   0   4         64.09         42.10         8.62 o                         
  18   0   4        905.16        835.76        21.96 o                         
  19   0   4        365.24        414.85        16.41 o                         
  20   0   4         19.57         17.08         6.67 o                         
  21   0   4         95.22         99.51        18.02 o                         
 -21   1   4        172.64        184.01        18.06 o                         
 -20   1   4         86.38         89.64         7.63 o                         
 -19   1   4        205.27        206.61         9.12 o                         
 -18   1   4          3.05          6.18         3.19 o                         
 -17   1   4       1149.20       1131.95        17.94 o                         
 -16   1   4        129.88        135.52         5.36 o                         
 -15   1   4         25.58         25.19         2.85 o                         
 -14   1   4       2128.45       2156.92        18.34 o                         
 -13   1   4        127.53        145.56         5.39 o                         
 -12   1   4         16.23         10.07         2.62 o                         
 -11   1   4         40.46         30.60         2.55 o                         
 -10   1   4        232.23        232.43         5.72 o                         
  -9   1   4          1.41          1.36         1.45 o                         
  -8   1   4       1308.63       1306.64        21.02 o                         
  -7   1   4        853.85        938.23        12.68 o                         
  -6   1   4        314.87        242.66         4.16 o                         
  -5   1   4         13.78         19.39         1.30 o                         
  -4   1   4       8609.61       8893.14        40.26 o                         
  -3   1   4      21905.56      22575.21        66.92 o                         
  -2   1   4      11359.52      11905.36        49.05 o                         
  -1   1   4        159.17        176.29         4.63 o                         
   0   1   4      17141.18      17563.58        99.22 o                         
   1   1   4          6.17         10.99         0.87 o                         
   2   1   4       1400.47       1399.49         7.10 o                         
   3   1   4       2540.47       2495.50        25.06 o                         
   4   1   4        967.91        920.50         8.19 o                         
   5   1   4        625.28        604.46         6.98 o                         
   6   1   4        216.25        238.36         5.56 o                         
   7   1   4       2444.82       2456.03        25.43 o                         
   8   1   4       5597.26       5872.41        52.08 o                         
   9   1   4        118.82        142.60         5.34 o                         
  10   1   4        673.01        689.85        11.00 o                         
  11   1   4        850.79        832.49        11.64 o                         
  12   1   4          6.84         10.60         2.64 o                         
  13   1   4         10.88         13.24         2.95 o                         
  14   1   4        230.26        248.96         8.03 o                         
  15   1   4       1228.32       1173.22        16.44 o                         
  16   1   4         97.33        105.24         5.67 o                         
  17   1   4          9.00          6.74         3.18 o                         
  18   1   4         24.77         18.36         4.27 o                         
  19   1   4        899.68        882.89        23.58 o                         
  20   1   4          0.31         14.00         5.18 o                         
  21   1   4         92.53         93.44        12.58 o                         
 -21   2   4        165.72        130.67        20.92 o                         
 -20   2   4         12.10         13.63         4.38 o                         
 -19   2   4         20.65         21.96         4.32 o                         
 -18   2   4         61.86         68.25         5.27 o                         
 -17   2   4         90.04         83.11         5.08 o                         
 -16   2   4        142.74        147.83         6.15 o                         
 -15   2   4        628.17        630.04        11.49 o                         
 -14   2   4        410.27        395.78         9.33 o                         
 -13   2   4        170.61        168.67         5.98 o                         
 -12   2   4       1081.09       1051.96        11.69 o                         
 -11   2   4         65.28         60.68         2.85 o                         
 -10   2   4       3317.29       3355.91        25.49 o                         
  -9   2   4       1399.16       1425.08        17.67 o                         
  -8   2   4        483.19        475.04         7.98 o                         
  -7   2   4       1491.09       1414.15        28.87 o                         
  -6   2   4         59.35         81.80         3.17 o                         
  -5   2   4       2412.30       2413.09        25.30 o                         
  -4   2   4       6516.01       6530.40        26.92 o                         
  -3   2   4       3146.12       3292.22        13.46 o                         
  -2   2   4       9020.47       8971.75        33.09 o                         
  -1   2   4        501.00        462.49         4.71 o                         
   0   2   4       2358.71       2200.08        24.45 o                         
   1   2   4        793.52        768.94         7.16 o                         
   2   2   4         58.23         73.07         1.93 o                         
   3   2   4        194.98        269.69         3.26 o                         
   4   2   4       1773.09       1902.67         9.82 o                         
   5   2   4        926.51       1182.83         9.58 o                         
   6   2   4        124.00        123.21         3.59 o                         
   7   2   4         71.93         63.54         4.77 o                         
   8   2   4        304.66        288.52         7.05 o                         
   9   2   4        571.45        509.99         7.66 o                         
  10   2   4       1093.48       1049.54        11.74 o                         
  11   2   4         73.04         64.11         4.05 o                         
  12   2   4        185.86        183.98         6.54 o                         
  13   2   4        249.65        238.91         7.01 o                         
  14   2   4        216.22        234.44         7.35 o                         
  15   2   4        765.96        809.25        13.64 o                         
  16   2   4        210.82        196.68         7.28 o                         
  17   2   4          5.27          3.09         3.49 o                         
  18   2   4        302.97        312.47        10.66 o                         
  19   2   4         39.05         46.49         5.23 o                         
  20   2   4        341.42        373.07        15.95 o                         
  21   2   4         52.26         74.99        17.54 o                         
 -22   3   4        216.48        200.31        26.74 o                         
 -21   3   4          1.98         12.57        10.37 o                         
 -20   3   4         16.86         25.20         5.04 o                         
 -19   3   4        409.38        446.69        15.21 o                         
 -18   3   4         73.95         72.95         5.54 o                         
 -17   3   4        335.19        327.62        13.51 o                         
 -16   3   4         12.88         17.23         5.43 o                         
 -15   3   4        322.32        337.02         8.64 o                         
 -14   3   4          1.01          2.93         2.45 o                         
 -13   3   4         19.15         16.89         2.15 o                         
 -12   3   4          1.36          2.55         1.71 o                         
 -11   3   4        808.89        760.25         9.27 o                         
 -10   3   4         39.54         36.00         2.65 o                         
  -9   3   4       1114.30       1102.36        12.98 o                         
  -8   3   4       1281.07       1334.53        13.32 o                         
  -7   3   4          1.06          4.50         1.69 o                         
  -6   3   4        876.84        823.82         9.14 o                         
  -5   3   4       1654.03       1809.84        12.60 o                         
  -4   3   4        576.63        603.44         6.77 o                         
  -3   3   4        646.98        671.66         6.36 o                         
  -2   3   4       1571.44       1647.28         7.86 o                         
  -1   3   4       1363.09       1423.62         7.53 o                         
   0   3   4        789.89        752.41         5.02 o                         
   1   3   4        896.32        870.39         5.77 o                         
   2   3   4        815.88        756.79         6.32 o                         
   3   3   4      10713.74      10944.71        40.34 o                         
   4   3   4       1646.28       1734.39        20.80 o                         
   5   3   4        142.42        120.46         4.08 o                         
   6   3   4       2429.34       2534.38        18.91 o                         
   7   3   4         81.74         95.94         3.78 o                         
   8   3   4       2195.13       2221.25        27.20 o                         
   9   3   4        349.32        359.48         9.55 o                         
  10   3   4       4081.27       4104.69        24.23 o                         
  11   3   4          0.18          3.15         2.47 o                         
  12   3   4        503.81        522.74        10.85 o                         
  13   3   4          0.20          3.18         2.90 o                         
  14   3   4        560.20        554.23        12.10 o                         
  15   3   4         14.19          7.67         3.07 o                         
  16   3   4        251.49        274.20         9.35 o                         
  17   3   4        115.48        105.31         6.25 o                         
  18   3   4          1.71          3.31         3.35 o                         
  19   3   4         62.64         44.68         6.51 o                         
 -21   4   4        249.99        238.91        25.57 o                         
 -20   4   4         40.91         50.87        12.86 o                         
 -19   4   4         76.43         68.72         9.35 o                         
 -18   4   4        247.78        263.82        15.90 o                         
 -17   4   4         33.82         30.42         4.47 o                         
 -16   4   4         23.12         19.53         3.84 o                         
 -15   4   4          3.61          4.10         3.82 o                         
 -14   4   4          0.02         -3.96         3.96 o                         
 -13   4   4         64.37         56.96         5.18 o                         
 -12   4   4          5.17          7.04         3.48 o                         
 -11   4   4         71.35         56.78         4.81 o                         
 -10   4   4       1007.41       1055.85        17.11 o                         
  -9   4   4          8.30          4.75         1.75 o                         
  -8   4   4          8.90          7.98         1.62 o                         
  -7   4   4       1661.73       1704.19        16.05 o                         
  -6   4   4        787.80        789.68         9.79 o                         
  -5   4   4        396.05        457.43         7.35 o                         
  -4   4   4       4297.40       4461.81        21.95 o                         
  -3   4   4          0.31          7.48         1.10 o                         
  -2   4   4        567.40        527.07         5.10 o                         
  -1   4   4        194.35        195.38         3.24 o                         
   0   4   4       1694.70       1731.45        11.37 o                         
   1   4   4       1441.13       1376.37         8.58 o                         
   2   4   4       1331.12       1496.13        11.13 o                         
   3   4   4        242.25        198.07         6.75 o                         
   4   4   4        943.15       1053.96        11.73 o                         
   5   4   4         79.04         54.17         2.97 o                         
   6   4   4        407.01        456.38         9.72 o                         
   7   4   4       1321.24       1232.15        15.14 o                         
   8   4   4          0.00          0.06         1.65 o                         
   9   4   4        110.54         96.79         4.92 o                         
  10   4   4        198.67        187.58         5.00 o                         
  11   4   4        631.62        604.16         9.14 o                         
  12   4   4       1034.15       1047.01        14.30 o                         
  13   4   4        155.05        149.04         7.10 o                         
  14   4   4        812.05        839.95        14.90 o                         
  15   4   4        237.81        238.12         8.50 o                         
  16   4   4         34.62         38.42         4.27 o                         
  17   4   4         36.97         45.92         5.33 o                         
  18   4   4         48.25         48.92         6.19 o                         
  19   4   4         83.11         78.23        16.56 o                         
 -19   5   4        113.04        130.31        20.61 o                         
 -18   5   4         65.24         55.93         5.89 o                         
 -17   5   4          5.50         -1.13         3.84 o                         
 -16   5   4        305.41        316.29        11.39 o                         
 -15   5   4          8.56          3.12         3.55 o                         
 -14   5   4        200.72        202.03         8.61 o                         
 -13   5   4         27.68         21.76         3.76 o                         
 -12   5   4         91.75         78.79         5.45 o                         
 -11   5   4        329.85        322.54         9.62 o                         
 -10   5   4          0.20         -0.70         3.23 o                         
  -9   5   4        934.25        954.84        10.29 o                         
  -8   5   4        638.42        585.19         8.04 o                         
  -7   5   4          4.55          1.13         1.65 o                         
  -6   5   4        854.34        870.30        12.19 o                         
  -5   5   4         84.11         90.39         4.57 o                         
  -4   5   4        133.02        131.40         4.08 o                         
  -3   5   4          0.98         -0.11         1.02 o                         
  -2   5   4       1251.40       1366.04        10.30 o                         
  -1   5   4        304.25        299.03         5.80 o                         
   0   5   4        427.64        423.02         5.27 o                         
   1   5   4        241.51        260.11         4.36 o                         
   2   5   4         11.44          7.57         0.94 o                         
   3   5   4       2341.86       2342.42        15.98 o                         
   4   5   4         79.33         64.94         3.84 o                         
   5   5   4       2038.35       1770.28        37.13 o                         
   6   5   4       1502.70       1369.32        14.74 o                         
   7   5   4         20.76         24.33         2.82 o                         
   8   5   4        356.20        353.35         7.83 o                         
   9   5   4       1412.43       1463.82        18.08 o                         
  10   5   4         12.94          9.95         3.18 o                         
  11   5   4        146.71        137.76         5.41 o                         
  12   5   4          0.01         -2.54         2.54 o                         
  13   5   4         20.90         25.74         3.12 o                         
  14   5   4        111.41        102.63         5.96 o                         
  15   5   4         49.31         52.04         4.52 o                         
  16   5   4        385.53        414.63        13.32 o                         
  17   5   4        274.43        302.85        12.02 o                         
  18   5   4          9.06         19.73         8.60 o                         
 -18   6   4         53.98         39.31         5.53 o                         
 -17   6   4         11.19          9.74         4.49 o                         
 -16   6   4        107.08        105.21         7.30 o                         
 -15   6   4        689.71        727.63        16.91 o                         
 -14   6   4          0.02          4.98         3.80 o                         
 -13   6   4         74.77         86.25         6.05 o                         
 -12   6   4         74.17         73.84         5.57 o                         
 -11   6   4          0.96         -3.08         3.41 o                         
 -10   6   4        724.23        708.87        12.76 o                         
  -9   6   4         68.48         43.12         3.58 o                         
  -8   6   4         52.23         39.81         3.28 o                         
  -7   6   4        663.47        612.13         9.40 o                         
  -6   6   4         69.42         67.03         3.25 o                         
  -5   6   4         37.51         36.10         2.84 o                         
  -4   6   4        966.86        928.45        12.61 o                         
  -3   6   4        325.86        269.45         4.96 o                         
  -2   6   4         34.85         42.28         2.20 o                         
  -1   6   4        148.09        133.51         4.47 o                         
   0   6   4       1228.33       1166.18        15.18 o                         
   1   6   4       2362.18       2200.63        25.05 o                         
   2   6   4        866.87        885.33        13.17 o                         
   3   6   4       2593.28       2399.16        24.57 o                         
   4   6   4        256.48        235.38         7.02 o                         
   5   6   4         69.79         53.04         3.57 o                         
   6   6   4        918.39        894.79        17.90 o                         
   7   6   4        468.81        448.99        10.43 o                         
   8   6   4        575.55        553.05        11.99 o                         
   9   6   4         44.38         30.31         3.66 o                         
  10   6   4         79.19         91.88         5.11 o                         
  11   6   4         65.65         67.07         4.68 o                         
  12   6   4        329.91        351.45         9.90 o                         
  13   6   4         14.06         11.48         2.96 o                         
  14   6   4        191.08        210.69         9.41 o                         
  15   6   4        591.01        658.90        16.60 o                         
  16   6   4          7.17          1.47         3.92 o                         
  17   6   4          0.20          9.91         7.16 o                         
  18   6   4         69.08         83.63        16.87 o                         
 -17   7   4         55.04         56.20         9.28 o                         
 -16   7   4        130.68        144.86         8.54 o                         
 -15   7   4          8.52          8.56         4.08 o                         
 -14   7   4        365.11        353.83        12.06 o                         
 -13   7   4         10.98          4.88         4.88 o                         
 -12   7   4         74.98         76.12         5.70 o                         
 -11   7   4        191.57        215.74         9.46 o                         
 -10   7   4        187.76        146.95         7.79 o                         
  -9   7   4        227.61        226.68         9.00 o                         
  -8   7   4        131.91        115.85         6.52 o                         
  -7   7   4         71.10         50.80         3.63 o                         
  -6   7   4         22.28         25.62         2.80 o                         
  -5   7   4        128.29        139.52         6.01 o                         
  -4   7   4        141.33        142.78         4.73 o                         
  -3   7   4        508.92        461.05         9.31 o                         
  -2   7   4        268.92        267.28         7.87 o                         
  -1   7   4         61.78         49.65         3.53 o                         
   0   7   4        148.91        130.51         6.07 o                         
   1   7   4         52.51         51.18         5.10 o                         
   2   7   4        206.80        214.69         8.45 o                         
   3   7   4        739.77        672.78        13.73 o                         
   4   7   4        242.68        229.06         9.11 o                         
   5   7   4       2411.57       2331.39        23.27 o                         
   6   7   4        180.78        186.04         7.19 o                         
   7   7   4        346.03        333.59         9.72 o                         
   8   7   4       1249.22       1281.43        20.69 o                         
   9   7   4         35.52         39.98         4.58 o                         
  10   7   4        493.97        447.50        10.85 o                         
  11   7   4        411.66        439.87        11.06 o                         
  12   7   4          1.46          5.21         3.58 o                         
  13   7   4        180.35        180.73         8.80 o                         
  14   7   4        139.55        132.92         7.94 o                         
  15   7   4         69.06         72.13         6.38 o                         
  16   7   4        104.85        112.59        15.00 o                         
  17   7   4         25.75         37.24        11.14 o                         
 -17   8   4          8.91          0.93         9.39 o                         
 -16   8   4         24.26         34.73        13.14 o                         
 -15   8   4         49.81         57.12         5.89 o                         
 -14   8   4        178.43        183.45         9.34 o                         
 -13   8   4         75.22         68.69         5.96 o                         
 -12   8   4         50.61         41.91         5.73 o                         
 -11   8   4         29.22         30.19         4.25 o                         
 -10   8   4        384.28        397.54        11.81 o                         
  -9   8   4         15.94         20.12         3.85 o                         
  -8   8   4        129.41        104.80         6.52 o                         
  -7   8   4        791.39        847.95        16.64 o                         
  -6   8   4        158.72        180.21         7.18 o                         
  -5   8   4        138.75        145.40         7.44 o                         
  -4   8   4         15.17         20.84         5.52 o                         
  -3   8   4          0.24         -2.20         4.14 o                         
  -2   8   4         56.01         50.06         5.59 o                         
  -1   8   4       1223.56       1219.80        27.10 o                         
   0   8   4        220.99        201.19         9.63 o                         
   1   8   4        596.37        571.62        12.40 o                         
   2   8   4         30.34         10.35         3.58 o                         
   3   8   4        675.70        620.11        18.15 o                         
   4   8   4        154.77        134.27         7.26 o                         
   5   8   4          0.18         -2.96         2.96 o                         
   6   8   4          4.31         -0.05         2.86 o                         
   7   8   4        280.62        267.14         9.24 o                         
   8   8   4         47.38         34.03         4.02 o                         
   9   8   4        711.86        710.81        15.45 o                         
  10   8   4        469.38        510.34        13.65 o                         
  11   8   4          3.43         -1.36         3.55 o                         
  12   8   4        514.02        570.04        15.20 o                         
  13   8   4        105.89        128.63         7.98 o                         
  14   8   4          1.43          2.31         3.67 o                         
  15   8   4        104.91         89.09        18.62 o                         
 -15   9   4        214.74        204.95        28.36 o                         
 -14   9   4        123.95        124.96        11.57 o                         
 -13   9   4         30.68         38.29         5.00 o                         
 -12   9   4          3.67          6.90         4.37 o                         
 -11   9   4        547.31        589.17        15.28 o                         
 -10   9   4          8.92         13.01         3.75 o                         
  -9   9   4        163.69        179.67         8.36 o                         
  -8   9   4         94.98        105.00         7.42 o                         
  -7   9   4         16.27         21.63         4.44 o                         
  -6   9   4        104.70        100.32         6.72 o                         
  -5   9   4        509.23        516.28        13.71 o                         
  -4   9   4        198.59        193.06        11.00 o                         
  -3   9   4        795.59        786.41        20.42 o                         
  -2   9   4        338.96        339.22        14.36 o                         
  -1   9   4         33.20         32.25         5.80 o                         
   0   9   4         27.96         20.47         6.17 o                         
   1   9   4          0.19          6.55         3.03 o                         
   2   9   4        233.69        236.58        10.13 o                         
   3   9   4        242.34        250.14        15.53 o                         
   4   9   4         18.26         18.04         4.78 o                         
   5   9   4        140.55        157.84        10.97 o                         
   6   9   4        115.25        107.97         6.76 o                         
   7   9   4          2.78          3.49         3.23 o                         
   8   9   4        337.36        334.26        12.38 o                         
   9   9   4         54.26         66.65         6.31 o                         
  10   9   4        215.47        242.44        11.24 o                         
  11   9   4        112.88        108.01         8.27 o                         
  12   9   4         27.59         42.06         6.59 o                         
  13   9   4         11.19          0.09         9.79 o                         
 -14  10   4         18.56         14.11        10.37 o                         
 -13  10   4        189.37        252.50        25.64 o                         
 -12  10   4        594.41        694.33        24.91 o                         
 -11  10   4         31.70         26.11         5.42 o                         
 -10  10   4        604.54        670.71        18.52 o                         
  -9  10   4         29.83         22.98         4.86 o                         
  -8  10   4         10.62          0.80         5.20 o                         
  -7  10   4         85.86         73.97         7.97 o                         
  -6  10   4          1.84         -0.61         3.96 o                         
  -5  10   4        121.09        115.25         9.63 o                         
  -4  10   4         85.70         88.61         8.37 o                         
  -3  10   4        592.73        602.86        32.34 o                         
  -2  10   4        168.92        171.89        10.37 o                         
  -1  10   4          8.53          7.20         3.89 o                         
   0  10   4          2.15         12.60         5.16 o                         
   1  10   4        627.73        594.55        57.22 o                         
   2  10   4         69.42         66.19        21.85 o                         
   3  10   4         12.71         14.61         5.34 o                         
   4  10   4        345.87        389.80        17.13 o                         
   5  10   4         12.14          5.04         5.75 o                         
   6  10   4        245.34        265.77        15.06 o                         
   7  10   4        219.98        237.59        14.64 o                         
   8  10   4          4.42         -0.78         7.67 o                         
   9  10   4         48.49         51.47         8.12 o                         
  10  10   4         87.93         93.17        10.62 o                         
  11  10   4          4.56          2.38        11.08 o                         
  -9  11   4          3.07          1.75        17.23 o                         
  -8  11   4         91.22         78.30        11.34 o                         
  -7  11   4         11.42          9.51         7.07 o                         
  -6  11   4         98.64        105.72        24.56 o                         
  -5  11   4          0.53         -0.87         8.12 o                         
  -4  11   4          5.60          2.73        17.32 o                         
  -3  11   4        322.38        304.07        19.58 o                         
  -2  11   4         54.07         63.36        10.09 o                         
  -1  11   4         71.68         73.33        16.86 o                         
   0  11   4        893.77        927.40        48.47 o                         
   1  11   4          0.51          4.47         8.72 o                         
   2  11   4         61.91         66.69        14.15 o                         
   3  11   4         40.73         46.70        13.45 o                         
   4  11   4         24.26         28.45        10.38 o                         
   5  11   4        102.73        119.06        11.14 o                         
   6  11   4         71.02         68.75         9.27 o                         
   7  11   4        304.36        346.42        21.83 o                         
   8  11   4        552.47        647.66        29.98 o                         
   9  11   4        103.80        129.42        21.46 o                         
  -6  12   4         17.06          7.94         9.67 o                         
  -5  12   4        141.25        113.46        18.72 o                         
  -4  12   4        457.29        429.84        67.50 o                         
  -3  12   4         84.06         84.85        17.53 o                         
  -2  12   4         14.92          1.04        11.47 o                         
  -1  12   4         28.84         -2.58        11.14 o                         
   0  12   4         62.67         56.18        15.07 o                         
   1  12   4        306.12        366.33        33.08 o                         
   2  12   4          0.37         -1.51         8.70 o                         
   3  12   4          7.65          2.78         8.64 o                         
 -21   1   5          0.00         16.37         6.61 o                         
 -20   1   5         37.82         43.63         6.97 o                         
 -19   1   5          9.13         10.12         4.01 o                         
 -18   1   5        137.88        141.18         8.49 o                         
 -17   1   5         40.94         49.51         5.63 o                         
 -16   1   5          8.53          7.14         3.01 o                         
 -15   1   5         78.63         92.03         5.58 o                         
 -14   1   5        156.75        154.04         6.58 o                         
 -13   1   5          2.20          2.82         2.92 o                         
 -12   1   5        520.12        546.43        12.29 o                         
 -11   1   5        126.34        132.54         6.08 o                         
 -10   1   5        502.91        519.02        10.93 o                         
  -9   1   5        230.86        223.16         7.96 o                         
  -8   1   5        299.27        285.81         6.73 o                         
  -7   1   5       1164.73       1174.74        12.26 o                         
  -6   1   5          6.45         10.03         1.67 o                         
  -5   1   5        505.18        504.69         6.64 o                         
  -4   1   5      11227.60      11914.83        41.16 o                         
  -3   1   5       4130.91       4321.29        28.11 o                         
  -2   1   5         40.25         49.21         1.93 o                         
  -1   1   5        700.40        656.39         4.88 o                         
   0   1   5       1025.16        949.04        10.57 o                         
   1   1   5       2546.25       2589.64        15.49 o                         
   2   1   5       1595.07       1682.81        13.81 o                         
   3   1   5        351.31        394.38         4.67 o                         
   4   1   5        668.90        690.01         6.97 o                         
   5   1   5        192.46        232.57         4.45 o                         
   6   1   5       2363.80       2587.11        15.49 o                         
   7   1   5         41.89         52.66         4.29 o                         
   8   1   5         66.93         78.07         4.32 o                         
   9   1   5        111.25        112.77         4.97 o                         
  10   1   5          4.91          5.35         2.45 o                         
  11   1   5          8.91          1.96         2.23 o                         
  12   1   5        522.09        500.41         9.79 o                         
  13   1   5        244.07        247.07         7.83 o                         
  14   1   5        157.97        127.78         6.02 o                         
  15   1   5         74.34         64.84         5.00 o                         
  16   1   5         29.16         30.40         3.73 o                         
  17   1   5         64.94         73.27         5.06 o                         
  18   1   5          0.02         -0.25         4.71 o                         
  19   1   5          0.78         10.70         4.29 o                         
  20   1   5        143.32        173.50        11.47 o                         
  21   1   5        194.66        236.24        25.88 o                         
 -21   2   5          3.75         -9.28        11.12 o                         
 -20   2   5          5.12         -0.04         4.21 o                         
 -19   2   5        477.07        492.10        15.59 o                         
 -18   2   5        252.56        246.64        10.97 o                         
 -17   2   5         86.98         86.76         6.90 o                         
 -16   2   5         41.06         32.55         4.57 o                         
 -15   2   5        201.48        213.69         9.18 o                         
 -14   2   5         69.11         67.02         8.83 o                         
 -13   2   5        102.93         99.03         5.54 o                         
 -12   2   5        129.14        136.81         6.79 o                         
 -11   2   5        246.53        271.80         8.92 o                         
 -10   2   5         14.90         25.08         2.39 o                         
  -9   2   5       1125.49       1227.06        16.14 o                         
  -8   2   5        663.78        688.71        17.05 o                         
  -7   2   5          9.65         11.92         1.99 o                         
  -6   2   5       1188.90       1322.71        11.39 o                         
  -5   2   5       1191.80       1170.39        11.06 o                         
  -4   2   5        960.35       1049.18         9.85 o                         
  -3   2   5       1351.97       1419.90        11.22 o                         
  -2   2   5        483.02        487.17         4.84 o                         
  -1   2   5       3570.47       3841.25        21.44 o                         
   0   2   5       1188.29       1318.01         9.58 o                         
   1   2   5        451.86        467.34         4.24 o                         
   2   2   5        311.89        294.63         3.52 o                         
   3   2   5       1713.37       1783.98        11.08 o                         
   4   2   5        749.06        903.72         7.88 o                         
   5   2   5          7.99          8.17         1.64 o                         
   6   2   5        234.45        203.24         5.02 o                         
   7   2   5        187.19        178.61         7.87 o                         
   8   2   5         12.89         16.35         2.44 o                         
   9   2   5        204.49        202.03         5.95 o                         
  10   2   5       1408.99       1334.72        15.57 o                         
  11   2   5       1451.96       1372.62        16.70 o                         
  12   2   5         30.34         24.26         2.72 o                         
  13   2   5          0.39          0.23         2.45 o                         
  14   2   5        222.67        195.68         6.80 o                         
  15   2   5        169.71        176.59         6.79 o                         
  16   2   5          1.88          4.53         4.47 o                         
  17   2   5         63.49         60.85         5.03 o                         
  18   2   5        100.19        103.07         6.65 o                         
  19   2   5          4.57          3.04         3.78 o                         
  20   2   5        124.07        102.15        20.30 o                         
 -21   3   5         36.86         11.90         7.69 o                         
 -20   3   5         15.73         18.50         4.47 o                         
 -19   3   5         15.44          4.38         4.33 o                         
 -18   3   5         30.30         18.60         8.31 o                         
 -17   3   5        134.83        154.02         8.92 o                         
 -16   3   5         88.18        128.97         8.18 o                         
 -15   3   5        129.04        131.52         7.72 o                         
 -14   3   5        258.01        241.81         9.83 o                         
 -13   3   5        805.02        767.78        12.43 o                         
 -12   3   5         96.19         81.32         4.67 o                         
 -11   3   5          0.94          4.09         2.45 o                         
 -10   3   5         23.74         23.20         2.58 o                         
  -9   3   5        111.49        101.43         3.96 o                         
  -8   3   5        299.00        286.33         7.50 o                         
  -7   3   5       1028.60       1067.18        13.46 o                         
  -6   3   5        359.49        408.93         7.52 o                         
  -5   3   5          2.77          5.27         1.65 o                         
  -4   3   5        396.98        426.17         7.34 o                         
  -3   3   5       3908.15       4388.19        27.50 o                         
  -2   3   5         88.29        124.21         2.32 o                         
  -1   3   5        320.26        402.91         4.40 o                         
   0   3   5         29.55         20.53         1.67 o                         
   1   3   5        308.82        365.17         4.38 o                         
   2   3   5         66.69         88.16         2.14 o                         
   3   3   5        389.58        465.02         5.54 o                         
   4   3   5        222.29        253.72         4.87 o                         
   5   3   5         89.31         89.44         2.60 o                         
   6   3   5          2.47          1.74         1.40 o                         
   7   3   5         76.57         52.85         2.87 o                         
   8   3   5         53.65         64.51         2.96 o                         
   9   3   5        477.31        482.19         9.86 o                         
  10   3   5         45.39         47.28         3.83 o                         
  11   3   5          9.19          9.59         2.49 o                         
  12   3   5        379.33        357.05         9.18 o                         
  13   3   5        511.73        516.88        11.47 o                         
  14   3   5         45.22         54.88         4.82 o                         
  15   3   5         43.55         49.05         4.77 o                         
  16   3   5         33.95         24.85         3.72 o                         
  17   3   5        127.70        139.31         7.27 o                         
  18   3   5         14.02          5.54         3.64 o                         
  19   3   5         28.76         19.05         8.86 o                         
 -20   4   5         10.85         12.89         8.77 o                         
 -19   4   5         90.64        114.05         9.58 o                         
 -18   4   5        106.96         95.10         7.66 o                         
 -17   4   5          4.89         -1.22         5.73 o                         
 -16   4   5          8.14          1.68         4.19 o                         
 -15   4   5          0.03          4.43         5.24 o                         
 -14   4   5          0.67         -3.84         3.84 o                         
 -13   4   5        288.96        274.41        10.26 o                         
 -12   4   5        101.53        114.97         6.39 o                         
 -11   4   5        167.00        144.73         7.06 o                         
 -10   4   5         85.23         85.96         4.20 o                         
  -9   4   5        181.89        163.09         5.30 o                         
  -8   4   5         14.46         14.93         2.27 o                         
  -7   4   5        341.82        389.84         7.71 o                         
  -6   4   5         85.31        103.59         4.41 o                         
  -5   4   5        287.80        291.57         6.15 o                         
  -4   4   5         48.93         55.29         2.95 o                         
  -3   4   5       1155.94       1275.77        17.65 o                         
  -2   4   5        478.71        473.25         5.77 o                         
  -1   4   5         70.44         72.09         2.82 o                         
   0   4   5       2081.83       2187.97        11.03 o                         
   1   4   5        158.34        117.30         2.99 o                         
   2   4   5        356.62        418.00         6.80 o                         
   3   4   5          0.01         -0.07         1.31 o                         
   4   4   5          1.05          2.16         1.04 o                         
   5   4   5        165.78        152.31         4.14 o                         
   6   4   5        100.25        131.67         4.55 o                         
   7   4   5          5.98          4.49         1.19 o                         
   8   4   5        168.10        135.05         3.21 o                         
   9   4   5        462.66        421.93         7.52 o                         
  10   4   5         29.14         14.77         2.09 o                         
  11   4   5         52.09         48.61         3.59 o                         
  12   4   5        144.11        151.07         5.89 o                         
  13   4   5        128.50        127.60         5.72 o                         
  14   4   5        121.30        131.27         5.97 o                         
  15   4   5          0.30          2.24         3.47 o                         
  16   4   5         19.75         19.72         3.75 o                         
  17   4   5        152.17        140.93         8.26 o                         
  18   4   5        144.24        182.61        10.89 o                         
  19   4   5         12.14        -11.53        11.53 o                         
 -20   5   5        194.55        181.83        23.81 o                         
 -19   5   5         92.16        112.96        18.86 o                         
 -18   5   5         21.39         25.22         5.23 o                         
 -17   5   5         41.55         43.79         5.48 o                         
 -16   5   5        375.30        407.15        12.80 o                         
 -15   5   5        139.14        121.16         7.16 o                         
 -14   5   5        225.95        221.44         9.05 o                         
 -13   5   5        181.89        191.33         7.27 o                         
 -12   5   5          0.32         -0.75         2.87 o                         
 -11   5   5        287.25        287.02        10.55 o                         
 -10   5   5         49.91         60.16         4.51 o                         
  -9   5   5        475.73        511.24         9.32 o                         
  -8   5   5         55.00         89.30         9.80 o                         
  -7   5   5        185.93        221.98         6.07 o                         
  -6   5   5          0.89          2.46         1.84 o                         
  -5   5   5          0.01         -0.03         2.10 o                         
  -4   5   5        340.55        318.96         8.46 o                         
  -3   5   5       1997.18       2123.61        17.24 o                         
  -2   5   5          5.45          2.68         1.42 o                         
  -1   5   5       1573.76       1653.93        12.74 o                         
   0   5   5       2783.74       3021.09        14.64 o                         
   1   5   5       1224.83       1274.35        11.53 o                         
   2   5   5        615.19        582.43        13.54 o                         
   3   5   5        603.45        524.39        14.16 o                         
   4   5   5        115.08         98.25         2.74 o                         
   5   5   5        328.26        287.65         4.42 o                         
   6   5   5       1253.69       1243.42        15.62 o                         
   7   5   5         66.63         63.31         4.05 o                         
   8   5   5       5130.66       4898.08        30.26 o                         
   9   5   5       1534.23       1439.59        15.29 o                         
  10   5   5         18.97         18.62         2.59 o                         
  11   5   5         25.95         14.83         2.58 o                         
  12   5   5         28.76         25.82         3.09 o                         
  13   5   5        426.63        425.57        12.55 o                         
  14   5   5         13.43         10.16         3.69 o                         
  15   5   5         20.62         11.57         3.56 o                         
  16   5   5         31.95         47.57         5.39 o                         
  17   5   5          0.00          0.77         4.29 o                         
  18   5   5        167.46        179.80        16.23 o                         
 -18   6   5          6.40         -2.72         5.61 o                         
 -17   6   5        130.91        116.35         7.75 o                         
 -16   6   5          1.29          5.04         5.17 o                         
 -15   6   5         65.89         66.12         6.11 o                         
 -14   6   5         65.60         56.39         5.28 o                         
 -13   6   5         63.09         52.35         5.18 o                         
 -12   6   5         12.37          8.44         3.76 o                         
 -11   6   5         56.97         55.03         4.92 o                         
 -10   6   5         30.42         36.15         4.05 o                         
  -9   6   5         36.82         18.86         3.45 o                         
  -8   6   5          1.55         -2.60         2.73 o                         
  -7   6   5         29.97         33.38         3.66 o                         
  -6   6   5         42.92         41.52         3.59 o                         
  -5   6   5          0.71         -0.46         2.70 o                         
  -4   6   5          0.11         -0.04         3.01 o                         
  -3   6   5        643.38        663.79        11.27 o                         
  -2   6   5        241.11        220.20         5.20 o                         
  -1   6   5        802.31        760.95         9.67 o                         
   0   6   5          6.30          2.65         1.44 o                         
   1   6   5         23.30         27.54         1.93 o                         
   2   6   5         15.80         15.38         1.73 o                         
   3   6   5          3.13          4.62         1.37 o                         
   4   6   5          0.67          1.16         2.30 o                         
   5   6   5        202.32        180.79         6.31 o                         
   6   6   5        547.09        469.67        23.92 o                         
   7   6   5         37.27         25.34         2.89 o                         
   8   6   5          1.51          1.04         4.00 o                         
   9   6   5         19.13         18.54         3.09 o                         
  10   6   5        228.59        244.78         8.02 o                         
  11   6   5         52.12         45.11         4.08 o                         
  12   6   5         54.58         66.54         5.07 o                         
  13   6   5         17.11         19.56         4.14 o                         
  14   6   5          1.30         -1.54         3.55 o                         
  15   6   5        113.94        116.21         7.80 o                         
  16   6   5          4.64          1.76         5.35 o                         
  17   6   5        130.62        146.57        14.47 o                         
  18   6   5          3.95          2.57         9.41 o                         
 -18   7   5         39.89         39.62        13.43 o                         
 -17   7   5         20.01         21.80         8.77 o                         
 -16   7   5         21.48         14.74         4.77 o                         
 -15   7   5         63.93         74.46         6.28 o                         
 -14   7   5          0.44          5.80         4.67 o                         
 -13   7   5          0.20         -4.32         5.15 o                         
 -12   7   5          0.65          0.06         3.30 o                         
 -11   7   5        110.00        100.78         6.43 o                         
 -10   7   5        317.34        304.55         9.95 o                         
  -9   7   5          0.60         -3.34         3.34 o                         
  -8   7   5        197.35        171.97         7.11 o                         
  -7   7   5         13.52         -0.09         2.77 o                         
  -6   7   5         64.23         73.28         4.63 o                         
  -5   7   5          0.31         -0.38         3.72 o                         
  -4   7   5         56.54         65.18         5.86 o                         
  -3   7   5         62.66         58.36         4.19 o                         
  -2   7   5         23.17         17.60         4.12 o                         
  -1   7   5         43.91         34.11         4.41 o                         
   0   7   5        773.98        780.42        15.96 o                         
   1   7   5       1898.64       1819.72        20.67 o                         
   2   7   5        944.07        923.44        13.76 o                         
   3   7   5         19.42         12.35         3.54 o                         
   4   7   5         91.69         71.69         4.94 o                         
   5   7   5        242.01        239.84         7.70 o                         
   6   7   5         16.59         18.73         3.79 o                         
   7   7   5        149.70        149.43         8.17 o                         
   8   7   5        254.60        288.77         9.53 o                         
   9   7   5         50.82         60.71         5.02 o                         
  10   7   5          3.30         -2.99         2.99 o                         
  11   7   5        503.33        509.21        12.16 o                         
  12   7   5         18.83         20.79         4.24 o                         
  13   7   5        296.69        312.55        13.78 o                         
  14   7   5          2.66          2.78         3.69 o                         
  15   7   5         52.80         53.77         6.02 o                         
  16   7   5         28.99         32.71         8.20 o                         
 -17   8   5         15.92          5.31         8.68 o                         
 -16   8   5          0.32         -3.51         6.56 o                         
 -15   8   5         10.47          2.95         4.30 o                         
 -14   8   5         23.91         16.54         4.45 o                         
 -13   8   5         18.79         22.97         5.16 o                         
 -12   8   5        150.46        161.73         8.38 o                         
 -11   8   5         91.22         89.53         6.40 o                         
 -10   8   5          2.09         -0.56         4.34 o                         
  -9   8   5        116.40        110.79         6.36 o                         
  -8   8   5         34.26         30.79         5.03 o                         
  -7   8   5        149.94        152.14         6.92 o                         
  -6   8   5        262.96        241.88         8.96 o                         
  -5   8   5         74.11         72.06         6.16 o                         
  -4   8   5        566.90        533.68        14.33 o                         
  -3   8   5         67.35         57.69         5.76 o                         
  -2   8   5         16.77          8.86         3.20 o                         
  -1   8   5         90.18         93.45         5.86 o                         
   0   8   5        105.43         93.13         6.62 o                         
   1   8   5          0.47          3.87         3.26 o                         
   2   8   5         39.61         40.13         3.59 o                         
   3   8   5         58.98         60.88         4.46 o                         
   4   8   5         11.53          5.99         2.33 o                         
   5   8   5         18.82         12.10         3.06 o                         
   6   8   5          2.87         -0.80         2.96 o                         
   7   8   5        244.01        240.49         8.81 o                         
   8   8   5         32.08         25.15         3.78 o                         
   9   8   5         13.70          7.15         3.16 o                         
  10   8   5        203.91        225.93         9.46 o                         
  11   8   5          1.79         -2.62         4.01 o                         
  12   8   5        135.90        147.58        10.95 o                         
  13   8   5         12.54         13.11         4.86 o                         
  14   8   5        165.79        169.91        13.34 o                         
 -16   9   5         13.77         20.02        12.13 o                         
 -15   9   5         16.41          4.00         6.56 o                         
 -14   9   5         44.85         37.80         8.99 o                         
 -13   9   5        231.06        254.18        12.36 o                         
 -12   9   5         43.28         51.00         5.57 o                         
 -11   9   5         18.39         15.16         3.95 o                         
 -10   9   5        338.23        333.11        12.66 o                         
  -9   9   5         97.72        110.39         7.62 o                         
  -8   9   5         14.62         19.11         5.02 o                         
  -7   9   5          1.10         -0.55         3.93 o                         
  -6   9   5         24.33         24.12         7.38 o                         
  -5   9   5          9.41          8.25         3.78 o                         
  -4   9   5         10.37         20.77         4.83 o                         
  -3   9   5         80.49         83.69         8.47 o                         
  -2   9   5         96.21        113.85         8.13 o                         
  -1   9   5         34.36         20.94         7.94 o                         
   0   9   5        283.92        290.67        10.49 o                         
   1   9   5        362.45        374.48        11.78 o                         
   2   9   5          0.19          2.83         4.49 o                         
   3   9   5          0.07         -1.46         3.77 o                         
   4   9   5          5.80         -0.07         4.77 o                         
   5   9   5         83.39         95.21         7.59 o                         
   6   9   5         27.96         21.97         3.89 o                         
   7   9   5          2.19         -0.36         3.44 o                         
   8   9   5        312.21        335.30        13.84 o                         
   9   9   5         22.16         17.71         4.37 o                         
  10   9   5         27.03         26.71         5.14 o                         
  11   9   5         56.63         69.72         7.43 o                         
  12   9   5         86.94         80.80         7.80 o                         
  13   9   5        399.61        379.90        32.80 o                         
 -11  10   5        173.22        209.34        15.21 o                         
 -10  10   5        186.02        193.53        14.55 o                         
  -9  10   5         61.55         64.17        10.36 o                         
  -8  10   5         22.86         21.18         6.89 o                         
  -7  10   5         69.17         72.21         8.89 o                         
  -6  10   5         18.41         21.29         6.38 o                         
  -5  10   5          0.14         -2.91         7.82 o                         
  -4  10   5         18.82         23.37        12.54 o                         
  -3  10   5          6.70          1.49         9.06 o                         
  -2  10   5         94.98         89.71        10.80 o                         
  -1  10   5        151.15        136.92        12.31 o                         
   0  10   5         50.99         49.00         8.29 o                         
   1  10   5         64.81         71.99         9.39 o                         
   2  10   5        203.09        213.70        15.45 o                         
   3  10   5        164.07        198.63        13.42 o                         
   4  10   5          0.05          3.84         4.65 o                         
   5  10   5          4.34         -5.16         5.16 o                         
   6  10   5        219.35        208.13        13.68 o                         
   7  10   5        207.94        251.04        15.12 o                         
   8  10   5         99.79        108.15        10.79 o                         
   9  10   5         11.00          9.97         5.88 o                         
  10  10   5        173.39        178.11        14.56 o                         
  -9  11   5         45.41         36.73        14.58 o                         
  -8  11   5          3.61         -5.19         6.87 o                         
  -7  11   5          0.24         -7.67         7.67 o                         
  -6  11   5         19.14         14.51        27.40 o                         
  -5  11   5        224.90        284.87        70.56 o                         
  -4  11   5        708.06        733.93        92.22 o                         
  -3  11   5         36.16         11.89        19.91 o                         
  -2  11   5        387.06        379.56        21.11 o                         
  -1  11   5         51.18         62.38        15.37 o                         
   0  11   5         15.42         -0.73         9.08 o                         
   1  11   5         22.10         13.39         9.24 o                         
   2  11   5         74.81         40.62        13.98 o                         
   3  11   5         54.56         56.11        14.60 o                         
   4  11   5         25.46         21.62         7.29 o                         
   5  11   5         50.96         44.93         7.87 o                         
   6  11   5         63.30         51.72         8.27 o                         
   7  11   5         22.67         30.50         9.51 o                         
   8  11   5         20.40         25.15        10.97 o                         
   9  11   5          5.06          0.66         9.81 o                         
  -6  12   5          6.80        -10.83        10.83 o                         
  -5  12   5         15.19         36.51        12.66 o                         
  -4  12   5         26.86         21.66         8.22 o                         
  -3  12   5        110.67         84.03        18.07 o                         
  -2  12   5         17.71         15.14        10.13 o                         
  -1  12   5         15.09          9.80         9.36 o                         
   0  12   5          7.69          5.49         8.76 o                         
   1  12   5         17.97         23.86        11.18 o                         
 -21   0   6        116.79        110.33        21.02 o                         
 -20   0   6         62.25         77.16        11.46 o                         
 -19   0   6        117.27         93.39        12.17 o                         
 -18   0   6         77.33         70.43         7.98 o                         
 -17   0   6         46.64         40.08         5.82 o                         
 -16   0   6         42.81         33.14         5.25 o                         
 -15   0   6        106.26        105.53         8.03 o                         
 -14   0   6        282.58        264.52        11.96 o                         
 -13   0   6        375.61        365.09        14.71 o                         
 -12   0   6        106.14        101.85         9.80 o                         
 -11   0   6         17.29         11.71         3.56 o                         
 -10   0   6       1312.30       1399.64        28.48 o                         
  -9   0   6       1141.38       1083.61        23.99 o                         
  -8   0   6          4.22         14.31         5.72 o                         
  -7   0   6       4347.79       4293.83       101.92 o                         
  -6   0   6          2.28         11.41         2.61 o                         
  -5   0   6        875.45        986.52        16.63 o                         
  -4   0   6      11160.97      11606.89        45.17 o                         
  -3   0   6       2653.45       2879.00        37.68 o                         
  -2   0   6       5001.06       5428.11        27.96 o                         
  -1   0   6        203.55        198.25         5.44 o                         
   0   0   6         47.76         70.51        13.94 o                         
   1   0   6       1685.16       1666.19        23.56 o                         
   2   0   6        133.90        151.65         4.74 o                         
   3   0   6        518.60        527.93         8.09 o                         
   4   0   6       1727.34       1845.83        32.51 o                         
   5   0   6        155.55        199.49         6.37 o                         
   6   0   6       2197.47       2280.54        32.77 o                         
   7   0   6       3787.05       3968.19        62.51 o                         
   8   0   6        225.91        179.34        10.76 o                         
   9   0   6        113.45        114.10         7.24 o                         
  10   0   6       1899.70       1834.96        28.42 o                         
  11   0   6        963.10        913.60        21.02 o                         
  12   0   6        656.64        628.00        15.86 o                         
  13   0   6       1041.00        963.56        20.37 o                         
  14   0   6          7.36          6.69         4.16 o                         
  15   0   6         19.43          5.42         3.76 o                         
  16   0   6          3.81         -4.81         4.81 o                         
  17   0   6         57.43         42.51         7.41 o                         
  18   0   6        685.33        701.67        23.97 o                         
  19   0   6        247.96        243.46        19.14 o                         
  20   0   6        198.73        260.58        27.65 o                         
 -21   1   6          1.88          2.99         7.30 o                         
 -20   1   6         45.58         33.31         6.22 o                         
 -19   1   6        158.38        169.26         9.59 o                         
 -18   1   6        300.88        294.21        11.71 o                         
 -17   1   6        214.51        218.43         9.88 o                         
 -16   1   6         91.32         89.49         5.69 o                         
 -15   1   6          2.80          7.80         3.12 o                         
 -14   1   6        563.56        534.71        11.79 o                         
 -13   1   6        230.01        213.89         7.36 o                         
 -12   1   6         95.58        102.82         5.21 o                         
 -11   1   6        464.85        436.06        10.69 o                         
 -10   1   6          1.04          2.26         2.54 o                         
  -9   1   6        245.40        217.59        10.01 o                         
  -8   1   6         24.51         18.29         2.87 o                         
  -7   1   6       3105.65       3128.29        30.07 o                         
  -6   1   6       1094.23       1083.26        11.64 o                         
  -5   1   6        105.92        100.62         3.84 o                         
  -4   1   6          0.18          5.57         1.67 o                         
  -3   1   6        336.83        307.51         4.82 o                         
  -2   1   6       3854.25       4079.98        22.87 o                         
  -1   1   6        434.59        455.92         5.34 o                         
   0   1   6        260.46        212.61         5.13 o                         
   1   1   6        226.16        233.21         2.92 o                         
   2   1   6        160.80        157.77         2.97 o                         
   3   1   6       2658.13       2724.65        18.70 o                         
   4   1   6        394.21        359.35         7.92 o                         
   5   1   6       1182.17       1100.17        11.28 o                         
   6   1   6        238.67        224.18         6.38 o                         
   7   1   6          0.24          0.94         2.25 o                         
   8   1   6       1418.96       1463.14        18.22 o                         
   9   1   6          1.22          3.99         2.21 o                         
  10   1   6        764.23        778.52        13.17 o                         
  11   1   6        154.15        140.14         6.23 o                         
  12   1   6       1100.33       1051.36        14.35 o                         
  13   1   6          5.89         11.67         2.88 o                         
  14   1   6        234.15        243.33         8.31 o                         
  15   1   6         41.50         35.05         3.91 o                         
  16   1   6         26.39         30.21         3.81 o                         
  17   1   6        205.14        205.28         8.09 o                         
  18   1   6         15.35         12.08         3.87 o                         
  19   1   6        290.66        319.72        12.31 o                         
  20   1   6          6.08          7.24         6.11 o                         
 -21   2   6         39.10         40.85         9.89 o                         
 -20   2   6          6.55         18.77         5.95 o                         
 -19   2   6         39.35         40.79         5.57 o                         
 -18   2   6        264.01        281.01        11.80 o                         
 -17   2   6        176.98        183.84         9.31 o                         
 -16   2   6          0.03          0.13         3.90 o                         
 -15   2   6          2.42          3.86         3.19 o                         
 -14   2   6       1879.56       1766.62        21.50 o                         
 -13   2   6         36.90         46.92         4.82 o                         
 -12   2   6        884.85        867.05        15.82 o                         
 -11   2   6       1018.85       1012.51        18.41 o                         
 -10   2   6        495.55        466.72        18.09 o                         
  -9   2   6        353.31        363.53         9.70 o                         
  -8   2   6        541.22        540.06        13.77 o                         
  -7   2   6        289.32        268.68         6.32 o                         
  -6   2   6         12.31          9.34         1.67 o                         
  -5   2   6       4408.61       4544.63        23.06 o                         
  -4   2   6       1751.99       1714.49        11.99 o                         
  -3   2   6        787.99        847.07         7.27 o                         
  -2   2   6        628.20        608.43         7.04 o                         
  -1   2   6        243.29        244.91         4.29 o                         
   0   2   6        114.80        127.04         3.20 o                         
   1   2   6       6750.49       7078.78        34.01 o                         
   2   2   6       1084.10       1180.61        22.16 o                         
   3   2   6          3.48          4.89         1.31 o                         
   4   2   6         60.83         47.84         2.22 o                         
   5   2   6         28.77         14.92         1.73 o                         
   6   2   6        474.10        482.39         9.48 o                         
   7   2   6       1868.41       1834.71        16.29 o                         
   8   2   6        794.07        720.57        11.16 o                         
   9   2   6         20.08         14.53         2.85 o                         
  10   2   6         39.80         49.89         4.44 o                         
  11   2   6        138.19        124.61         5.82 o                         
  12   2   6        102.38        116.05         5.04 o                         
  13   2   6         49.56         56.13         3.96 o                         
  14   2   6        167.70        156.69         6.28 o                         
  15   2   6        556.51        559.87        11.83 o                         
  16   2   6         18.18         12.24         3.47 o                         
  17   2   6          0.75          2.41         3.16 o                         
  18   2   6        307.93        290.16        10.57 o                         
  19   2   6         43.05         47.28         7.01 o                         
  20   2   6         54.96         39.32         9.07 o                         
 -21   3   6         13.68          8.10        10.27 o                         
 -20   3   6          7.50         15.24         5.99 o                         
 -19   3   6         50.31         54.30         7.08 o                         
 -18   3   6         57.70         63.47         7.22 o                         
 -17   3   6       2042.88       2029.58        38.08 o                         
 -16   3   6       1073.74       1123.18        23.90 o                         
 -15   3   6         56.92         56.67         6.31 o                         
 -14   3   6         24.36         28.36         4.54 o                         
 -13   3   6          1.77         -3.09         4.13 o                         
 -12   3   6          0.10          3.95         4.18 o                         
 -11   3   6          2.90          4.56         4.24 o                         
 -10   3   6        367.30        370.14         9.32 o                         
  -9   3   6        108.32         79.72         4.51 o                         
  -8   3   6          1.65          8.77         2.55 o                         
  -7   3   6        375.15        417.06        12.91 o                         
  -6   3   6       2209.82       2227.09        20.08 o                         
  -5   3   6       1815.14       1885.98        16.88 o                         
  -4   3   6       1260.29       1311.40        14.46 o                         
  -3   3   6        251.54        233.39         3.97 o                         
  -2   3   6        431.50        492.70         6.56 o                         
  -1   3   6         55.73         67.02         2.81 o                         
   0   3   6         49.98         91.22         2.98 o                         
   1   3   6        338.71        361.02         5.66 o                         
   2   3   6       1145.77       1110.60         7.86 o                         
   3   3   6       7955.20       8520.66        40.84 o                         
   4   3   6       1898.77       2024.06        12.05 o                         
   5   3   6        468.84        404.17         5.48 o                         
   6   3   6       1043.59       1067.56         9.55 o                         
   7   3   6        440.07        439.24         7.46 o                         
   8   3   6       1416.18       1371.75        12.62 o                         
   9   3   6        739.88        692.41        12.10 o                         
  10   3   6        118.83        134.79         5.97 o                         
  11   3   6         51.18         56.79         4.34 o                         
  12   3   6        345.67        348.47         9.34 o                         
  13   3   6        578.02        571.93        10.99 o                         
  14   3   6         31.19         28.73         3.69 o                         
  15   3   6        469.64        495.12        12.32 o                         
  16   3   6         27.44         35.33         4.48 o                         
  17   3   6        176.32        169.15         8.04 o                         
  18   3   6         26.51         26.61         4.06 o                         
  19   3   6        748.68        777.07        30.92 o                         
 -20   4   6        124.77        129.89        15.90 o                         
 -19   4   6        118.84        127.87         9.98 o                         
 -18   4   6         38.34         39.54         5.99 o                         
 -17   4   6          2.45          3.26         4.40 o                         
 -16   4   6        491.52        450.34        18.75 o                         
 -15   4   6          6.03          3.07         5.25 o                         
 -14   4   6        324.04        299.50        12.31 o                         
 -13   4   6        198.90        195.40         9.85 o                         
 -12   4   6        627.09        645.76        13.08 o                         
 -11   4   6          7.94         11.29         2.56 o                         
 -10   4   6       1768.63       1835.21        17.47 o                         
  -9   4   6        437.61        455.73        10.99 o                         
  -8   4   6        489.48        541.35        11.41 o                         
  -7   4   6        284.71        277.06         7.91 o                         
  -6   4   6        628.73        602.51        13.61 o                         
  -5   4   6         49.27         59.52         3.95 o                         
  -4   4   6       2293.86       2231.36        18.92 o                         
  -3   4   6        223.51        201.81         4.22 o                         
  -2   4   6        348.86        301.36         7.23 o                         
  -1   4   6        127.47        116.92         3.12 o                         
   0   4   6        121.32        128.61         5.56 o                         
   1   4   6        107.25         77.55         4.46 o                         
   2   4   6          8.04          8.49         1.11 o                         
   3   4   6        427.46        419.20         6.30 o                         
   4   4   6        446.77        432.50         5.82 o                         
   5   4   6        761.55        789.11         7.32 o                         
   6   4   6         23.78         18.29         1.99 o                         
   7   4   6        809.81        805.27         9.51 o                         
   8   4   6        578.41        543.94        10.34 o                         
   9   4   6        664.78        644.66        10.92 o                         
  10   4   6       1724.27       1655.06        15.86 o                         
  11   4   6       1586.89       1555.11        17.30 o                         
  12   4   6        365.46        409.52         9.41 o                         
  13   4   6        369.47        379.04         9.40 o                         
  14   4   6         97.59        105.59         5.60 o                         
  15   4   6       1096.74       1131.83        17.20 o                         
  16   4   6          9.10          4.54         3.79 o                         
  17   4   6         21.82         16.11         3.68 o                         
  18   4   6          0.32         -2.08         5.72 o                         
 -20   5   6         14.58         23.73        11.40 o                         
 -19   5   6         11.59         15.53         7.41 o                         
 -18   5   6         47.69         60.79         7.70 o                         
 -17   5   6        263.07        264.60        13.54 o                         
 -16   5   6          6.58          3.02         4.03 o                         
 -15   5   6          2.52          2.21         3.86 o                         
 -14   5   6        217.69        229.32         8.73 o                         
 -13   5   6        178.07        166.10         6.97 o                         
 -12   5   6        223.19        204.61         7.34 o                         
 -11   5   6        977.85       1028.47        15.20 o                         
 -10   5   6        930.48        914.66        18.55 o                         
  -9   5   6          0.11          2.75         2.91 o                         
  -8   5   6        382.00        333.35         9.46 o                         
  -7   5   6        284.81        305.59         8.84 o                         
  -6   5   6       1773.02       1707.04        19.40 o                         
  -5   5   6        332.54        312.37         9.17 o                         
  -4   5   6        146.02        150.21         5.09 o                         
  -3   5   6       1456.94       1421.55        22.79 o                         
  -2   5   6        481.36        478.59         6.69 o                         
  -1   5   6        822.13        869.91         8.41 o                         
   0   5   6       1629.05       1519.11        12.74 o                         
   1   5   6        376.51        365.90         5.23 o                         
   2   5   6        151.74        155.01         5.81 o                         
   3   5   6        291.40        292.10         5.84 o                         
   4   5   6        223.80        220.23         5.21 o                         
   5   5   6        946.03        894.83        12.44 o                         
   6   5   6       1523.15       1442.34        14.36 o                         
   7   5   6        515.71        503.41        12.90 o                         
   8   5   6       3835.68       3907.03        27.71 o                         
   9   5   6        204.63        205.51         7.08 o                         
  10   5   6         72.98         65.35         4.06 o                         
  11   5   6        277.49        272.10         7.59 o                         
  12   5   6         36.93         31.58         3.67 o                         
  13   5   6         12.32          8.18         2.84 o                         
  14   5   6        107.68        121.68         6.60 o                         
  15   5   6        125.98        120.55         6.81 o                         
  16   5   6          7.44         15.75         4.87 o                         
  17   5   6        111.62        114.74        11.01 o                         
  18   5   6         84.48         84.35        16.36 o                         
 -18   6   6         12.27         12.69         7.44 o                         
 -17   6   6        215.78        263.24        12.60 o                         
 -16   6   6        104.09        111.73         8.93 o                         
 -15   6   6        597.05        642.59        18.33 o                         
 -14   6   6        323.44        331.46        11.38 o                         
 -13   6   6         50.08         55.71         5.17 o                         
 -12   6   6        425.18        456.01        12.49 o                         
 -11   6   6         70.51         74.41         4.69 o                         
 -10   6   6        189.29        226.70         8.32 o                         
  -9   6   6        844.39        794.85        15.83 o                         
  -8   6   6         33.55         18.77         3.45 o                         
  -7   6   6        893.38        958.54        16.10 o                         
  -6   6   6        107.36        109.09         5.78 o                         
  -5   6   6        284.78        272.71         9.22 o                         
  -4   6   6       1792.37       1816.23        18.55 o                         
  -3   6   6        254.37        224.83        10.88 o                         
  -2   6   6       1175.69       1101.95        25.53 o                         
  -1   6   6       1939.85       1816.44        25.28 o                         
   0   6   6          0.08          0.38         1.73 o                         
   1   6   6       3857.04       3794.72        26.04 o                         
   2   6   6        825.26        784.82         9.77 o                         
   3   6   6          0.18          1.38         0.86 o                         
   4   6   6        307.66        306.77         7.78 o                         
   5   6   6          3.92          1.72         1.75 o                         
   6   6   6        292.19        220.34         5.45 o                         
   7   6   6        131.59        106.64         5.84 o                         
   8   6   6         69.63         64.10         4.94 o                         
   9   6   6         78.89         69.00         5.11 o                         
  10   6   6        399.88        410.32        10.39 o                         
  11   6   6        182.62        199.46         7.74 o                         
  12   6   6       1128.63       1143.98        17.99 o                         
  13   6   6        338.12        354.12        10.64 o                         
  14   6   6         32.72         40.98         4.91 o                         
  15   6   6        431.07        479.89        14.51 o                         
  16   6   6         47.60         56.64         8.12 o                         
  17   6   6          4.86          4.64         8.93 o                         
 -18   7   6        123.25        116.13        19.02 o                         
 -17   7   6         25.49          9.36         7.11 o                         
 -16   7   6          6.20         -1.75         4.44 o                         
 -15   7   6          1.26          7.22         4.92 o                         
 -14   7   6        418.57        450.45        14.88 o                         
 -13   7   6        267.11        269.25        11.25 o                         
 -12   7   6         32.83         41.34         7.23 o                         
 -11   7   6        657.28        701.16        17.64 o                         
 -10   7   6        153.97        158.41         8.17 o                         
  -9   7   6          1.63          1.84         3.39 o                         
  -8   7   6          0.61          4.64         3.30 o                         
  -7   7   6         15.47         20.62         3.71 o                         
  -6   7   6         37.47         40.53         3.95 o                         
  -5   7   6         58.54         64.24         5.26 o                         
  -4   7   6         24.68         22.62         3.82 o                         
  -3   7   6       1374.99       1342.16        18.38 o                         
  -2   7   6        895.89        900.86        15.44 o                         
  -1   7   6          4.48          8.68         2.86 o                         
   0   7   6       3529.07       3614.37        33.35 o                         
   1   7   6       1080.07       1052.78        14.00 o                         
   2   7   6         15.25          7.67         1.62 o                         
   3   7   6         23.99         22.84         2.79 o                         
   4   7   6       1299.00       1230.63        22.68 o                         
   5   7   6        135.00        123.63         7.91 o                         
   6   7   6        418.39        427.19        11.51 o                         
   7   7   6        149.32        119.49         6.80 o                         
   8   7   6       1023.75       1015.90        17.26 o                         
   9   7   6         68.70         57.67         5.02 o                         
  10   7   6         36.71         35.01         3.81 o                         
  11   7   6        561.55        550.48        12.78 o                         
  12   7   6         16.89         13.88         3.86 o                         
  13   7   6         53.52         42.39         5.64 o                         
  14   7   6        391.75        400.90        15.08 o                         
  15   7   6          2.90          1.80         6.51 o                         
 -17   8   6         30.29         35.42        13.75 o                         
 -16   8   6          0.04         -7.47         7.47 o                         
 -15   8   6         86.00         86.01         7.61 o                         
 -14   8   6          4.31          4.85         3.94 o                         
 -13   8   6        107.74         98.03         8.14 o                         
 -12   8   6        505.90        538.78        15.78 o                         
 -11   8   6         52.64         60.63         5.80 o                         
 -10   8   6        208.58        205.55         9.46 o                         
  -9   8   6         49.85         54.84         5.38 o                         
  -8   8   6         18.99         11.00         3.57 o                         
  -7   8   6        261.88        263.39         9.56 o                         
  -6   8   6        388.27        415.36        13.25 o                         
  -5   8   6        163.70        172.64         7.32 o                         
  -4   8   6        202.00        200.77         7.81 o                         
  -3   8   6          7.71          6.83         2.88 o                         
  -2   8   6        118.87        115.29         6.24 o                         
  -1   8   6        201.35        215.81         9.19 o                         
   0   8   6        939.75        918.68        14.82 o                         
   1   8   6        386.85        373.22         8.75 o                         
   2   8   6         96.45         95.06         4.74 o                         
   3   8   6          6.79          5.81         2.42 o                         
   4   8   6        364.02        359.40        12.52 o                         
   5   8   6         84.72         79.07         6.60 o                         
   6   8   6        172.76        153.96         8.17 o                         
   7   8   6        127.35        126.91         7.75 o                         
   8   8   6        167.92        179.61         9.31 o                         
   9   8   6         64.68         56.71         5.93 o                         
  10   8   6        190.06        195.20         9.99 o                         
  11   8   6         16.42         14.19         4.78 o                         
  12   8   6        544.36        541.13        17.05 o                         
  13   8   6        174.76        205.77        11.30 o                         
  14   8   6          1.27         -4.19         7.15 o                         
 -15   9   6          1.16          7.49         9.87 o                         
 -14   9   6         81.63        113.48        19.14 o                         
 -13   9   6          9.94         13.14         4.58 o                         
 -12   9   6         98.37         97.39         8.76 o                         
 -11   9   6          4.42          9.43         4.95 o                         
 -10   9   6          9.97         19.73         5.37 o                         
  -9   9   6        595.72        604.81        18.24 o                         
  -8   9   6        693.82        744.64        20.07 o                         
  -7   9   6        718.87        751.32        21.96 o                         
  -6   9   6        196.02        199.14        10.06 o                         
  -5   9   6        847.06        830.85        19.10 o                         
  -4   9   6        152.42        141.26        12.82 o                         
  -3   9   6        361.33        358.24        18.67 o                         
  -2   9   6         88.52         78.52         9.31 o                         
  -1   9   6          1.09          1.34         5.74 o                         
   0   9   6        155.52        156.53        12.50 o                         
   1   9   6          0.58          8.80         4.85 o                         
   2   9   6        515.48        432.29        32.85 o                         
   3   9   6         25.33         24.80         5.38 o                         
   4   9   6         31.54         22.64         3.76 o                         
   5   9   6        391.45        393.54        14.13 o                         
   6   9   6         48.91         55.39         5.69 o                         
   7   9   6         74.66         72.12         6.32 o                         
   8   9   6         60.76         42.58         6.98 o                         
   9   9   6          0.64         -1.67         3.97 o                         
  10   9   6        320.76        378.46        14.35 o                         
  11   9   6        454.90        467.61        17.25 o                         
  12   9   6         31.13         33.75         6.99 o                         
 -11  10   6        229.06        284.71        24.01 o                         
 -10  10   6        595.66        629.23        37.13 o                         
  -9  10   6          3.30         20.26         7.10 o                         
  -8  10   6         24.74         33.49         6.58 o                         
  -7  10   6        353.04        396.68        23.36 o                         
  -6  10   6        383.90        408.75        23.35 o                         
  -5  10   6         24.05         14.27         6.61 o                         
  -4  10   6        590.29        604.30        36.30 o                         
  -3  10   6         20.38          6.13         7.36 o                         
  -2  10   6        106.57        117.72        12.21 o                         
  -1  10   6          2.17          1.55         6.01 o                         
   0  10   6        100.30        102.23        11.17 o                         
   1  10   6        114.17         89.26        10.34 o                         
   2  10   6         48.18         37.95         7.90 o                         
   3  10   6        140.02        156.68        12.34 o                         
   4  10   6        142.93        164.86        12.31 o                         
   5  10   6         48.59         45.26         7.67 o                         
   6  10   6        139.85        150.33        11.97 o                         
   7  10   6        131.35        133.79         9.78 o                         
   8  10   6          6.83          2.73         4.74 o                         
   9  10   6        153.75        151.64        14.78 o                         
  10  10   6          3.09          1.39         7.56 o                         
  -8  11   6          6.07         17.75        11.05 o                         
  -7  11   6         44.92         47.08        12.16 o                         
  -6  11   6        549.70        631.51        56.81 o                         
  -5  11   6        361.23        447.05        70.73 o                         
  -4  11   6         13.87         12.09         7.88 o                         
  -3  11   6         49.15         33.85         9.69 o                         
  -2  11   6          7.39          5.37         8.91 o                         
  -1  11   6         93.77        114.15        19.21 o                         
   0  11   6        159.63        179.52        23.45 o                         
   1  11   6         12.36         -7.22        10.84 o                         
   2  11   6          9.56         10.27        10.26 o                         
   3  11   6          1.86         -1.97         8.47 o                         
   4  11   6         61.27         70.71        15.23 o                         
   5  11   6         22.34          6.08         7.18 o                         
   6  11   6        150.13        147.28        15.10 o                         
   7  11   6         67.03         35.60        11.82 o                         
   8  11   6         59.07         84.05        16.43 o                         
  -6  12   6          0.40          4.38        10.53 o                         
  -5  12   6         54.88         65.96        15.19 o                         
 -21   1   7          3.92          1.92         7.31 o                         
 -20   1   7         23.06         17.12         7.70 o                         
 -19   1   7         16.34         17.78         4.44 o                         
 -18   1   7          1.62          0.00         4.16 o                         
 -17   1   7        248.34        241.19         9.22 o                         
 -16   1   7          0.64          6.29         3.09 o                         
 -15   1   7        108.55        107.82         5.93 o                         
 -14   1   7         18.58         13.56         3.97 o                         
 -13   1   7         69.05         75.46         4.90 o                         
 -12   1   7        105.65         97.46         5.10 o                         
 -11   1   7         12.83         14.50         2.86 o                         
 -10   1   7          0.15         -3.11         3.11 o                         
  -9   1   7        245.49        231.66        10.82 o                         
  -8   1   7        169.89        147.38         5.75 o                         
  -7   1   7       1385.74       1414.32        18.10 o                         
  -6   1   7       2328.34       2349.73        27.96 o                         
  -5   1   7         24.68         42.23         3.34 o                         
  -4   1   7        628.79        780.82        11.90 o                         
  -3   1   7         23.25         40.96         2.50 o                         
  -2   1   7       1772.25       1790.02        19.28 o                         
  -1   1   7         14.56         24.33         1.43 o                         
   0   1   7         95.01        110.32         3.18 o                         
   1   1   7        703.79        803.97         5.92 o                         
   2   1   7        798.16        841.57        11.73 o                         
   3   1   7       1444.37       1597.38        16.82 o                         
   4   1   7         92.35        114.67         4.07 o                         
   5   1   7          0.50          5.72         1.94 o                         
   6   1   7         59.89         77.63         4.18 o                         
   7   1   7         17.16         10.62         2.21 o                         
   8   1   7         28.73         24.65         2.45 o                         
   9   1   7         81.16         74.68         4.44 o                         
  10   1   7        216.68        175.18         6.66 o                         
  11   1   7        110.11         93.76         5.32 o                         
  12   1   7        131.33        127.71         6.33 o                         
  13   1   7         21.00         14.01         2.98 o                         
  14   1   7         28.06         16.05         3.24 o                         
  15   1   7          7.42          5.99         3.05 o                         
  16   1   7         10.02          9.03         3.42 o                         
  17   1   7         55.56         56.82         6.17 o                         
  18   1   7         12.78         12.26         4.57 o                         
  19   1   7        222.17        240.96        11.91 o                         
 -21   2   7         17.66         30.88        13.37 o                         
 -20   2   7         52.36         43.27         6.67 o                         
 -19   2   7        152.42        146.26        10.05 o                         
 -18   2   7         13.39          9.21         5.77 o                         
 -17   2   7        120.87        124.05         8.88 o                         
 -16   2   7        532.32        549.49        16.58 o                         
 -15   2   7         64.72         71.86         5.62 o                         
 -14   2   7        468.96        492.59        12.51 o                         
 -13   2   7        389.47        401.79        15.87 o                         
 -12   2   7        197.69        195.96         7.65 o                         
 -11   2   7        830.02        856.02        16.96 o                         
 -10   2   7        421.30        382.11        16.66 o                         
  -9   2   7       2469.75       2444.21        29.29 o                         
  -8   2   7       3199.99       3306.37        57.06 o                         
  -7   2   7       2059.79       2123.65        29.60 o                         
  -6   2   7         10.85          5.30         2.88 o                         
  -5   2   7         77.31        106.80         4.61 o                         
  -4   2   7        243.14        257.97         5.58 o                         
  -3   2   7       1314.03       1360.76        31.43 o                         
  -2   2   7       2325.68       2323.37        15.03 o                         
  -1   2   7        180.11        185.13         4.58 o                         
   0   2   7        135.70        160.01         4.22 o                         
   1   2   7        204.69        203.91         4.50 o                         
   2   2   7        999.33       1096.51        11.90 o                         
   3   2   7       3108.55       3352.89        40.32 o                         
   4   2   7       1779.66       1899.52        18.05 o                         
   5   2   7        202.00        224.55         5.44 o                         
   6   2   7        833.51        890.06        14.57 o                         
   7   2   7        411.11        411.27         8.18 o                         
   8   2   7          0.28          0.52         2.17 o                         
   9   2   7        257.61        236.98         8.25 o                         
  10   2   7       1923.80       1847.05        23.21 o                         
  11   2   7         22.24         12.05         3.08 o                         
  12   2   7         80.67         57.87         4.58 o                         
  13   2   7          5.76          7.14         2.56 o                         
  14   2   7         33.22         32.31         3.85 o                         
  15   2   7         85.84         82.19         5.52 o                         
  16   2   7         10.00          5.83         3.29 o                         
  17   2   7         11.45          8.09         4.09 o                         
  18   2   7         48.39         62.15         5.57 o                         
  19   2   7          0.35         -5.32         5.32 o                         
  20   2   7          3.57         33.24        12.18 o                         
 -21   3   7         64.06         71.99        16.58 o                         
 -20   3   7         15.62         15.32         7.66 o                         
 -19   3   7         46.38         41.63         8.65 o                         
 -18   3   7          0.67          2.58         5.00 o                         
 -17   3   7        249.25        281.75        13.08 o                         
 -16   3   7          3.66         15.73         5.22 o                         
 -15   3   7        227.69        251.47        11.40 o                         
 -14   3   7        338.58        324.35        13.31 o                         
 -13   3   7        210.05        243.90        10.55 o                         
 -12   3   7        352.86        348.46        11.84 o                         
 -11   3   7        395.74        403.08        12.19 o                         
 -10   3   7          1.16          1.05         2.65 o                         
  -9   3   7        103.69         78.75        10.77 o                         
  -8   3   7        456.25        458.09        11.26 o                         
  -7   3   7        946.21       1002.88        29.94 o                         
  -6   3   7       2098.30       2058.56        36.39 o                         
  -5   3   7         87.65         97.05         4.35 o                         
  -4   3   7          7.52         26.43         1.87 o                         
  -3   3   7        981.83       1042.86        13.00 o                         
  -2   3   7        161.10        173.74         4.95 o                         
  -1   3   7        209.08        210.45         6.61 o                         
   0   3   7         90.50         95.20         3.67 o                         
   1   3   7       2953.80       3150.16        18.00 o                         
   2   3   7         42.28         83.14         2.99 o                         
   3   3   7        237.47        197.32         4.49 o                         
   4   3   7         18.58         12.14         1.37 o                         
   5   3   7          1.35          2.99         1.18 o                         
   6   3   7         26.61         36.07         1.97 o                         
   7   3   7         23.17         27.30         2.44 o                         
   8   3   7        181.37        184.04         5.70 o                         
   9   3   7         81.93        105.30         4.95 o                         
  10   3   7         20.57         22.55         3.23 o                         
  11   3   7        282.82        283.81         8.86 o                         
  12   3   7        299.16        283.62         8.26 o                         
  13   3   7        290.37        274.50         8.87 o                         
  14   3   7         22.73         26.57         3.69 o                         
  15   3   7        183.35        184.10         7.89 o                         
  16   3   7         43.46         48.65         4.92 o                         
  17   3   7          0.62          2.23         3.84 o                         
  18   3   7         75.93         71.24         8.06 o                         
  19   3   7          0.22         20.00         9.06 o                         
 -20   4   7          3.81          8.20         6.80 o                         
 -19   4   7          0.00          2.86         5.00 o                         
 -18   4   7        478.58        495.60        17.70 o                         
 -17   4   7         18.30         22.95         5.25 o                         
 -16   4   7         17.48         19.81         4.92 o                         
 -15   4   7          8.24          8.19         4.43 o                         
 -14   4   7          4.83          8.02         4.46 o                         
 -13   4   7          0.75         -1.52         4.50 o                         
 -12   4   7         56.59         45.54         5.50 o                         
 -11   4   7       1306.40       1265.92        17.68 o                         
 -10   4   7         22.54         29.71         3.72 o                         
  -9   4   7        448.87        452.51         9.97 o                         
  -8   4   7         99.33         94.74         4.71 o                         
  -7   4   7        538.81        491.68        10.53 o                         
  -6   4   7          8.57         12.70         2.63 o                         
  -5   4   7         48.32         54.71         3.36 o                         
  -4   4   7          3.60         10.07         2.02 o                         
  -3   4   7       1115.25       1110.61        11.72 o                         
  -2   4   7        159.99        157.89         5.85 o                         
  -1   4   7        189.25        209.79         8.45 o                         
   0   4   7          0.08          0.55         1.72 o                         
   1   4   7        152.34        186.41         7.17 o                         
   2   4   7        384.88        382.96        12.17 o                         
   3   4   7         12.33         13.04         1.44 o                         
   4   4   7          3.71          3.33         1.17 o                         
   5   4   7        240.07        249.22         4.44 o                         
   6   4   7          0.20         -0.12         1.34 o                         
   7   4   7        139.38        147.03         4.93 o                         
   8   4   7          8.80         18.63         3.20 o                         
   9   4   7        259.48        233.48         6.98 o                         
  10   4   7        272.81        251.61         7.42 o                         
  11   4   7         73.62         83.72         5.44 o                         
  12   4   7        439.06        419.96         9.75 o                         
  13   4   7         25.23         20.25         3.27 o                         
  14   4   7          4.59          3.12         3.45 o                         
  15   4   7          7.57         12.89         3.78 o                         
  16   4   7         22.91         16.54         3.47 o                         
  17   4   7        120.75        121.22         7.16 o                         
  18   4   7          1.58         -1.09        12.85 o                         
 -20   5   7         18.24         -0.15        10.42 o                         
 -19   5   7        128.86        115.83        14.19 o                         
 -18   5   7          7.47         16.78         5.18 o                         
 -17   5   7        111.08        131.45         9.67 o                         
 -16   5   7         10.13         24.39         5.70 o                         
 -15   5   7         23.04         15.44         5.03 o                         
 -14   5   7          3.09          2.75         3.24 o                         
 -13   5   7        262.62        288.27         9.57 o                         
 -12   5   7         67.44         59.49         5.96 o                         
 -11   5   7          6.37          4.30         2.86 o                         
 -10   5   7          0.95          8.24         2.81 o                         
  -9   5   7         35.74         35.11         3.58 o                         
  -8   5   7        121.68        112.62         5.29 o                         
  -7   5   7        654.74        634.47        12.55 o                         
  -6   5   7        302.40        276.00         9.01 o                         
  -5   5   7         54.72         52.68         3.48 o                         
  -4   5   7        172.16        140.81         4.21 o                         
  -3   5   7         12.72         10.72         1.51 o                         
  -2   5   7       1801.32       1842.78        15.14 o                         
  -1   5   7        640.10        590.82        11.19 o                         
   0   5   7        370.43        339.83         9.40 o                         
   1   5   7        550.09        484.08        17.69 o                         
   2   5   7         16.81         14.12         1.06 o                         
   3   5   7         12.37          8.12         1.33 o                         
   4   5   7        130.60        133.28         3.25 o                         
   5   5   7        404.01        421.54         5.74 o                         
   6   5   7        167.03        164.22         4.71 o                         
   7   5   7        560.77        470.90        10.81 o                         
   8   5   7        172.44        169.83         6.34 o                         
   9   5   7         64.11         43.49         3.86 o                         
  10   5   7          0.00         -2.15         2.69 o                         
  11   5   7          0.02          2.88         2.53 o                         
  12   5   7        261.18        267.05         8.91 o                         
  13   5   7        310.43        330.78        10.08 o                         
  14   5   7          3.10          3.86         3.12 o                         
  15   5   7          0.30         -1.41         3.38 o                         
  16   5   7        281.40        288.42        10.51 o                         
  17   5   7         30.15         43.57        14.47 o                         
  18   5   7         10.28         33.24        13.08 o                         
 -19   6   7          0.36         -8.47        10.83 o                         
 -18   6   7        128.12        141.33        19.56 o                         
 -17   6   7         95.24        104.65        12.27 o                         
 -16   6   7          2.74          5.60         5.05 o                         
 -15   6   7         32.87         34.49         5.33 o                         
 -14   6   7         34.11         30.64         4.80 o                         
 -13   6   7         69.86         53.23         5.52 o                         
 -12   6   7          3.07          6.69         3.93 o                         
 -11   6   7        136.66        151.67         6.84 o                         
 -10   6   7         30.65         32.41         3.80 o                         
  -9   6   7          0.22          6.38         2.98 o                         
  -8   6   7        124.96        114.76         5.55 o                         
  -7   6   7        212.11        230.44         7.36 o                         
  -6   6   7        365.08        347.97         9.49 o                         
  -5   6   7        615.84        624.00        10.25 o                         
  -4   6   7        553.06        553.58         9.26 o                         
  -3   6   7        264.27        271.93         7.18 o                         
  -2   6   7         74.94         83.68         5.26 o                         
  -1   6   7        167.07        164.94         4.03 o                         
   0   6   7        123.97        111.57         3.46 o                         
   1   6   7        263.39        255.22         5.09 o                         
   2   6   7        162.79        155.28         3.78 o                         
   3   6   7        610.32        525.75         7.72 o                         
   4   6   7        397.87        380.64         6.69 o                         
   5   6   7        632.79        552.05         8.86 o                         
   6   6   7         94.04         88.77         4.01 o                         
   7   6   7         11.29          8.88         3.60 o                         
   8   6   7         42.93         50.15         5.39 o                         
   9   6   7         58.08         58.22         4.97 o                         
  10   6   7        306.79        315.82         9.24 o                         
  11   6   7         80.52         91.95         5.62 o                         
  12   6   7          5.25          4.94         3.90 o                         
  13   6   7          2.12         11.76         3.37 o                         
  14   6   7         22.38         22.93         4.15 o                         
  15   6   7         74.01        110.01         8.47 o                         
  16   6   7          0.18         -3.73         9.53 o                         
 -17   7   7         78.06         89.91        19.06 o                         
 -16   7   7         22.15         26.75         5.49 o                         
 -15   7   7         33.56         36.70         5.63 o                         
 -14   7   7          0.83          1.51         3.75 o                         
 -13   7   7         20.39         13.64         6.47 o                         
 -12   7   7          7.14          4.22         3.63 o                         
 -11   7   7          0.85          3.43         3.39 o                         
 -10   7   7        108.05         99.98         6.65 o                         
  -9   7   7         61.63         47.53         4.75 o                         
  -8   7   7         11.10          7.87         2.87 o                         
  -7   7   7         51.26         49.37         4.33 o                         
  -6   7   7         36.29         50.74         4.28 o                         
  -5   7   7        390.56        379.34        10.04 o                         
  -4   7   7        146.50        148.62         6.34 o                         
  -3   7   7        387.15        389.63        10.44 o                         
  -2   7   7        398.89        365.14        11.86 o                         
  -1   7   7         13.71         13.32         2.68 o                         
   0   7   7        101.94        100.16         6.08 o                         
   1   7   7        140.50        148.71         4.41 o                         
   2   7   7         55.73         50.55         2.65 o                         
   3   7   7        168.61        171.45         6.67 o                         
   4   7   7         36.86         31.82         3.45 o                         
   5   7   7        110.67        114.79         5.98 o                         
   6   7   7        760.46        695.14        20.76 o                         
   7   7   7        243.52        211.83        10.34 o                         
   8   7   7        105.74         95.40         7.58 o                         
   9   7   7        253.30        253.63        10.77 o                         
  10   7   7          2.23          2.84         4.95 o                         
  11   7   7         18.43         21.55         3.81 o                         
  12   7   7         77.83         79.54         6.26 o                         
  13   7   7          2.12          1.55         4.60 o                         
  14   7   7         32.74         31.29         5.57 o                         
  15   7   7          3.42          8.69         9.51 o                         
 -17   8   7         36.88         29.37        11.69 o                         
 -16   8   7          6.12          7.86         6.62 o                         
 -15   8   7          0.22         -0.26         6.88 o                         
 -14   8   7          4.04          2.35         4.40 o                         
 -13   8   7         79.72         80.87         6.93 o                         
 -12   8   7          7.42          7.52         4.24 o                         
 -11   8   7          0.05         -2.61         3.84 o                         
 -10   8   7         61.99         57.60         5.54 o                         
  -9   8   7        105.37         94.85         6.69 o                         
  -8   8   7         89.95        103.02         7.63 o                         
  -7   8   7        140.18        135.68         8.15 o                         
  -6   8   7        847.41        822.17        18.23 o                         
  -5   8   7        134.89        122.94         6.44 o                         
  -4   8   7        146.51        159.62         6.99 o                         
  -3   8   7         35.68         53.68         4.80 o                         
  -2   8   7        138.40        135.35         7.30 o                         
  -1   8   7          5.51          7.07         3.57 o                         
   0   8   7         12.30          9.52         2.63 o                         
   1   8   7         15.06         15.46         2.90 o                         
   2   8   7          5.79          6.64         2.44 o                         
   3   8   7         13.81          5.04         3.56 o                         
   4   8   7          1.16          0.23         3.45 o                         
   5   8   7         54.86         59.18         6.00 o                         
   6   8   7          8.19          7.45         3.81 o                         
   7   8   7         25.98         30.83         4.33 o                         
   8   8   7          3.62         -1.48         3.67 o                         
   9   8   7        101.40        114.08         7.93 o                         
  10   8   7         50.44         50.25         5.72 o                         
  11   8   7         67.06         63.56         6.89 o                         
  12   8   7         38.45         44.31         6.06 o                         
  13   8   7          1.26         -6.06         6.06 o                         
  14   8   7         64.63         45.91        11.65 o                         
 -15   9   7         12.76         12.96        11.31 o                         
 -14   9   7         90.64        101.67        17.64 o                         
 -13   9   7         34.01         54.23        16.32 o                         
 -12   9   7         80.16         85.38        10.15 o                         
 -11   9   7        215.30        211.45        14.68 o                         
 -10   9   7          9.29         14.43         6.27 o                         
  -9   9   7        177.61        230.20        14.71 o                         
  -8   9   7        204.25        221.06        17.99 o                         
  -7   9   7        166.39        176.57        17.42 o                         
  -6   9   7          0.61         -3.33         4.80 o                         
  -5   9   7        158.04        166.03        13.74 o                         
  -4   9   7         25.19         20.27         9.69 o                         
  -3   9   7         57.09         58.63        12.30 o                         
  -2   9   7         44.14         50.98         7.03 o                         
  -1   9   7        117.91        126.16         9.18 o                         
   0   9   7          3.13         -4.71         5.21 o                         
   1   9   7         33.70         31.06         6.52 o                         
   2   9   7        132.82        128.87        11.63 o                         
   3   9   7         97.61         91.81         6.91 o                         
   4   9   7          0.37          2.66         3.72 o                         
   5   9   7          0.26          1.78         4.85 o                         
   6   9   7         39.71         31.66         4.56 o                         
   7   9   7         17.72         20.50         4.34 o                         
   8   9   7         15.71         11.33         4.10 o                         
   9   9   7          2.84          8.49         4.92 o                         
  10   9   7        207.44        219.87        11.40 o                         
  11   9   7        192.54        204.73        12.51 o                         
  12   9   7        122.45        128.20        14.84 o                         
 -10  10   7          9.81         17.48         7.41 o                         
  -9  10   7         31.22         20.26         6.17 o                         
  -8  10   7         39.26         24.10         6.56 o                         
  -7  10   7          3.04         14.72         6.38 o                         
  -6  10   7         25.40         23.44         7.47 o                         
  -5  10   7        113.37        121.72        12.65 o                         
  -4  10   7         97.17        101.12        11.45 o                         
  -3  10   7        161.69        179.64        17.17 o                         
  -2  10   7          1.31          3.66         6.47 o                         
  -1  10   7         50.65         42.78         8.26 o                         
   0  10   7          6.79          1.89         6.22 o                         
   1  10   7         55.05         64.76         9.46 o                         
   2  10   7        176.68        192.85        15.39 o                         
   3  10   7         36.31         37.00         7.22 o                         
   4  10   7         14.50         11.79         5.47 o                         
   5  10   7        326.37        373.78        17.98 o                         
   6  10   7         29.52         32.27         5.91 o                         
   7  10   7          3.68         -4.07         5.81 o                         
   8  10   7          7.57          3.07         4.75 o                         
   9  10   7          0.17         -1.40         5.63 o                         
  10  10   7          1.42         13.14         9.89 o                         
  -8  11   7          0.36         14.65        10.57 o                         
  -7  11   7         17.30         16.24         8.14 o                         
  -6  11   7         95.29        119.85        14.29 o                         
  -5  11   7        207.60        263.22        19.73 o                         
  -4  11   7         39.57         38.72        12.21 o                         
  -3  11   7         12.89          7.30         8.58 o                         
  -2  11   7        125.24        118.47        18.66 o                         
  -1  11   7        104.75        115.01        20.28 o                         
   0  11   7         40.50         41.32        13.98 o                         
   1  11   7         43.93         32.22        12.48 o                         
   2  11   7         21.34         18.39        10.38 o                         
   3  11   7         18.61          1.48         9.60 o                         
   4  11   7          4.07         11.85        10.14 o                         
   5  11   7         62.36         78.00        21.50 o                         
   6  11   7          6.34         10.78        10.48 o                         
   7  11   7          1.09          3.55        10.41 o                         
  -5  12   7         16.48         30.44        12.96 o                         
 -20   0   8        341.23        343.77        41.49 o                         
 -19   0   8        133.21        124.30        24.47 o                         
 -18   0   8         44.79         41.50         6.57 o                         
 -17   0   8        325.38        316.87        15.84 o                         
 -16   0   8        181.32        196.32        11.58 o                         
 -15   0   8          1.83          0.11         4.42 o                         
 -14   0   8       1150.62       1158.52        25.14 o                         
 -13   0   8        524.08        534.63        16.72 o                         
 -12   0   8        907.32        909.70        24.48 o                         
 -11   0   8          0.82          0.77         3.66 o                         
 -10   0   8          1.44          2.80         3.64 o                         
  -9   0   8       4411.45       4364.84       103.48 o                         
  -8   0   8       1055.22       1096.54        22.96 o                         
  -7   0   8       1954.87       1959.89        39.33 o                         
  -6   0   8        622.60        641.63        21.52 o                         
  -5   0   8       1072.90       1239.30        32.37 o                         
  -4   0   8        983.15       1124.78        45.99 o                         
  -3   0   8        474.01        526.68        11.75 o                         
  -2   0   8        374.66        377.38         9.71 o                         
  -1   0   8        345.06        253.78        11.35 o                         
   0   0   8        674.66        704.25        18.93 o                         
   1   0   8        472.50        451.56         9.51 o                         
   2   0   8       3506.95       3747.26        34.53 o                         
   3   0   8        261.27        274.28         9.80 o                         
   4   0   8         83.09         90.29         5.19 o                         
   5   0   8       1082.95       1066.05        23.73 o                         
   6   0   8         32.44         46.53         4.98 o                         
   7   0   8        452.05        477.63        14.18 o                         
   8   0   8        417.97        401.99        11.27 o                         
   9   0   8       1082.21       1065.09        18.92 o                         
  10   0   8        897.93        884.22        21.00 o                         
  11   0   8       1192.10       1154.03        24.89 o                         
  12   0   8        123.49        133.21         9.48 o                         
  13   0   8        536.07        542.33        18.51 o                         
  14   0   8        222.43        204.29        10.57 o                         
  15   0   8         98.72         99.50         8.17 o                         
  16   0   8        289.83        275.07        12.92 o                         
  17   0   8         24.24         35.11         9.13 o                         
  18   0   8        448.80        515.05        23.30 o                         
 -21   1   8         11.84         27.37        11.92 o                         
 -20   1   8          3.20          4.11         6.07 o                         
 -19   1   8        124.07        133.67         9.60 o                         
 -18   1   8        272.35        266.28        12.60 o                         
 -17   1   8         43.15         38.43         4.78 o                         
 -16   1   8        209.97        201.16         8.94 o                         
 -15   1   8        548.32        554.36        13.84 o                         
 -14   1   8         45.61         49.01         4.93 o                         
 -13   1   8       1362.32       1375.79        20.21 o                         
 -12   1   8        436.82        430.84        11.06 o                         
 -11   1   8          9.56          7.68         2.92 o                         
 -10   1   8        510.95        500.79        12.02 o                         
  -9   1   8        216.84        256.75         8.42 o                         
  -8   1   8        904.11        789.52        13.46 o                         
  -7   1   8        319.00        336.27        11.77 o                         
  -6   1   8        946.68        983.37        18.60 o                         
  -5   1   8       2917.07       2800.37        23.86 o                         
  -4   1   8      11685.24      12340.79       119.43 o                         
  -3   1   8       2189.54       2374.74        14.29 o                         
  -2   1   8       4936.10       5130.08        20.86 o                         
  -1   1   8       1209.73       1440.77        15.36 o                         
   0   1   8        452.00        410.68         6.28 o                         
   1   1   8       2193.83       2164.06        21.07 o                         
   2   1   8        890.50        903.89        10.33 o                         
   3   1   8         86.40         71.48         2.85 o                         
   4   1   8        873.23        830.42        25.00 o                         
   5   1   8       1616.91       1519.72        27.39 o                         
   6   1   8       4847.21       5060.78        50.25 o                         
   7   1   8        634.79        611.47        10.24 o                         
   8   1   8        144.63        159.25         5.60 o                         
   9   1   8         40.24         35.80         2.93 o                         
  10   1   8          3.93          3.41         3.01 o                         
  11   1   8         57.88         73.45         5.00 o                         
  12   1   8        118.85        123.48         6.31 o                         
  13   1   8         33.92         26.91         3.29 o                         
  14   1   8        524.87        492.85        12.04 o                         
  15   1   8        455.63        421.19        11.62 o                         
  16   1   8         26.48         35.71         4.36 o                         
  17   1   8        444.56        451.70        12.87 o                         
  18   1   8         85.22         95.42         6.70 o                         
  19   1   8        104.70        119.77        11.46 o                         
 -21   2   8         69.37         78.11        15.57 o                         
 -20   2   8         16.64         22.98         5.59 o                         
 -19   2   8        101.69        101.39         8.58 o                         
 -18   2   8         77.56         73.23         7.38 o                         
 -17   2   8        181.93        167.61        12.99 o                         
 -16   2   8         13.28         13.92         4.63 o                         
 -15   2   8        692.76        658.39        15.05 o                         
 -14   2   8        399.35        385.45        11.30 o                         
 -13   2   8          3.09          6.11         5.26 o                         
 -12   2   8        175.26        176.91         7.48 o                         
 -11   2   8        814.41        760.68        14.13 o                         
 -10   2   8         37.76         31.27         3.17 o                         
  -9   2   8        744.21        721.89        25.21 o                         
  -8   2   8          0.12          1.14         2.35 o                         
  -7   2   8       3600.24       3653.17        46.53 o                         
  -6   2   8       5482.16       5604.21        56.04 o                         
  -5   2   8        392.27        334.51         7.04 o                         
  -4   2   8       1774.00       1624.25        13.75 o                         
  -3   2   8       5919.70       6026.22        30.08 o                         
  -2   2   8         76.82         97.98         4.15 o                         
  -1   2   8        136.01        187.37         5.08 o                         
   0   2   8        739.26        753.86         8.93 o                         
   1   2   8        132.45        148.74         3.59 o                         
   2   2   8       1817.14       1891.77        20.98 o                         
   3   2   8         60.40         93.38         2.81 o                         
   4   2   8        875.87        900.55        10.59 o                         
   5   2   8         75.13         59.10         2.66 o                         
   6   2   8        437.19        446.42         6.86 o                         
   7   2   8        875.26        877.66        12.35 o                         
   8   2   8       1363.68       1334.66        15.70 o                         
   9   2   8          4.63          5.44         3.76 o                         
  10   2   8        469.58        461.69        12.19 o                         
  11   2   8          0.34          0.72         3.43 o                         
  12   2   8        918.53        864.45        17.76 o                         
  13   2   8        674.99        649.85        13.14 o                         
  14   2   8        169.85        175.63         6.90 o                         
  15   2   8         66.66         52.71         6.28 o                         
  16   2   8        128.69        122.32         6.91 o                         
  17   2   8          1.44          2.39         3.58 o                         
  18   2   8         12.43         17.51         5.04 o                         
  19   2   8         11.51         14.99         7.40 o                         
 -21   3   8        553.99        493.03        36.85 o                         
 -20   3   8         84.65         61.15        10.28 o                         
 -19   3   8         10.24          9.23         5.09 o                         
 -18   3   8        482.47        496.73        17.39 o                         
 -17   3   8         63.19         72.62         8.03 o                         
 -16   3   8          8.46         13.17         5.07 o                         
 -15   3   8         29.19         18.56         4.63 o                         
 -14   3   8        392.53        371.18        11.14 o                         
 -13   3   8         92.82         90.81         5.83 o                         
 -12   3   8        429.99        440.64        11.43 o                         
 -11   3   8          9.22         15.67         3.11 o                         
 -10   3   8        728.32        743.87        14.21 o                         
  -9   3   8        908.90        930.90        15.14 o                         
  -8   3   8          2.82          3.97         2.67 o                         
  -7   3   8       2426.35       2396.07        45.07 o                         
  -6   3   8         47.79         43.89         2.74 o                         
  -5   3   8        421.82        388.49         7.44 o                         
  -4   3   8        597.20        664.28         8.51 o                         
  -3   3   8       1507.22       1474.87        20.36 o                         
  -2   3   8       2808.28       2877.21        20.09 o                         
  -1   3   8        434.08        435.42         6.93 o                         
   0   3   8        104.48         80.38         4.07 o                         
   1   3   8       1459.84       1475.66        13.58 o                         
   2   3   8        877.14        941.08        13.79 o                         
   3   3   8         39.74         55.87         2.74 o                         
   4   3   8         70.21         64.05         2.59 o                         
   5   3   8         15.55         10.08         1.66 o                         
   6   3   8        176.78        171.96         4.68 o                         
   7   3   8          4.16          6.56         2.38 o                         
   8   3   8       1846.04       1902.35        17.16 o                         
   9   3   8       2310.12       2244.92        20.67 o                         
  10   3   8         49.51         46.91         3.72 o                         
  11   3   8        416.28        442.75        10.17 o                         
  12   3   8        234.46        249.90         8.01 o                         
  13   3   8         12.09          8.40         2.92 o                         
  14   3   8         18.93         11.99         3.47 o                         
  15   3   8        158.34        162.42         7.67 o                         
  16   3   8         51.39         54.53         5.00 o                         
  17   3   8         21.49         16.33         3.91 o                         
  18   3   8         84.63         91.41        11.88 o                         
  19   3   8        228.89        225.31        25.66 o                         
 -20   4   8         15.37         13.97        11.13 o                         
 -19   4   8         10.95          0.29         5.25 o                         
 -18   4   8         80.55         53.86         6.92 o                         
 -17   4   8        118.01        130.34         9.35 o                         
 -16   4   8         25.92         20.96         4.82 o                         
 -15   4   8          0.30          2.66         4.49 o                         
 -14   4   8       1193.98       1199.26        21.12 o                         
 -13   4   8         41.70         43.56         4.08 o                         
 -12   4   8        432.76        449.41        11.11 o                         
 -11   4   8       1635.93       1569.27        19.66 o                         
 -10   4   8        139.41        161.84         6.54 o                         
  -9   4   8        339.83        309.28        11.71 o                         
  -8   4   8         70.84         72.90         4.62 o                         
  -7   4   8        164.85        155.98         5.98 o                         
  -6   4   8         64.95         59.73         3.22 o                         
  -5   4   8        127.17        144.15         3.52 o                         
  -4   4   8         45.56         42.63         2.14 o                         
  -3   4   8        203.54        160.96         5.38 o                         
  -2   4   8        241.45        256.36         6.85 o                         
  -1   4   8         12.98          3.94         2.82 o                         
   0   4   8         33.46         27.85         3.69 o                         
   1   4   8        178.46        224.54         7.46 o                         
   2   4   8         50.35         34.43         4.25 o                         
   3   4   8        256.75        259.06         5.46 o                         
   4   4   8         11.71          9.24         1.28 o                         
   5   4   8       1011.25        910.04         9.75 o                         
   6   4   8        430.39        414.12         7.09 o                         
   7   4   8         30.03         16.57         2.42 o                         
   8   4   8       1340.04       1280.23        15.49 o                         
   9   4   8         16.29          8.33         3.34 o                         
  10   4   8        155.81        160.51         6.27 o                         
  11   4   8        528.99        531.46        11.27 o                         
  12   4   8         12.63         16.92         3.06 o                         
  13   4   8        263.69        290.45         8.63 o                         
  14   4   8        192.75        190.86         7.40 o                         
  15   4   8        370.50        380.73        11.45 o                         
  16   4   8        196.61        185.94         8.58 o                         
  17   4   8         16.63         14.57         5.36 o                         
  18   4   8        131.18        142.16        13.88 o                         
 -20   5   8         22.56          7.29        11.70 o                         
 -19   5   8         50.11         76.63        15.70 o                         
 -18   5   8        158.79        158.97         9.62 o                         
 -17   5   8        213.85        229.05        11.06 o                         
 -16   5   8         76.11         84.09         7.05 o                         
 -15   5   8         58.18         36.12         5.15 o                         
 -14   5   8        139.29        128.38         6.93 o                         
 -13   5   8         53.94         49.21         5.03 o                         
 -12   5   8         24.98         38.45         4.48 o                         
 -11   5   8        232.11        201.35         7.72 o                         
 -10   5   8         99.15         94.94         5.22 o                         
  -9   5   8        503.49        484.14        10.78 o                         
  -8   5   8         30.51         28.01         4.38 o                         
  -7   5   8       1634.27       1593.99        19.55 o                         
  -6   5   8        253.94        235.26         7.48 o                         
  -5   5   8         67.08         54.87         3.29 o                         
  -4   5   8          0.12          7.71         1.46 o                         
  -3   5   8        257.22        215.89         5.10 o                         
  -2   5   8       1404.99       1421.17        17.98 o                         
  -1   5   8         51.03         72.53         4.61 o                         
   0   5   8        433.20        458.11        12.45 o                         
   1   5   8        680.63        666.28        10.56 o                         
   2   5   8          0.28         -0.85         1.96 o                         
   3   5   8       1288.92       1229.45        19.71 o                         
   4   5   8       1905.23       1680.53        15.17 o                         
   5   5   8        114.69        104.40         3.45 o                         
   6   5   8          4.19          5.81         1.73 o                         
   7   5   8          0.39          1.35         2.49 o                         
   8   5   8         23.92         31.36         3.31 o                         
   9   5   8        511.47        496.54        11.06 o                         
  10   5   8         63.06         54.48         5.14 o                         
  11   5   8         73.15         67.30         5.01 o                         
  12   5   8         41.27         37.19         4.01 o                         
  13   5   8         90.29         95.62         6.27 o                         
  14   5   8          6.07          2.86         3.16 o                         
  15   5   8        143.88        148.89         7.60 o                         
  16   5   8         95.22        118.07        10.50 o                         
  17   5   8         16.57        -13.13        13.13 o                         
 -18   6   8        177.19        165.67        20.32 o                         
 -17   6   8          0.56          9.87         5.25 o                         
 -16   6   8        744.78        832.49        20.18 o                         
 -15   6   8        112.90         97.25         8.82 o                         
 -14   6   8        206.15        238.31        12.61 o                         
 -13   6   8        171.48        170.08         8.86 o                         
 -12   6   8        672.58        701.03        14.75 o                         
 -11   6   8        300.59        313.49         9.71 o                         
 -10   6   8         19.58         11.68         2.93 o                         
  -9   6   8        948.10        959.27        15.70 o                         
  -8   6   8        113.65        127.76         6.48 o                         
  -7   6   8          7.13          3.92         3.78 o                         
  -6   6   8        126.80        149.06         6.48 o                         
  -5   6   8        189.14        200.14         7.12 o                         
  -4   6   8       1151.68       1080.25        15.06 o                         
  -3   6   8        257.32        243.30         5.85 o                         
  -2   6   8         72.67         69.57         4.60 o                         
  -1   6   8       2585.21       2435.37        25.40 o                         
   0   6   8       1149.53       1063.22        14.58 o                         
   1   6   8        232.70        169.48         7.29 o                         
   2   6   8        505.26        455.11         8.58 o                         
   3   6   8       1709.13       1604.20        39.11 o                         
   4   6   8        402.29        414.13        10.84 o                         
   5   6   8         67.90         50.33         2.91 o                         
   6   6   8        440.52        424.06         9.98 o                         
   7   6   8          0.90         -1.94         3.94 o                         
   8   6   8          4.25          4.49         2.72 o                         
   9   6   8         77.40         63.93         5.43 o                         
  10   6   8         70.59         71.44         5.88 o                         
  11   6   8        594.51        613.50        14.88 o                         
  12   6   8        107.91        132.40         8.31 o                         
  13   6   8        807.31        913.60        19.08 o                         
  14   6   8        194.62        200.30         9.62 o                         
  15   6   8          7.38         -5.26        10.28 o                         
  16   6   8         20.78          5.17        10.42 o                         
 -16   7   8         94.21        114.34        14.80 o                         
 -15   7   8         10.19         10.81         4.42 o                         
 -14   7   8         34.54         30.58         4.85 o                         
 -13   7   8         40.94         30.26         5.67 o                         
 -12   7   8          0.48         -2.93         3.76 o                         
 -11   7   8         28.42         31.23         4.74 o                         
 -10   7   8        221.43        215.20         9.35 o                         
  -9   7   8          0.04         -1.63         3.00 o                         
  -8   7   8          4.07          6.52         3.09 o                         
  -7   7   8        227.82        235.50         8.56 o                         
  -6   7   8         38.14         40.00         4.01 o                         
  -5   7   8        199.98        199.52         7.51 o                         
  -4   7   8        613.88        634.05        12.42 o                         
  -3   7   8        419.44        423.43        10.51 o                         
  -2   7   8         64.18         56.05         3.36 o                         
  -1   7   8          1.79          3.47         3.38 o                         
   0   7   8        392.16        373.36         9.87 o                         
   1   7   8        554.32        518.72        11.06 o                         
   2   7   8        105.62         91.57         5.06 o                         
   3   7   8         12.78         14.16         2.92 o                         
   4   7   8        563.83        522.46        11.45 o                         
   5   7   8        228.16        203.33         8.68 o                         
   6   7   8        230.01        209.62        10.07 o                         
   7   7   8        246.33        209.19        10.46 o                         
   8   7   8         39.17         29.55         4.90 o                         
   9   7   8         22.68         13.01         5.44 o                         
  10   7   8          0.82          0.08         4.03 o                         
  11   7   8         88.53         75.26         6.00 o                         
  12   7   8        389.34        422.98        13.32 o                         
  13   7   8         11.37          5.25         5.98 o                         
  14   7   8        143.76        163.31        15.46 o                         
  15   7   8        269.02        330.57        30.04 o                         
 -15   8   8        153.36        177.39        16.76 o                         
 -14   8   8        365.58        397.24        25.42 o                         
 -13   8   8          3.14          7.62         8.52 o                         
 -12   8   8        247.85        265.08        13.31 o                         
 -11   8   8        173.47        176.87        10.80 o                         
 -10   8   8        110.10        113.33        10.38 o                         
  -9   8   8        133.87        131.66        10.75 o                         
  -8   8   8         58.75         76.20        12.75 o                         
  -7   8   8         24.82         38.83         6.68 o                         
  -6   8   8        105.05        113.25         7.79 o                         
  -5   8   8        109.04        111.36        11.46 o                         
  -4   8   8         55.28         51.82         5.94 o                         
  -3   8   8        145.90        144.90         7.71 o                         
  -2   8   8          2.57          5.68         3.10 o                         
  -1   8   8          2.47          8.20         4.31 o                         
   0   8   8        157.31        152.04         6.97 o                         
   1   8   8        351.31        329.92        10.14 o                         
   2   8   8         87.21         84.29         5.43 o                         
   3   8   8        347.92        309.25         9.32 o                         
   4   8   8         89.25         90.11         6.90 o                         
   5   8   8        383.64        366.01        13.51 o                         
   6   8   8        140.97        135.93         8.65 o                         
   7   8   8          0.16         -4.27         4.27 o                         
   8   8   8        528.49        524.34        17.83 o                         
   9   8   8         29.53         21.56         4.73 o                         
  10   8   8        102.03        107.19         7.98 o                         
  11   8   8        295.45        306.61        13.01 o                         
  12   8   8          0.01          2.31         5.48 o                         
  13   8   8         76.00        102.41        17.62 o                         
 -13   9   8        175.01        216.49        26.52 o                         
 -12   9   8        245.00        266.20        16.55 o                         
 -11   9   8         23.20         19.34         6.41 o                         
 -10   9   8        183.01        204.58        14.12 o                         
  -9   9   8        156.61        162.73        12.62 o                         
  -8   9   8         85.51         90.76        10.47 o                         
  -7   9   8        393.53        428.89        18.64 o                         
  -6   9   8         15.44         18.16         6.39 o                         
  -5   9   8         70.65         70.54        10.08 o                         
  -4   9   8          0.12          0.10         6.46 o                         
  -3   9   8        375.02        404.21        22.34 o                         
  -2   9   8        165.83        159.48        11.99 o                         
  -1   9   8         33.63         28.05         6.32 o                         
   0   9   8        334.03        316.64        14.36 o                         
   1   9   8        764.18        823.99        29.61 o                         
   2   9   8         47.92         36.96         7.29 o                         
   3   9   8         64.35         73.20         6.64 o                         
   4   9   8        256.46        243.75        12.65 o                         
   5   9   8        241.74        229.76        11.37 o                         
   6   9   8        134.01        158.65         8.83 o                         
   7   9   8        227.91        219.77        10.52 o                         
   8   9   8         25.85         13.20         4.07 o                         
   9   9   8        301.73        311.08        13.14 o                         
  10   9   8         52.96         44.31         7.03 o                         
  11   9   8         58.23         30.22         6.72 o                         
 -10  10   8          0.92          9.53         6.87 o                         
  -9  10   8         32.24         32.51         7.49 o                         
  -8  10   8         35.21         44.60         8.77 o                         
  -7  10   8        146.91        176.78        16.38 o                         
  -6  10   8        186.06        204.62        16.63 o                         
  -5  10   8          2.06          4.51         6.61 o                         
  -4  10   8        655.02        674.84        91.69 o                         
  -3  10   8        660.18        626.44        35.57 o                         
  -2  10   8          3.82          9.02         6.23 o                         
  -1  10   8        131.28        131.18        12.82 o                         
   0  10   8         76.94         71.69        15.98 o                         
   1  10   8         30.04         25.55        10.64 o                         
   2  10   8          8.88          4.89         8.22 o                         
   3  10   8         22.38         17.76        12.39 o                         
   4  10   8        160.79        156.36        12.70 o                         
   5  10   8        609.84        706.84        24.77 o                         
   6  10   8         15.54         17.45         6.71 o                         
   7  10   8        110.60        119.72         9.46 o                         
   8  10   8        355.64        348.85        18.12 o                         
   9  10   8          0.17         -0.49         9.32 o                         
  -7  11   8         96.65         99.81        17.71 o                         
  -6  11   8         74.31         81.63        12.01 o                         
  -5  11   8        236.59        224.71        18.05 o                         
  -4  11   8         26.22         17.17         8.80 o                         
  -3  11   8         72.45         66.43        10.31 o                         
  -2  11   8         50.78         29.74        11.54 o                         
  -1  11   8         53.07         52.93        14.93 o                         
   0  11   8         11.21         19.38        12.06 o                         
   1  11   8         13.39         21.87        11.24 o                         
   2  11   8         22.51          8.21        11.27 o                         
   5  11   8          6.76          9.07        11.45 o                         
   6  11   8         91.62         81.48        17.83 o                         
   7  11   8        152.00        131.89        21.14 o                         
 -20   1   9          1.45          1.45         6.45 o                         
 -19   1   9         10.51         13.84         4.70 o                         
 -18   1   9         12.01          6.98         5.32 o                         
 -17   1   9          4.12          9.39         4.30 o                         
 -16   1   9          0.10          1.69         3.79 o                         
 -15   1   9         62.90         61.36         5.58 o                         
 -14   1   9        810.62        813.67        17.89 o                         
 -13   1   9        149.39        145.59         7.83 o                         
 -12   1   9        294.18        297.75        10.30 o                         
 -11   1   9        201.59        179.73         9.36 o                         
 -10   1   9        187.30        196.90         8.10 o                         
  -9   1   9        874.37        883.42        15.68 o                         
  -8   1   9          9.90          8.45         2.85 o                         
  -7   1   9        628.04        635.47        12.31 o                         
  -6   1   9         32.37         23.48         4.08 o                         
  -5   1   9        827.75        881.21        26.51 o                         
  -4   1   9        421.42        439.58         9.33 o                         
  -3   1   9         73.16         69.66         2.78 o                         
  -2   1   9        103.46        107.20         3.72 o                         
  -1   1   9        578.78        571.35        12.06 o                         
   0   1   9        416.49        499.15        14.21 o                         
   1   1   9        273.89        291.45         5.89 o                         
   2   1   9        731.03        727.44         6.79 o                         
   3   1   9        101.14         89.52         3.25 o                         
   4   1   9         38.10         25.85         2.21 o                         
   5   1   9         11.75         21.43         2.29 o                         
   6   1   9        330.04        320.77         7.54 o                         
   7   1   9        353.29        359.36         8.26 o                         
   8   1   9        290.00        303.89         7.23 o                         
   9   1   9         25.89         27.33         2.76 o                         
  10   1   9        244.13        225.54         7.85 o                         
  11   1   9        381.32        339.59         9.91 o                         
  12   1   9         15.40         17.60         3.35 o                         
  13   1   9          1.21         -3.06         3.06 o                         
  14   1   9          4.85          1.87         3.08 o                         
  15   1   9         22.06         18.97         3.55 o                         
  16   1   9         64.07         65.63         6.04 o                         
  17   1   9         52.08         61.50         5.83 o                         
  18   1   9          0.49         -2.15         4.87 o                         
 -20   2   9         57.95         57.02         8.08 o                         
 -19   2   9        357.84        363.09        15.29 o                         
 -18   2   9         19.64          9.94         6.99 o                         
 -17   2   9        163.78        160.27        12.31 o                         
 -16   2   9         83.97         85.55         7.86 o                         
 -15   2   9         17.76         18.65         4.31 o                         
 -14   2   9         27.86         29.89         3.98 o                         
 -13   2   9         80.06         86.90         5.75 o                         
 -12   2   9        358.28        361.99        11.36 o                         
 -11   2   9        706.56        741.14        15.50 o                         
 -10   2   9        310.76        299.91         9.75 o                         
  -9   2   9        330.06        323.26         8.74 o                         
  -8   2   9         48.68         47.41         3.11 o                         
  -7   2   9          9.88         12.99         3.27 o                         
  -6   2   9        522.90        560.79        13.10 o                         
  -5   2   9        150.47        162.77         4.78 o                         
  -4   2   9       1104.60        984.49        11.21 o                         
  -3   2   9         22.46         30.63         3.68 o                         
  -2   2   9       1047.78       1078.05         9.22 o                         
  -1   2   9        300.87        284.02         7.70 o                         
   0   2   9        251.63        200.59        18.29 o                         
   1   2   9        207.47        227.00         7.24 o                         
   2   2   9       1111.30       1159.65         9.99 o                         
   3   2   9        111.68        130.24         3.53 o                         
   4   2   9        250.25        263.62         4.81 o                         
   5   2   9         85.16         78.51         2.99 o                         
   6   2   9        429.68        399.66         6.67 o                         
   7   2   9        287.30        256.92         7.15 o                         
   8   2   9         24.91         10.50         2.55 o                         
   9   2   9        236.66        214.38         6.98 o                         
  10   2   9       1054.24        998.81        18.25 o                         
  11   2   9         47.40         44.07         4.63 o                         
  12   2   9          7.85          7.74         3.49 o                         
  13   2   9          9.78          9.42         3.79 o                         
  14   2   9         25.90         23.14         3.64 o                         
  15   2   9        137.17        133.34         6.98 o                         
  16   2   9         62.35         55.49         5.17 o                         
  17   2   9          0.14          2.75         3.40 o                         
  18   2   9        397.92        464.44        20.36 o                         
  19   2   9         29.00         33.96        12.95 o                         
 -20   3   9         42.04         37.25         8.86 o                         
 -19   3   9         26.69         21.10         5.76 o                         
 -18   3   9         21.87         21.19         6.41 o                         
 -17   3   9         73.20         63.77         7.09 o                         
 -16   3   9        116.79        125.88         8.67 o                         
 -15   3   9         19.50         14.89         4.45 o                         
 -14   3   9        245.42        267.44         9.70 o                         
 -13   3   9        153.42        150.38         7.37 o                         
 -12   3   9          9.39         12.67         3.45 o                         
 -11   3   9          6.95          7.55         2.94 o                         
 -10   3   9         99.63         96.67         5.40 o                         
  -9   3   9        604.07        591.58        11.88 o                         
  -8   3   9        155.99        151.02         4.43 o                         
  -7   3   9        378.61        375.41         7.95 o                         
  -6   3   9         92.84        114.16         3.87 o                         
  -5   3   9          2.46          2.98         1.55 o                         
  -4   3   9         60.38         61.81         2.46 o                         
  -3   3   9         18.45         20.88         1.61 o                         
  -2   3   9          5.57         15.00         1.98 o                         
  -1   3   9        214.66        308.19         6.71 o                         
   0   3   9        377.96        395.78         8.24 o                         
   1   3   9        191.97        214.15         6.78 o                         
   2   3   9        213.57        215.90         4.72 o                         
   3   3   9         34.07         38.38         2.04 o                         
   4   3   9         10.31          8.29         1.64 o                         
   5   3   9        114.55        112.65         4.15 o                         
   6   3   9        148.76        129.99         4.67 o                         
   7   3   9         72.81         61.62         4.24 o                         
   8   3   9        439.13        443.78         8.06 o                         
   9   3   9        171.48        156.46         5.63 o                         
  10   3   9         17.73         16.65         3.48 o                         
  11   3   9         19.96         15.95         3.06 o                         
  12   3   9        155.91        137.22         6.29 o                         
  13   3   9        197.62        191.22         7.50 o                         
  14   3   9         14.44          6.12         2.83 o                         
  15   3   9          3.47          3.50         3.16 o                         
  16   3   9         11.71         11.41         3.45 o                         
  17   3   9         19.48         15.67         4.60 o                         
  18   3   9          8.14          9.58         6.39 o                         
 -20   4   9         55.49         45.58        13.47 o                         
 -19   4   9         10.63          7.68        16.98 o                         
 -18   4   9          8.82          4.51         5.10 o                         
 -17   4   9         18.72         25.60         5.10 o                         
 -16   4   9         37.46         31.00         4.73 o                         
 -15   4   9         39.61         35.80         7.45 o                         
 -14   4   9        298.74        301.16        11.09 o                         
 -13   4   9         19.84         18.82         3.26 o                         
 -12   4   9          1.25          4.26         2.63 o                         
 -11   4   9        151.09        164.73         6.59 o                         
 -10   4   9         60.16         59.89         4.20 o                         
  -9   4   9         70.09         73.03         4.40 o                         
  -8   4   9        182.84        172.49         6.59 o                         
  -7   4   9        107.62         99.18         4.79 o                         
  -6   4   9         19.15         15.78         1.55 o                         
  -5   4   9        810.42        809.52         8.28 o                         
  -4   4   9        208.88        192.20         6.02 o                         
  -3   4   9        847.28        872.09        12.65 o                         
  -2   4   9        363.28        343.49         8.91 o                         
  -1   4   9        103.86         97.21         5.24 o                         
   0   4   9          0.03          0.91         2.82 o                         
   1   4   9         15.18         16.05         3.19 o                         
   2   4   9          0.96          2.54         2.07 o                         
   3   4   9         41.62         41.69         2.48 o                         
   4   4   9        744.82        702.67         9.58 o                         
   5   4   9        155.55        179.02         4.28 o                         
   6   4   9          0.25         -0.97         1.83 o                         
   7   4   9         13.82         11.18         2.31 o                         
   8   4   9        249.82        226.94         6.94 o                         
   9   4   9          0.50         -1.85         2.50 o                         
  10   4   9        152.20        134.71         5.85 o                         
  11   4   9          2.15          4.37         2.81 o                         
  12   4   9         27.00         24.19         3.28 o                         
  13   4   9         45.77         38.77         4.15 o                         
  14   4   9          2.58          3.70         3.44 o                         
  15   4   9         15.04         13.26         3.70 o                         
  16   4   9        167.92        153.10         9.66 o                         
  17   4   9          1.60         -8.57         8.57 o                         
  18   4   9         16.50         21.21        10.07 o                         
 -19   5   9        169.08        157.35        19.68 o                         
 -18   5   9         19.32         33.59         6.43 o                         
 -17   5   9          0.01          2.87         4.37 o                         
 -16   5   9         38.06         34.46         4.97 o                         
 -15   5   9         19.45         18.34         4.18 o                         
 -14   5   9        100.88         86.53         5.89 o                         
 -13   5   9        136.50        145.81         7.24 o                         
 -12   5   9         35.70         28.93         3.74 o                         
 -11   5   9         10.39          5.89         3.29 o                         
 -10   5   9        112.90        103.26         5.94 o                         
  -9   5   9         82.00         73.19         4.91 o                         
  -8   5   9         22.84         15.49         2.81 o                         
  -7   5   9        301.25        312.35         9.21 o                         
  -6   5   9         82.04         76.35         4.25 o                         
  -5   5   9         47.24         43.26         1.98 o                         
  -4   5   9         36.27         34.01         3.05 o                         
  -3   5   9         15.96         11.95         2.55 o                         
  -2   5   9       2795.51       2767.59        26.10 o                         
  -1   5   9       1520.94       1476.83        20.10 o                         
   0   5   9         89.61         87.93         5.86 o                         
   1   5   9          3.33         11.36         2.84 o                         
   2   5   9         36.73         26.60         2.71 o                         
   3   5   9         27.76         27.53         2.33 o                         
   4   5   9          4.12          4.93         1.57 o                         
   5   5   9          0.06         -0.30         1.54 o                         
   6   5   9          9.11         18.42         2.32 o                         
   7   5   9       1900.29       1784.89        20.94 o                         
   8   5   9        164.49        142.54         5.68 o                         
   9   5   9         27.70         22.90         3.21 o                         
  10   5   9         20.12         21.28         3.03 o                         
  11   5   9          0.88          1.31         2.95 o                         
  12   5   9          7.90          5.96         3.86 o                         
  13   5   9         35.12         27.86         4.30 o                         
  14   5   9         41.72         45.40         5.24 o                         
  15   5   9         31.93         26.39         4.72 o                         
  16   5   9         16.38         34.96         7.68 o                         
 -17   6   9         52.49         58.31         8.81 o                         
 -16   6   9         50.95         51.27         7.40 o                         
 -15   6   9         35.59         47.07         6.92 o                         
 -14   6   9         97.54        103.76         7.35 o                         
 -13   6   9         17.00         19.60         4.54 o                         
 -12   6   9         23.36         28.09         4.67 o                         
 -11   6   9          0.11          6.48         3.74 o                         
 -10   6   9         51.55         41.29         5.39 o                         
  -9   6   9         30.41         30.69         4.04 o                         
  -8   6   9         36.00         38.36         4.00 o                         
  -7   6   9          1.70          6.99         3.65 o                         
  -6   6   9         59.68         65.09         4.71 o                         
  -5   6   9       1007.94       1053.51        15.34 o                         
  -4   6   9        598.52        622.53        15.23 o                         
  -3   6   9         11.93          9.49         2.72 o                         
  -2   6   9       1167.08       1175.62        22.92 o                         
  -1   6   9          8.48         22.06         7.19 o                         
   0   6   9        112.57        110.00         6.20 o                         
   1   6   9        373.22        377.37         9.80 o                         
   2   6   9         17.24         22.78         2.76 o                         
   3   6   9         37.22         41.25         3.18 o                         
   4   6   9        724.30        701.48        11.22 o                         
   5   6   9        101.05        112.30         4.89 o                         
   6   6   9        310.76        254.37         8.21 o                         
   7   6   9         12.33          1.40         3.20 o                         
   8   6   9          6.80          4.43         3.84 o                         
   9   6   9         35.75         35.63         5.83 o                         
  10   6   9          8.46         -1.40         3.88 o                         
  11   6   9          3.05          6.09         4.04 o                         
  12   6   9         13.57         12.41         3.82 o                         
  13   6   9         32.31         38.01         5.30 o                         
  14   6   9         91.52        106.06         7.71 o                         
  15   6   9         10.22          3.71        10.61 o                         
 -16   7   9        128.07        161.02        16.23 o                         
 -15   7   9         15.73         14.98         7.30 o                         
 -14   7   9         65.00         67.30         7.48 o                         
 -13   7   9          0.04          2.63         5.98 o                         
 -12   7   9         39.49         16.69         4.18 o                         
 -11   7   9         20.22         14.23         4.59 o                         
 -10   7   9          1.65          8.79         3.58 o                         
  -9   7   9         26.50         21.75         3.97 o                         
  -8   7   9         87.78         89.94         5.68 o                         
  -7   7   9        119.06        114.08         7.68 o                         
  -6   7   9         34.07         35.95         4.90 o                         
  -5   7   9        381.94        363.04        12.57 o                         
  -4   7   9         91.03         80.08         7.58 o                         
  -3   7   9         35.40         37.65         5.29 o                         
  -2   7   9        107.07         89.54        14.34 o                         
  -1   7   9          0.10         -3.57         5.26 o                         
   0   7   9         17.57          6.14         2.29 o                         
   1   7   9          1.93          4.77         3.77 o                         
   2   7   9          2.44          0.04         2.50 o                         
   3   7   9          0.62         -2.88         2.88 o                         
   4   7   9         86.92         85.27         5.10 o                         
   5   7   9        370.88        359.17        11.66 o                         
   6   7   9         22.35         18.15         4.57 o                         
   7   7   9          6.18          2.50         3.85 o                         
   8   7   9        210.98        210.94        11.01 o                         
   9   7   9         42.21         21.98         4.57 o                         
  10   7   9         26.29         16.68         4.47 o                         
  11   7   9         17.50         17.83         4.51 o                         
  12   7   9         13.08         11.43         4.75 o                         
  13   7   9          2.15         -4.73         5.59 o                         
  14   7   9         23.74         22.49        10.19 o                         
 -14   8   9         34.23         44.91        15.48 o                         
 -13   8   9        203.38        241.47        15.58 o                         
 -12   8   9          1.95          5.43         6.05 o                         
 -11   8   9        228.92        216.05        14.15 o                         
 -10   8   9          0.45         -0.25         5.41 o                         
  -9   8   9         85.69        100.03         9.57 o                         
  -8   8   9          0.08         -0.49         5.06 o                         
  -7   8   9        658.86        604.00        28.05 o                         
  -6   8   9        301.43        310.40        12.41 o                         
  -5   8   9          1.63          1.58         4.01 o                         
  -4   8   9         49.34         42.99         6.05 o                         
  -3   8   9        176.21        170.37         8.74 o                         
  -2   8   9          4.18         11.56         5.08 o                         
  -1   8   9         13.61          7.81         4.51 o                         
   0   8   9          0.04         -1.47         3.53 o                         
   1   8   9          5.92          6.03         3.63 o                         
   2   8   9         75.58         70.87         5.35 o                         
   3   8   9         91.87         98.70         6.53 o                         
   4   8   9          0.16          3.70         3.53 o                         
   5   8   9        197.59        191.55        10.11 o                         
   6   8   9        241.58        235.30        17.04 o                         
   7   8   9         11.44         11.87         4.10 o                         
   8   8   9        329.73        374.92        14.96 o                         
   9   8   9         35.45         29.69         4.90 o                         
  10   8   9          0.16         -4.86         4.86 o                         
  11   8   9         76.25         67.98         6.99 o                         
  12   8   9          4.17         -6.33         6.33 o                         
  13   8   9         56.11         62.92        14.75 o                         
 -12   9   9          5.61          1.27        10.98 o                         
 -11   9   9         31.72         10.89         7.17 o                         
 -10   9   9         12.92          4.25         8.10 o                         
  -9   9   9         52.70         57.69         8.34 o                         
  -8   9   9        156.79        160.11        14.27 o                         
  -7   9   9        604.38        571.15        21.62 o                         
  -6   9   9        187.54        217.80        16.45 o                         
  -5   9   9        204.00        221.96        15.92 o                         
  -4   9   9         36.84         34.58         7.44 o                         
  -3   9   9         44.34         53.24         6.38 o                         
  -2   9   9         39.82         37.74         6.82 o                         
  -1   9   9        213.25        224.45        16.34 o                         
   0   9   9        229.08        248.97        15.02 o                         
   1   9   9          0.01         -1.13         4.31 o                         
   2   9   9          3.63          1.57         4.23 o                         
   3   9   9        278.11        327.70        21.46 o                         
   4   9   9        107.64         99.59         7.97 o                         
   5   9   9          8.15          3.35         5.00 o                         
   6   9   9         50.20         56.05         6.56 o                         
   7   9   9         48.86         37.91         6.07 o                         
   8   9   9          5.12         -0.85         4.11 o                         
   9   9   9        128.44        131.32         9.94 o                         
  10   9   9        124.64        127.40        13.45 o                         
  11   9   9          0.00         13.14        11.05 o                         
 -10  10   9        131.56        167.75        23.08 o                         
  -9  10   9        229.70        278.24        30.84 o                         
  -8  10   9        116.38        138.86        13.37 o                         
  -7  10   9         69.04         93.89        19.92 o                         
  -6  10   9         82.75         83.64        12.11 o                         
  -5  10   9          1.48          8.84        15.28 o                         
  -4  10   9         43.03         45.60         9.37 o                         
  -3  10   9         53.80         46.51        11.45 o                         
  -2  10   9         38.54         19.76         6.37 o                         
  -1  10   9          0.38          5.47         6.09 o                         
   0  10   9          1.87          5.70        10.12 o                         
   1  10   9          6.53          3.29         9.35 o                         
   2  10   9         62.45         92.74        18.40 o                         
   3  10   9         13.39          2.12        10.60 o                         
   4  10   9         41.51         77.40        17.39 o                         
   5  10   9        140.87        157.55        12.99 o                         
   6  10   9        540.34        657.71        29.58 o                         
   7  10   9          7.61          2.68         7.06 o                         
   8  10   9         19.19         18.11        13.12 o                         
   9  10   9          0.62          4.17         9.44 o                         
  -7  11   9          0.32         -9.90         9.90 o                         
  -6  11   9         11.83         19.45         8.99 o                         
  -5  11   9         67.01         68.86        11.37 o                         
  -4  11   9          1.90         -0.60         9.35 o                         
   5  11   9          9.39         -1.62         9.35 o                         
   6  11   9         57.54         61.58        16.26 o                         
 -20   0  10        105.56        129.96        19.23 o                         
 -19   0  10          4.00          7.22        10.12 o                         
 -18   0  10        222.12        199.18        20.99 o                         
 -17   0  10          6.27          4.14         5.81 o                         
 -16   0  10        644.70        651.75        24.63 o                         
 -15   0  10         44.99         46.19         7.77 o                         
 -14   0  10       2194.40       2237.48        75.04 o                         
 -13   0  10         14.54         21.41         6.16 o                         
 -12   0  10          5.24          8.82         4.75 o                         
 -11   0  10         64.89         54.21        10.35 o                         
 -10   0  10        813.63        776.31        22.11 o                         
  -9   0  10        766.75        698.49        20.23 o                         
  -8   0  10        360.04        355.53        14.18 o                         
  -7   0  10          0.96          7.54         8.96 o                         
  -6   0  10        630.51        607.04        17.65 o                         
  -5   0  10         45.33         49.52         7.14 o                         
  -4   0  10         12.87         11.41         4.93 o                         
  -3   0  10        932.53        895.99        16.85 o                         
  -2   0  10         52.32         26.63         3.70 o                         
  -1   0  10         99.39        159.85         8.25 o                         
   0   0  10        103.46         79.42         4.27 o                         
   1   0  10        374.59        403.63         9.04 o                         
   2   0  10         47.84         70.92         5.58 o                         
   3   0  10          4.19         12.35         1.47 o                         
   4   0  10         53.55         44.85         5.75 o                         
   5   0  10       1582.26       1597.54        26.40 o                         
   6   0  10        778.22        738.56        18.45 o                         
   7   0  10        443.61        409.77        11.62 o                         
   8   0  10         64.61         60.60         6.02 o                         
   9   0  10       1053.40       1043.73        19.84 o                         
  10   0  10        513.89        491.28        14.33 o                         
  11   0  10        196.50        203.81        11.17 o                         
  12   0  10        385.00        375.06        15.75 o                         
  13   0  10        798.62        770.76        23.00 o                         
  14   0  10         26.07         37.69         7.37 o                         
  15   0  10        149.11        160.71        10.32 o                         
  16   0  10        493.80        538.13        18.49 o                         
  17   0  10        317.95        363.46        18.42 o                         
 -20   1  10         55.24         67.36        11.23 o                         
 -19   1  10         16.87         19.22         8.07 o                         
 -18   1  10         54.32         54.01        10.25 o                         
 -17   1  10         89.95         84.34         7.19 o                         
 -16   1  10          2.45          3.46         3.60 o                         
 -15   1  10        125.14        122.39         7.89 o                         
 -14   1  10        149.10        140.20         8.07 o                         
 -13   1  10        201.56        190.00         8.97 o                         
 -12   1  10        257.19        232.64         9.48 o                         
 -11   1  10        935.67        925.03        17.66 o                         
 -10   1  10       2052.09       2059.48        25.30 o                         
  -9   1  10         51.81         57.68         4.93 o                         
  -8   1  10        100.87        103.04         5.60 o                         
  -7   1  10        100.78         95.85         4.86 o                         
  -6   1  10        305.06        285.60         7.72 o                         
  -5   1  10        320.07        355.30         8.28 o                         
  -4   1  10        256.90        257.15         5.56 o                         
  -3   1  10        435.21        457.77         6.79 o                         
  -2   1  10        551.72        547.21        12.47 o                         
  -1   1  10        133.17        126.14         5.54 o                         
   0   1  10          3.00          1.61         1.62 o                         
   1   1  10       3916.05       4200.67        39.70 o                         
   2   1  10        696.55        635.29         9.20 o                         
   3   1  10         65.96         49.82         2.06 o                         
   4   1  10        830.40        779.55        11.24 o                         
   5   1  10        438.65        450.74         7.88 o                         
   6   1  10          5.89          3.93         2.25 o                         
   7   1  10        212.09        239.75         7.11 o                         
   8   1  10         19.86         15.99         2.37 o                         
   9   1  10        265.23        249.29         7.07 o                         
  10   1  10         27.08         24.55         2.99 o                         
  11   1  10          0.06         -0.09         3.11 o                         
  12   1  10         81.50         91.16         6.01 o                         
  13   1  10        306.22        316.06        10.56 o                         
  14   1  10         13.68         14.01         3.96 o                         
  15   1  10        101.99         96.09         6.17 o                         
  16   1  10        290.25        298.66        11.65 o                         
  17   1  10        100.64        104.69         6.94 o                         
  18   1  10        116.19        109.54        13.48 o                         
 -20   2  10        110.97        115.71        13.20 o                         
 -19   2  10         72.35         75.74         9.00 o                         
 -18   2  10         89.03         90.34         9.23 o                         
 -17   2  10          8.10         12.27         5.08 o                         
 -16   2  10        104.36        105.77         7.56 o                         
 -15   2  10         49.97         34.04         4.75 o                         
 -14   2  10         83.64         80.06         6.32 o                         
 -13   2  10          2.97          0.76         3.22 o                         
 -12   2  10          4.01          7.84         3.58 o                         
 -11   2  10        486.94        473.31        12.75 o                         
 -10   2  10        893.84        858.27        15.08 o                         
  -9   2  10        806.37        807.16        14.23 o                         
  -8   2  10         16.87         19.56         3.24 o                         
  -7   2  10        266.53        280.59         7.91 o                         
  -6   2  10         83.29         80.97         3.96 o                         
  -5   2  10        859.02        817.57         9.54 o                         
  -4   2  10        522.92        544.83         7.23 o                         
  -3   2  10          7.87          7.22         1.62 o                         
  -2   2  10        334.11        406.20         8.61 o                         
  -1   2  10       1088.09       1019.49        29.17 o                         
   0   2  10        811.58        907.65        21.51 o                         
   1   2  10       3539.85       3750.42        28.67 o                         
   2   2  10        887.90        842.56         7.97 o                         
   3   2  10        911.36        884.53         8.64 o                         
   4   2  10        427.14        415.23         6.17 o                         
   5   2  10       1214.14       1174.35        15.89 o                         
   6   2  10        477.95        463.85         9.75 o                         
   7   2  10         59.18         54.43         3.78 o                         
   8   2  10        335.89        295.69         8.08 o                         
   9   2  10         11.73          6.33         2.90 o                         
  10   2  10        487.20        523.29        12.58 o                         
  11   2  10        269.15        279.17        10.54 o                         
  12   2  10         60.94         62.29         5.79 o                         
  13   2  10        649.22        621.28        16.39 o                         
  14   2  10        172.57        174.11         8.41 o                         
  15   2  10          2.40          5.54         4.67 o                         
  16   2  10         34.95         24.11         4.23 o                         
  17   2  10         12.99          8.67         5.27 o                         
  18   2  10         80.23         64.15        10.06 o                         
 -20   3  10         27.44         22.74         7.79 o                         
 -19   3  10         84.37         74.99        10.14 o                         
 -18   3  10        457.58        482.60        19.58 o                         
 -17   3  10          2.64          3.18         5.09 o                         
 -16   3  10         12.43          9.47         6.34 o                         
 -15   3  10         74.40         80.61         7.87 o                         
 -14   3  10         54.82         53.99         5.33 o                         
 -13   3  10        495.08        472.69        12.48 o                         
 -12   3  10        317.65        319.30        10.14 o                         
 -11   3  10        683.16        647.49        13.69 o                         
 -10   3  10        160.14        165.29         7.06 o                         
  -9   3  10         99.04         97.06         4.84 o                         
  -8   3  10        135.12        125.56         5.06 o                         
  -7   3  10        452.28        438.55         8.79 o                         
  -6   3  10       2194.22       2193.91        18.82 o                         
  -5   3  10       1671.64       1654.08        12.97 o                         
  -4   3  10        484.20        472.80         7.60 o                         
  -3   3  10        223.02        223.36         5.98 o                         
  -2   3  10       2355.73       2346.55        35.46 o                         
  -1   3  10         10.44         15.52         2.49 o                         
   0   3  10        335.12        336.70         7.20 o                         
   1   3  10       1568.89       1598.69        20.12 o                         
   2   3  10         77.28         63.67         3.35 o                         
   3   3  10        558.54        538.91         7.30 o                         
   4   3  10         36.33         45.87         2.69 o                         
   5   3  10        270.12        265.79         6.11 o                         
   6   3  10        189.44        186.41         6.69 o                         
   7   3  10       1832.60       1762.34        20.38 o                         
   8   3  10       1304.31       1215.87        13.51 o                         
   9   3  10        344.08        348.74         7.69 o                         
  10   3  10         45.18         31.07         3.66 o                         
  11   3  10         69.27         53.76         4.09 o                         
  12   3  10        171.67        176.50         7.07 o                         
  13   3  10         35.15         40.68         4.13 o                         
  14   3  10         19.26         14.18         4.18 o                         
  15   3  10         56.60         60.02         5.32 o                         
  16   3  10          1.56         -3.28         3.28 o                         
  17   3  10        232.47        215.79        24.26 o                         
 -20   4  10        106.33         90.14        16.48 o                         
 -19   4  10         78.86         46.19        18.60 o                         
 -18   4  10         27.59         28.29         7.37 o                         
 -17   4  10        178.17        179.42         9.64 o                         
 -16   4  10         60.80         56.22         5.80 o                         
 -15   4  10          0.54          1.02         5.15 o                         
 -14   4  10        492.36        503.62        14.48 o                         
 -13   4  10        357.46        368.90        10.25 o                         
 -12   4  10          0.56          5.45         2.72 o                         
 -11   4  10       1060.35       1069.16        15.97 o                         
 -10   4  10         81.49         75.55         4.72 o                         
  -9   4  10       2112.11       2089.66        20.81 o                         
  -8   4  10        119.34        115.79         5.54 o                         
  -7   4  10         97.17         79.71         4.78 o                         
  -6   4  10         36.05         32.30         2.70 o                         
  -5   4  10        203.83        188.28        13.09 o                         
  -4   4  10         23.96         23.21         4.16 o                         
  -3   4  10        157.76        160.38         5.90 o                         
  -2   4  10         80.10         93.39         5.55 o                         
  -1   4  10        246.03        249.69        10.18 o                         
   0   4  10        135.14        144.61         7.90 o                         
   1   4  10       1332.46       1394.33        17.84 o                         
   2   4  10       1114.75       1012.77        15.43 o                         
   3   4  10        519.50        513.55        10.35 o                         
   4   4  10        531.90        541.16         8.64 o                         
   5   4  10        360.24        377.85         7.19 o                         
   6   4  10        311.06        346.92         7.18 o                         
   7   4  10         16.10          6.40         2.60 o                         
   8   4  10        521.43        491.39         9.14 o                         
   9   4  10          1.35          0.06         2.66 o                         
  10   4  10        227.40        241.76         7.87 o                         
  11   4  10        319.79        351.02         9.60 o                         
  12   4  10        119.31        111.07         5.86 o                         
  13   4  10         83.17         82.35         6.02 o                         
  14   4  10        263.22        276.03        10.84 o                         
  15   4  10          2.35          0.63         6.76 o                         
  16   4  10        178.18        169.50        21.89 o                         
  17   4  10          8.74         -0.37         7.81 o                         
 -18   5  10        225.30        245.96        26.61 o                         
 -17   5  10         95.21        106.14         9.59 o                         
 -16   5  10        129.16        145.11         9.55 o                         
 -15   5  10         87.56         83.61         6.46 o                         
 -14   5  10         67.18         68.99         7.48 o                         
 -13   5  10        175.39        178.79         8.50 o                         
 -12   5  10         27.00         25.67         5.59 o                         
 -11   5  10        339.52        330.32        10.60 o                         
 -10   5  10         19.69         14.15         3.16 o                         
  -9   5  10         48.02         48.89         4.21 o                         
  -8   5  10         55.43         53.31         4.00 o                         
  -7   5  10       1205.05       1202.20        15.77 o                         
  -6   5  10       1671.01       1571.50        25.30 o                         
  -5   5  10        293.93        278.95         7.27 o                         
  -4   5  10       1966.74       1931.18        19.86 o                         
  -3   5  10         47.32         63.95         4.87 o                         
  -2   5  10       4220.75       4086.36        38.35 o                         
  -1   5  10          0.32         15.60         5.35 o                         
   0   5  10         18.10         12.95         3.49 o                         
   1   5  10        362.80        407.16        10.12 o                         
   2   5  10          0.18          2.21         2.33 o                         
   3   5  10        107.44        104.87         4.63 o                         
   4   5  10        209.18        192.89         5.58 o                         
   5   5  10          1.89          1.58         1.88 o                         
   6   5  10        516.66        552.25         9.36 o                         
   7   5  10        321.43        319.07         9.36 o                         
   8   5  10         28.45         25.39         3.20 o                         
   9   5  10        567.98        546.68        13.79 o                         
  10   5  10        119.98        117.75         7.40 o                         
  11   5  10         23.45         22.10         5.12 o                         
  12   5  10        725.47        757.44        18.43 o                         
  13   5  10         61.80         56.58         5.70 o                         
  14   5  10         29.29         38.63         5.58 o                         
  15   5  10         30.74         14.77         7.40 o                         
  16   5  10          5.94          9.93         8.72 o                         
 -17   6  10         31.01         19.73        10.47 o                         
 -16   6  10         17.16          7.23         7.41 o                         
 -15   6  10         92.33         98.88        10.41 o                         
 -14   6  10        751.87        797.64        25.71 o                         
 -13   6  10        264.78        297.37        15.60 o                         
 -12   6  10         26.97         40.94         9.19 o                         
 -11   6  10        272.75        304.11        12.56 o                         
 -10   6  10         36.78         27.37         4.26 o                         
  -9   6  10        225.98        240.48        10.86 o                         
  -8   6  10          0.85          0.90         3.57 o                         
  -7   6  10        900.49        888.83        19.41 o                         
  -6   6  10       1763.70       1815.19        27.06 o                         
  -5   6  10          4.14          1.73         3.72 o                         
  -4   6  10        629.93        610.18        15.51 o                         
  -3   6  10       1021.50       1065.98        17.14 o                         
  -2   6  10       1633.92       1591.88        32.42 o                         
  -1   6  10        884.62        819.02        19.03 o                         
   0   6  10       1208.88       1146.44        17.17 o                         
   1   6  10        394.13        362.95         9.08 o                         
   2   6  10        227.49        218.05         7.17 o                         
   3   6  10          4.27          1.22         2.34 o                         
   4   6  10       1249.56       1153.43        15.00 o                         
   5   6  10       1633.16       1599.18        20.24 o                         
   6   6  10        113.21        123.36         6.64 o                         
   7   6  10        494.79        479.17        13.81 o                         
   8   6  10        920.85        913.62        21.21 o                         
   9   6  10        196.96        213.13        10.88 o                         
  10   6  10          3.40          2.37         3.41 o                         
  11   6  10        210.58        206.42        10.05 o                         
  12   6  10          0.04          7.09         3.70 o                         
  13   6  10        158.22        188.71         9.44 o                         
  14   6  10         51.04         38.92        12.75 o                         
 -16   7  10        240.15        319.31        31.11 o                         
 -15   7  10        264.31        262.10        16.39 o                         
 -14   7  10         23.35         27.76         7.08 o                         
 -13   7  10        164.01        174.39        12.78 o                         
 -12   7  10          4.77          7.92         9.03 o                         
 -11   7  10         17.29         22.36         7.29 o                         
 -10   7  10        309.99        312.44        12.92 o                         
  -9   7  10         78.04         95.21         9.18 o                         
  -8   7  10         43.25         47.65         5.91 o                         
  -7   7  10        319.25        344.84        12.82 o                         
  -6   7  10          9.43          8.30         4.80 o                         
  -5   7  10        103.33        107.40         7.49 o                         
  -4   7  10       1417.33       1371.11        27.23 o                         
  -3   7  10        207.09        215.76        11.35 o                         
  -2   7  10       1175.52       1128.54        70.39 o                         
  -1   7  10          0.41          6.91         3.42 o                         
   0   7  10        154.29        141.67         6.59 o                         
   1   7  10        106.06        116.76         6.54 o                         
   2   7  10         28.62         29.75         4.45 o                         
   3   7  10         23.43          8.08         2.83 o                         
   4   7  10        272.98        262.23         8.76 o                         
   5   7  10          0.01         -3.74         3.74 o                         
   6   7  10        399.46        411.88        13.04 o                         
   7   7  10         54.87         48.88         5.80 o                         
   8   7  10         28.11         23.91         4.91 o                         
   9   7  10         98.05         96.74         8.04 o                         
  10   7  10         90.55         89.55         7.92 o                         
  11   7  10         23.68         30.15         4.95 o                         
  12   7  10        225.89        229.05        10.29 o                         
  13   7  10        186.47        208.25        22.62 o                         
 -14   8  10        201.07        265.37        28.22 o                         
 -13   8  10        194.09        242.19        16.13 o                         
 -12   8  10         73.93         94.24        10.10 o                         
 -11   8  10        280.58        302.79        16.28 o                         
 -10   8  10          2.37          2.01         5.30 o                         
  -9   8  10        220.54        209.02        13.39 o                         
  -8   8  10        130.10        127.11        10.68 o                         
  -7   8  10          7.29          2.72         4.02 o                         
  -6   8  10        204.95        216.19        10.70 o                         
  -5   8  10          2.11          3.56         4.20 o                         
  -4   8  10          3.65          7.24         4.31 o                         
  -3   8  10        256.13        302.79        14.90 o                         
  -2   8  10         14.03         14.85         4.46 o                         
  -1   8  10          4.04          1.21         3.58 o                         
   0   8  10        388.84        380.92        13.33 o                         
   1   8  10          3.27          1.23         3.48 o                         
   2   8  10        433.81        416.62        12.31 o                         
   3   8  10        245.59        229.28        10.96 o                         
   4   8  10         43.60         35.72         4.65 o                         
   5   8  10          4.27          7.05         4.26 o                         
   6   8  10          8.37          6.54         3.87 o                         
   7   8  10         37.26         38.63         5.59 o                         
   8   8  10         83.66         91.00         8.11 o                         
   9   8  10        128.22        138.33         9.94 o                         
  10   8  10        131.42        135.57         9.25 o                         
  11   8  10         90.16         80.97         9.14 o                         
 -12   9  10         15.17         23.98        12.07 o                         
 -11   9  10         63.82         50.18         9.48 o                         
 -10   9  10        196.84        224.67        14.85 o                         
  -9   9  10        298.94        352.30        20.45 o                         
  -8   9  10         68.57         57.91         8.45 o                         
  -7   9  10        173.84        206.02        15.56 o                         
  -6   9  10         43.40         46.44         8.91 o                         
  -5   9  10        258.49        299.58        18.61 o                         
  -4   9  10        277.83        286.47        17.76 o                         
  -3   9  10          8.74         11.10         7.17 o                         
  -2   9  10         81.19         60.80        10.46 o                         
  -1   9  10        130.78        148.34        10.84 o                         
   0   9  10         63.04         66.79         7.46 o                         
   1   9  10         43.00         28.20         5.52 o                         
   2   9  10         65.74         67.30         7.86 o                         
   3   9  10         72.32         56.45         7.70 o                         
   4   9  10        381.35        408.60        46.73 o                         
   5   9  10         22.10         39.99         6.15 o                         
   6   9  10        126.08        147.85        10.00 o                         
   7   9  10         70.17         51.59         8.40 o                         
   8   9  10         21.24         12.26         6.75 o                         
   9   9  10        628.40        685.99        27.13 o                         
  10   9  10         16.77         -1.68         6.50 o                         
 -10  10  10          0.09          1.34        10.63 o                         
  -9  10  10        126.38        129.37        19.36 o                         
  -8  10  10        589.20        619.45        54.26 o                         
  -7  10  10        283.42        315.43        22.81 o                         
  -6  10  10         69.34         69.08        25.38 o                         
  -5  10  10        420.87        487.70        58.42 o                         
  -4  10  10         10.00         -9.16         9.16 o                         
  -3  10  10         78.14         78.14        11.43 o                         
  -2  10  10         11.62         13.25         6.25 o                         
  -1  10  10        236.48        204.23        24.68 o                         
   0  10  10         65.01         68.63        10.21 o                         
   1  10  10          8.07          5.03         9.29 o                         
   2  10  10         31.32         33.69        12.26 o                         
   3  10  10         21.24         19.27        11.15 o                         
   4  10  10         53.66         54.77        16.00 o                         
   6  10  10         17.40         11.70         6.88 o                         
   7  10  10          8.69         21.12        21.13 o                         
   8  10  10        362.74        386.17        32.77 o                         
  -6  11  10         48.22         24.91        11.80 o                         
  -5  11  10          0.34          9.73         9.11 o                         
  -4  11  10          0.04         10.30         8.81 o                         
   5  11  10          9.67          9.18        11.11 o                         
 -20   1  11          6.17          9.57         7.53 o                         
 -19   1  11          2.40          6.04         5.28 o                         
 -18   1  11          2.36          6.49         5.44 o                         
 -17   1  11        253.10        246.91        11.46 o                         
 -16   1  11         81.53         82.46         7.01 o                         
 -15   1  11         44.97         44.90         5.48 o                         
 -14   1  11          4.79         -1.36         3.39 o                         
 -13   1  11          7.00          5.24         3.52 o                         
 -12   1  11          1.31          0.46         3.38 o                         
 -11   1  11        104.61        105.72         6.67 o                         
 -10   1  11         50.02         45.66         4.85 o                         
  -9   1  11         74.46         63.26         4.58 o                         
  -8   1  11       1604.04       1597.94        19.72 o                         
  -7   1  11        241.32        252.33         8.22 o                         
  -6   1  11        194.41        221.98         7.26 o                         
  -5   1  11         16.16         13.27         1.94 o                         
  -4   1  11         49.57         47.65         2.40 o                         
  -3   1  11        134.14        142.28         3.32 o                         
  -2   1  11        448.25        456.78         9.91 o                         
  -1   1  11         53.98         44.48         3.69 o                         
   0   1  11        134.55        137.63         4.40 o                         
   1   1  11         64.47         74.43         5.04 o                         
   2   1  11        180.40        181.89         5.29 o                         
   3   1  11        235.21        190.92         8.65 o                         
   4   1  11         24.33         19.73         1.85 o                         
   5   1  11         10.36         19.51         2.56 o                         
   6   1  11          0.37          3.53         1.97 o                         
   7   1  11        326.79        304.24         8.22 o                         
   8   1  11          0.00         -1.86         2.42 o                         
   9   1  11        643.02        607.17        11.11 o                         
  10   1  11        496.69        471.50        10.23 o                         
  11   1  11         53.34         51.49         4.66 o                         
  12   1  11        120.76        114.04         6.64 o                         
  13   1  11          6.46          7.98         3.39 o                         
  14   1  11          1.72         -0.31         3.50 o                         
  15   1  11         68.98         60.60         7.01 o                         
  16   1  11         22.47         34.94         5.74 o                         
  17   1  11          7.27          0.72         7.97 o                         
 -20   2  11        184.54        181.03        15.96 o                         
 -19   2  11         42.18         32.31         6.91 o                         
 -18   2  11         71.29         67.44        13.77 o                         
 -17   2  11        270.08        281.75        14.45 o                         
 -16   2  11          0.10         -4.05         4.05 o                         
 -15   2  11         84.35         83.73         7.57 o                         
 -14   2  11        274.30        252.65        10.64 o                         
 -13   2  11        270.71        264.12        10.59 o                         
 -12   2  11          9.86          7.83         3.33 o                         
 -11   2  11        226.37        210.84         8.16 o                         
 -10   2  11        252.58        261.29         8.80 o                         
  -9   2  11       1270.50       1259.84        18.09 o                         
  -8   2  11       1931.64       1978.10        22.48 o                         
  -7   2  11          5.46         11.00         3.21 o                         
  -6   2  11        252.46        268.32         6.78 o                         
  -5   2  11        311.25        314.56         6.16 o                         
  -4   2  11        149.86        145.31         4.43 o                         
  -3   2  11        616.23        572.06         7.81 o                         
  -2   2  11        521.42        536.70         8.26 o                         
  -1   2  11          1.70         -0.10         0.76 o                         
   0   2  11         35.04         30.38         1.83 o                         
   1   2  11         45.10         43.47         2.08 o                         
   2   2  11       1190.93       1183.07        22.30 o                         
   3   2  11        207.15        219.11         4.36 o                         
   4   2  11        454.32        427.89         7.07 o                         
   5   2  11        179.72        180.49         5.10 o                         
   6   2  11        524.50        522.76         8.77 o                         
   7   2  11         13.40         11.34         2.93 o                         
   8   2  11        948.54        929.11        14.69 o                         
   9   2  11        760.07        695.59        11.68 o                         
  10   2  11          1.21         -2.69         2.69 o                         
  11   2  11        108.21        100.72         5.89 o                         
  12   2  11          3.24         10.96         3.89 o                         
  13   2  11         35.79         44.38         5.58 o                         
  14   2  11         22.58         22.31         5.09 o                         
  15   2  11          9.78          4.08         3.18 o                         
  16   2  11          0.09         -3.93         3.93 o                         
  17   2  11         40.74         46.89        17.82 o                         
 -20   3  11         21.03          7.15         9.27 o                         
 -19   3  11          0.01          1.53         4.97 o                         
 -18   3  11         27.17         29.24         6.67 o                         
 -17   3  11          1.17          5.53         4.76 o                         
 -16   3  11         13.61         15.38         5.02 o                         
 -15   3  11         48.95         45.02         6.20 o                         
 -14   3  11        243.68        236.20         9.34 o                         
 -13   3  11         36.16         33.44         4.21 o                         
 -12   3  11        154.70        170.44         7.79 o                         
 -11   3  11       1402.47       1371.10        20.37 o                         
 -10   3  11         32.33         38.44         3.88 o                         
  -9   3  11         22.01         19.72         2.90 o                         
  -8   3  11         74.82         68.73         4.79 o                         
  -7   3  11        695.36        691.67        11.08 o                         
  -6   3  11        424.01        428.96         8.35 o                         
  -5   3  11        864.46        838.97        12.82 o                         
  -4   3  11         15.75         15.67         2.14 o                         
  -3   3  11          5.05         12.27         4.74 o                         
  -2   3  11        132.35        143.20         5.17 o                         
  -1   3  11        366.84        368.11         9.31 o                         
   0   3  11          6.79          3.02         2.81 o                         
   1   3  11        282.29        290.57         7.03 o                         
   2   3  11        237.41        175.44        13.43 o                         
   3   3  11          0.97          1.04         1.70 o                         
   4   3  11         24.15         20.96         2.19 o                         
   5   3  11         51.94         41.39         3.00 o                         
   6   3  11          0.01          0.41         2.81 o                         
   7   3  11         12.83         14.07         3.08 o                         
   8   3  11        242.61        230.87         6.23 o                         
   9   3  11         40.31         39.63         3.12 o                         
  10   3  11         12.61         17.53         2.89 o                         
  11   3  11         51.67         56.63         4.13 o                         
  12   3  11         29.16         22.31         4.47 o                         
  13   3  11         92.10         98.05         6.55 o                         
  14   3  11         19.16         15.82         4.20 o                         
  15   3  11         11.31         -0.71         4.09 o                         
  16   3  11         31.89         19.79         9.80 o                         
 -19   4  11          0.00          1.13        10.22 o                         
 -18   4  11          0.05         -6.26         6.26 o                         
 -17   4  11          4.96         12.35         4.03 o                         
 -16   4  11        130.46        131.18         8.09 o                         
 -15   4  11        170.22        174.95         8.81 o                         
 -14   4  11          0.08          0.97         3.35 o                         
 -13   4  11        133.87        146.62         6.90 o                         
 -12   4  11        268.84        277.26         8.91 o                         
 -11   4  11          0.02          2.69         2.57 o                         
 -10   4  11          0.11          0.82         2.82 o                         
  -9   4  11        121.08        126.82         5.64 o                         
  -8   4  11        265.91        271.06         8.96 o                         
  -7   4  11        553.32        524.94        10.21 o                         
  -6   4  11          4.74          1.44         1.64 o                         
  -5   4  11          0.23         -0.86         3.96 o                         
  -4   4  11        259.58        249.37         7.41 o                         
  -3   4  11         45.13         46.49         4.45 o                         
  -2   4  11        527.46        525.93        12.39 o                         
  -1   4  11        456.60        432.60        13.78 o                         
   0   4  11          2.32          0.51         2.41 o                         
   1   4  11        783.42        767.01        14.00 o                         
   2   4  11         21.77         20.99         3.19 o                         
   3   4  11        279.69        301.06         8.40 o                         
   4   4  11        357.84        400.21         9.71 o                         
   5   4  11        104.90        107.16         4.95 o                         
   6   4  11         32.22         22.13         3.53 o                         
   7   4  11          1.12          3.38         2.55 o                         
   8   4  11        200.25        213.97         7.07 o                         
   9   4  11         56.61         56.38         4.16 o                         
  10   4  11         75.29         63.36         5.02 o                         
  11   4  11          1.25         -3.76         3.76 o                         
  12   4  11         20.36         11.85         3.94 o                         
  13   4  11         17.22         20.12         5.31 o                         
  14   4  11          0.92          5.49         4.52 o                         
  15   4  11          0.52        -18.91        18.91 o                         
  16   4  11          0.83         -0.54         8.03 o                         
 -18   5  11         77.58        111.77        19.05 o                         
 -17   5  11         58.87         91.61        10.49 o                         
 -16   5  11         16.95         12.19         5.95 o                         
 -15   5  11         25.24         21.37         4.88 o                         
 -14   5  11          7.69          9.66         4.71 o                         
 -13   5  11          1.84          7.44         4.89 o                         
 -12   5  11          0.01         -2.10         5.10 o                         
 -11   5  11        116.57        116.59         8.14 o                         
 -10   5  11         12.58         10.88         4.07 o                         
  -9   5  11        945.45        961.92        20.60 o                         
  -8   5  11         86.21         90.40         6.74 o                         
  -7   5  11         24.46         21.88         4.04 o                         
  -6   5  11        110.99        118.12         7.09 o                         
  -5   5  11         16.24         11.84         3.47 o                         
  -4   5  11        219.30        245.50         7.74 o                         
  -3   5  11       4020.64       4053.09        35.82 o                         
  -2   5  11          7.39          9.16         6.16 o                         
  -1   5  11         56.18         58.60         5.93 o                         
   0   5  11         97.75        109.82         7.36 o                         
   1   5  11          2.00         -1.13         2.78 o                         
   2   5  11          4.75         10.97         3.30 o                         
   3   5  11         51.42         61.46         3.83 o                         
   4   5  11        413.18        391.51         8.15 o                         
   5   5  11         17.93         16.17         2.61 o                         
   6   5  11        628.70        594.20        12.69 o                         
   7   5  11          3.70          1.28         3.98 o                         
   8   5  11         66.75         63.53         4.71 o                         
   9   5  11          6.62          3.05         3.59 o                         
  10   5  11        142.85        144.06         8.21 o                         
  11   5  11        350.79        370.62        15.15 o                         
  12   5  11         11.96          9.71         4.38 o                         
  13   5  11         11.78          2.07         4.21 o                         
  14   5  11        106.42         86.63        11.56 o                         
  15   5  11         18.14         29.88        10.89 o                         
 -17   6  11          3.44        -12.48        12.48 o                         
 -16   6  11          3.99          0.05         7.52 o                         
 -15   6  11         55.16         50.43         8.16 o                         
 -14   6  11         23.08         25.18         6.59 o                         
 -13   6  11        130.48        129.02         9.46 o                         
 -12   6  11         87.61         88.45         7.83 o                         
 -11   6  11         51.91         48.00         9.43 o                         
 -10   6  11          0.87          1.15         8.29 o                         
  -9   6  11        154.03        141.58         8.83 o                         
  -8   6  11        378.70        374.78        13.40 o                         
  -7   6  11        931.67        892.59        19.91 o                         
  -6   6  11         69.42         69.94         6.24 o                         
  -5   6  11        328.11        326.27        11.95 o                         
  -4   6  11          8.38         13.27         4.42 o                         
  -3   6  11         51.79         59.58         6.57 o                         
  -2   6  11         13.35          6.59         3.75 o                         
  -1   6  11          9.31         10.34         4.01 o                         
   0   6  11        992.51       1019.17        21.51 o                         
   1   6  11         66.54         70.41         4.70 o                         
   2   6  11        725.15        665.95        12.76 o                         
   3   6  11        822.14        783.11        14.40 o                         
   4   6  11        336.39        306.81         8.25 o                         
   5   6  11         75.02         80.31         5.36 o                         
   6   6  11         37.91         32.24         4.49 o                         
   7   6  11          4.47          4.69         3.66 o                         
   8   6  11         43.98         46.01         5.30 o                         
   9   6  11        171.29        180.35        10.21 o                         
  10   6  11          3.91          0.42         4.27 o                         
  11   6  11         10.45         -5.68         5.68 o                         
  12   6  11          0.14          1.35         4.36 o                         
  13   6  11         18.01         29.82        11.10 o                         
  14   6  11         20.47          9.04         8.57 o                         
  15   6  11         10.23         16.22         8.88 o                         
 -16   7  11         28.81         52.36        16.73 o                         
 -15   7  11         21.28         45.98        15.51 o                         
 -14   7  11         87.61        101.63        10.95 o                         
 -13   7  11         57.17         54.66         8.09 o                         
 -12   7  11          2.66         -0.43         6.84 o                         
 -11   7  11         47.62         53.59        11.19 o                         
 -10   7  11          5.81          3.56         4.10 o                         
  -9   7  11         54.70         50.51         5.82 o                         
  -8   7  11        384.90        364.80        13.69 o                         
  -7   7  11         11.27          5.02         4.10 o                         
  -6   7  11         98.87         85.19         7.33 o                         
  -5   7  11          0.25         -3.83         3.83 o                         
  -4   7  11        101.33        111.13         8.64 o                         
  -3   7  11         26.24         38.73         5.89 o                         
  -2   7  11        127.98        104.14         9.73 o                         
  -1   7  11         53.05         46.18         5.04 o                         
   0   7  11        270.22        285.17         8.82 o                         
   1   7  11        613.67        661.47        15.03 o                         
   2   7  11         56.74         52.80         4.92 o                         
   3   7  11          3.68          5.01         3.20 o                         
   4   7  11         36.09         37.76         4.03 o                         
   5   7  11          2.79         -3.60         3.60 o                         
   6   7  11         99.45         76.74         6.30 o                         
   7   7  11         32.42         20.61         4.57 o                         
   8   7  11        103.86         95.88         7.97 o                         
   9   7  11         15.43         21.74         6.30 o                         
  10   7  11          0.51          6.72         4.71 o                         
  11   7  11         13.87          4.92         4.95 o                         
  12   7  11         13.43         40.51        13.10 o                         
  13   7  11        108.28        121.11        19.07 o                         
 -14   8  11         17.14         22.00        13.96 o                         
 -13   8  11          0.06         -6.36        10.75 o                         
 -12   8  11         76.30         67.46         8.70 o                         
 -11   8  11          6.58          1.73         5.82 o                         
 -10   8  11         97.49        116.66        15.38 o                         
  -9   8  11         46.51         33.51         6.83 o                         
  -8   8  11          1.50          0.57         4.78 o                         
  -7   8  11          6.48          6.57         4.86 o                         
  -6   8  11        107.50        121.12         8.28 o                         
  -5   8  11         35.97         33.04         5.74 o                         
  -4   8  11          1.48         -0.73         4.73 o                         
  -3   8  11         38.32         39.31         6.02 o                         
  -2   8  11          3.00          0.94         4.09 o                         
  -1   8  11         14.78         12.08         4.17 o                         
   0   8  11         22.26         33.23         4.96 o                         
   1   8  11         25.14         27.53         4.82 o                         
   2   8  11         83.82         82.25         6.99 o                         
   3   8  11        106.58        109.22         8.12 o                         
   4   8  11         89.85         83.55         6.50 o                         
   5   8  11          0.41         -4.47         4.47 o                         
   6   8  11        157.09        141.61         9.40 o                         
   7   8  11          6.06          5.70         4.93 o                         
   8   8  11          3.28          6.01         5.08 o                         
   9   8  11        100.67        108.80        10.58 o                         
  10   8  11        199.51        208.22        18.08 o                         
  11   8  11         91.45         89.17        17.01 o                         
 -12   9  11        141.32        151.41        22.51 o                         
 -11   9  11         44.47         48.35        13.26 o                         
 -10   9  11          0.44         -7.11         7.11 o                         
  -9   9  11          0.19          2.09         6.59 o                         
  -8   9  11        211.92        209.71        13.70 o                         
  -7   9  11         17.39         17.36         8.11 o                         
  -6   9  11        286.96        325.77        26.00 o                         
  -5   9  11         22.97         32.70         8.34 o                         
  -4   9  11         61.90         50.52         6.70 o                         
  -3   9  11        151.56        161.56        15.81 o                         
  -2   9  11          0.77         -0.18         4.83 o                         
  -1   9  11         30.66         21.96         5.01 o                         
   0   9  11         30.71         28.30         5.59 o                         
   1   9  11         25.07         20.77         5.44 o                         
   2   9  11         46.33         45.54         6.87 o                         
   3   9  11          6.73          9.07         5.49 o                         
   4   9  11          1.34         -6.50         6.50 o                         
   5   9  11         51.25         72.04         9.71 o                         
   6   9  11          0.27          5.77         5.01 o                         
   7   9  11         73.00         60.15         9.21 o                         
   8   9  11         41.67         43.75         9.61 o                         
   9   9  11         49.60         29.98         9.60 o                         
  -9  10  11         18.46         19.55        11.23 o                         
  -8  10  11         69.71         77.14        11.62 o                         
  -7  10  11          0.09          4.90         7.23 o                         
  -6  10  11         49.42         32.69         8.85 o                         
  -5  10  11          5.10          6.04        18.79 o                         
  -4  10  11         56.90         34.26         9.90 o                         
  -3  10  11        137.56        120.33        13.38 o                         
  -2  10  11         10.86          5.91         6.94 o                         
  -1  10  11         28.21         34.18        13.23 o                         
   0  10  11          5.65          6.30         6.87 o                         
   1  10  11          0.19         -7.27         7.27 o                         
  -5  11  11          7.20         -3.83        11.22 o                         
 -20   0  12          8.92         11.23         9.42 o                         
 -19   0  12         60.61         56.18        14.67 o                         
 -18   0  12        199.21        227.28        16.54 o                         
 -17   0  12         21.26         12.35         6.08 o                         
 -16   0  12        349.82        349.44        18.79 o                         
 -15   0  12        429.29        418.92        20.12 o                         
 -14   0  12        382.43        391.86        18.82 o                         
 -13   0  12       1100.70       1101.87        66.20 o                         
 -12   0  12          1.93          5.39         5.05 o                         
 -11   0  12       1115.98       1117.18        28.85 o                         
 -10   0  12        209.34        204.52        12.56 o                         
  -9   0  12       1504.61       1433.05        30.65 o                         
  -8   0  12        276.03        294.17        12.01 o                         
  -7   0  12        456.55        451.71        14.19 o                         
  -6   0  12        145.47        156.37         8.52 o                         
  -5   0  12         93.80         99.62         6.59 o                         
  -4   0  12         67.11         72.03         7.31 o                         
  -3   0  12        175.03        166.50        11.07 o                         
  -2   0  12       1059.13       1043.80        26.62 o                         
  -1   0  12         22.78         14.98         3.24 o                         
   0   0  12        458.51        433.76        18.62 o                         
   1   0  12        710.07        761.52        17.32 o                         
   2   0  12       2795.54       2913.57        62.78 o                         
   3   0  12        950.41        953.17        36.66 o                         
   4   0  12        690.87        690.18        22.61 o                         
   5   0  12        121.54        124.91         6.27 o                         
   6   0  12        274.45        285.18        10.28 o                         
   7   0  12         81.51         80.64         5.87 o                         
   8   0  12        117.56        120.23         7.24 o                         
   9   0  12         24.76         17.79         3.65 o                         
  10   0  12          2.36         -4.96         5.38 o                         
  11   0  12        159.63        141.41        12.10 o                         
  12   0  12        310.93        297.94        14.83 o                         
  13   0  12        503.34        519.60        20.08 o                         
  14   0  12        268.00        282.33        15.22 o                         
  15   0  12        231.50        235.99        14.62 o                         
  16   0  12         57.86         46.92        10.45 o                         
 -20   1  12         22.38         24.37        13.11 o                         
 -19   1  12        141.33        109.71        10.22 o                         
 -18   1  12          0.02         -2.37         5.05 o                         
 -17   1  12         87.34         99.40         7.67 o                         
 -16   1  12        160.83        159.79         9.40 o                         
 -15   1  12        160.34        155.45         8.96 o                         
 -14   1  12          1.87         -1.83         3.63 o                         
 -13   1  12          2.55          0.56         3.44 o                         
 -12   1  12         29.99         36.21         4.54 o                         
 -11   1  12        610.11        586.90        14.82 o                         
 -10   1  12        407.94        404.14        11.10 o                         
  -9   1  12        576.01        554.76        12.62 o                         
  -8   1  12        202.11        193.30         7.45 o                         
  -7   1  12        528.79        560.49        11.97 o                         
  -6   1  12       1861.37       1829.57        19.29 o                         
  -5   1  12         47.77         63.88         2.98 o                         
  -4   1  12        272.56        227.01         5.25 o                         
  -3   1  12         74.18         68.59         2.18 o                         
  -2   1  12       1090.54       1064.04        20.56 o                         
  -1   1  12       1092.47       1049.31        12.29 o                         
   0   1  12        136.27        138.97         4.88 o                         
   1   1  12         10.26          7.97         2.15 o                         
   2   1  12        262.78        253.52         6.50 o                         
   3   1  12        777.71        777.49        14.40 o                         
   4   1  12        218.76        205.99         8.68 o                         
   5   1  12       2827.27       2836.52        23.42 o                         
   6   1  12        354.68        363.29         7.60 o                         
   7   1  12          8.33         11.43         2.51 o                         
   8   1  12         16.62         12.47         2.47 o                         
   9   1  12         80.41         73.21         4.33 o                         
  10   1  12        241.90        257.85         7.91 o                         
  11   1  12        208.24        211.52         8.56 o                         
  12   1  12         94.75         82.56         6.05 o                         
  13   1  12         86.54         74.91         6.53 o                         
  14   1  12         42.02         43.58         5.46 o                         
  15   1  12          4.44         13.85         4.39 o                         
  16   1  12        554.86        590.71        23.20 o                         
  17   1  12         31.12         36.76        12.22 o                         
 -20   2  12         19.27         22.72        20.05 o                         
 -19   2  12          0.88          1.67         8.88 o                         
 -18   2  12         72.53         86.19         9.26 o                         
 -17   2  12          0.13          4.46         5.07 o                         
 -16   2  12          0.15         -0.32         3.90 o                         
 -15   2  12         21.74         16.66         4.34 o                         
 -14   2  12        144.61        162.45         8.98 o                         
 -13   2  12        295.23        320.11        10.86 o                         
 -12   2  12         84.95         84.19         6.20 o                         
 -11   2  12        377.91        370.26        10.96 o                         
 -10   2  12        284.43        276.11         9.12 o                         
  -9   2  12       1184.02       1166.91        17.80 o                         
  -8   2  12        117.10        149.49         6.72 o                         
  -7   2  12       1374.01       1348.39        15.76 o                         
  -6   2  12         45.68         49.66         3.78 o                         
  -5   2  12        100.54         88.51         3.34 o                         
  -4   2  12        723.88        745.71         8.77 o                         
  -3   2  12        424.71        427.33         6.38 o                         
  -2   2  12        435.33        380.09        10.10 o                         
  -1   2  12        330.75        315.17        10.69 o                         
   0   2  12         30.75         16.95         2.73 o                         
   1   2  12       1441.31       1361.29        11.15 o                         
   2   2  12        882.27        871.33        11.08 o                         
   3   2  12         22.22         20.25         2.33 o                         
   4   2  12        215.84        199.54         5.13 o                         
   5   2  12        938.65        944.00        11.27 o                         
   6   2  12       2243.53       2257.21        18.31 o                         
   7   2  12         40.22         37.32         4.69 o                         
   8   2  12        568.16        573.32        12.07 o                         
   9   2  12        286.96        288.43         8.91 o                         
  10   2  12         58.87         44.74         4.07 o                         
  11   2  12        556.81        536.34        15.16 o                         
  12   2  12        607.03        552.80        15.86 o                         
  13   2  12         30.74         29.72         4.94 o                         
  14   2  12         27.70         30.34         4.56 o                         
  15   2  12          5.26          5.98         4.83 o                         
  16   2  12        100.32         74.90        13.86 o                         
  17   2  12         50.37         53.06        14.66 o                         
 -19   3  12         92.08         78.99        12.69 o                         
 -18   3  12         53.17         56.44         6.92 o                         
 -17   3  12        136.37        148.47         9.87 o                         
 -16   3  12         70.78         91.83         7.77 o                         
 -15   3  12          2.17         -0.09         3.38 o                         
 -14   3  12         34.67         31.52         5.46 o                         
 -13   3  12          5.61          1.44         3.18 o                         
 -12   3  12         35.69         40.52         4.53 o                         
 -11   3  12         74.13         69.24         4.78 o                         
 -10   3  12        223.71        219.59         7.64 o                         
  -9   3  12        218.94        208.67         6.95 o                         
  -8   3  12        213.75        201.69         6.63 o                         
  -7   3  12         78.99         93.33         4.69 o                         
  -6   3  12       6104.06       5940.02        41.32 o                         
  -5   3  12        230.55        224.17        10.28 o                         
  -4   3  12        962.17        889.79        12.58 o                         
  -3   3  12        341.61        341.07         8.11 o                         
  -2   3  12        464.00        443.91        10.55 o                         
  -1   3  12        601.51        620.12        13.84 o                         
   0   3  12        200.18        206.58         7.67 o                         
   1   3  12        983.08        919.95        15.78 o                         
   2   3  12         12.41         10.07         2.89 o                         
   3   3  12        165.99        180.12         7.21 o                         
   4   3  12          0.16          1.52         2.08 o                         
   5   3  12        339.26        317.27         6.87 o                         
   6   3  12         23.41         22.67         3.29 o                         
   7   3  12        135.49        127.35         6.26 o                         
   8   3  12        617.46        621.12        12.56 o                         
   9   3  12        141.89        131.92         6.21 o                         
  10   3  12        248.48        262.95         9.80 o                         
  11   3  12          3.65          0.00         3.64 o                         
  12   3  12        350.89        326.47        12.47 o                         
  13   3  12        319.12        337.46        13.02 o                         
  14   3  12         69.97         75.17         6.85 o                         
  15   3  12          0.05          4.03         7.27 o                         
 -18   4  12        146.11        155.99        20.64 o                         
 -17   4  12         49.60         47.80         7.27 o                         
 -16   4  12         78.96         89.12         8.38 o                         
 -15   4  12         81.66         76.95         7.61 o                         
 -14   4  12          1.47          4.08         4.01 o                         
 -13   4  12        335.50        363.56        12.00 o                         
 -12   4  12        167.58        156.89         8.12 o                         
 -11   4  12         10.91         17.26         3.95 o                         
 -10   4  12        369.40        348.93        11.15 o                         
  -9   4  12        383.03        366.31        11.09 o                         
  -8   4  12         31.48         35.49         4.91 o                         
  -7   4  12        165.45        164.87         8.33 o                         
  -6   4  12        326.05        329.63         9.09 o                         
  -5   4  12        184.23        184.02         6.85 o                         
  -4   4  12         56.57         56.58         4.45 o                         
  -3   4  12        116.41        117.56         6.59 o                         
  -2   4  12        341.34        353.44        13.13 o                         
  -1   4  12        193.01        183.12         8.01 o                         
   0   4  12         57.78         46.22         3.98 o                         
   1   4  12       1221.07       1164.99        18.06 o                         
   2   4  12        145.02        147.70         6.75 o                         
   3   4  12          0.29          2.17         2.52 o                         
   4   4  12        625.80        646.98        12.81 o                         
   5   4  12        140.79        150.72         5.92 o                         
   6   4  12        323.91        349.94         9.83 o                         
   7   4  12          6.04          7.59         2.81 o                         
   8   4  12        171.80        175.37         8.64 o                         
   9   4  12         33.69         41.13         4.42 o                         
  10   4  12          1.46          0.02         3.21 o                         
  11   4  12          0.41         -0.85         3.61 o                         
  12   4  12        116.92        130.10        11.08 o                         
  13   4  12          4.75          2.50         4.46 o                         
  14   4  12         34.94         25.26         7.59 o                         
  15   4  12          2.50         -3.20         9.11 o                         
 -18   5  12          0.74          3.70         9.94 o                         
 -17   5  12        116.66        128.50        19.36 o                         
 -16   5  12          2.22          5.07         5.18 o                         
 -15   5  12        114.85        126.37         9.41 o                         
 -14   5  12        196.27        199.84        11.03 o                         
 -13   5  12         17.85         14.53         4.69 o                         
 -12   5  12          2.84          2.40         3.82 o                         
 -11   5  12        273.99        257.56        11.69 o                         
 -10   5  12          1.81          0.91         3.71 o                         
  -9   5  12        197.81        191.93         9.84 o                         
  -8   5  12        180.98        164.42         8.75 o                         
  -7   5  12        321.59        311.83        11.68 o                         
  -6   5  12        155.49        144.21         8.15 o                         
  -5   5  12        157.47        152.37         8.16 o                         
  -4   5  12        521.90        507.80        12.24 o                         
  -3   5  12        731.76        754.07        16.28 o                         
  -2   5  12        541.43        482.28        15.78 o                         
  -1   5  12        557.66        547.42        13.71 o                         
   0   5  12        151.22        154.20         6.97 o                         
   1   5  12        366.14        343.63        10.19 o                         
   2   5  12         16.53         12.19         3.04 o                         
   3   5  12        416.72        403.46        10.27 o                         
   4   5  12        185.38        158.34         5.96 o                         
   5   5  12        145.35        153.03         5.52 o                         
   6   5  12          0.46          4.64         2.86 o                         
   7   5  12        212.73        229.24         9.57 o                         
   8   5  12        453.71        471.73        16.50 o                         
   9   5  12          7.58          8.79         3.89 o                         
  10   5  12        420.95        427.98        16.35 o                         
  11   5  12        118.16        106.67         9.01 o                         
  12   5  12         29.08         20.38         5.06 o                         
  13   5  12         87.52         94.32        10.04 o                         
  14   5  12         45.75         12.94         9.48 o                         
 -17   6  12         12.73          4.80        10.21 o                         
 -16   6  12          1.22         -6.94        12.24 o                         
 -15   6  12          1.08         -2.23         6.43 o                         
 -14   6  12        166.62        174.74        13.16 o                         
 -13   6  12        139.60        163.17        10.41 o                         
 -12   6  12        114.75        116.81        12.00 o                         
 -11   6  12         66.74         84.92         7.76 o                         
 -10   6  12        158.32        165.19         9.79 o                         
  -9   6  12          2.45          4.85         5.31 o                         
  -8   6  12          5.48          9.09         5.06 o                         
  -7   6  12         24.07         27.56         4.86 o                         
  -6   6  12         59.77         60.50         6.05 o                         
  -5   6  12         35.33         36.29         5.08 o                         
  -4   6  12          1.36         10.71         4.82 o                         
  -3   6  12         23.95         19.27         3.97 o                         
  -2   6  12        210.96        207.03        11.08 o                         
  -1   6  12        623.76        585.36        14.47 o                         
   0   6  12         80.66         87.87         7.42 o                         
   1   6  12       1768.61       1706.26        21.00 o                         
   2   6  12         99.69        115.75         6.10 o                         
   3   6  12        779.04        738.48        16.27 o                         
   4   6  12         59.76         46.30         4.15 o                         
   5   6  12        543.10        526.85        12.47 o                         
   6   6  12        325.99        342.63        13.95 o                         
   7   6  12         66.71         55.00         6.23 o                         
   8   6  12          0.51         -4.22         4.86 o                         
   9   6  12        271.38        268.09        15.39 o                         
  10   6  12         22.54         25.83         9.59 o                         
  11   6  12        105.01        124.98        10.27 o                         
  12   6  12        664.96        781.36        26.61 o                         
  13   6  12          2.13         15.16        10.31 o                         
  14   6  12         10.63         -3.34         9.95 o                         
 -15   7  12         66.88         74.89        16.63 o                         
 -14   7  12        243.99        293.31        28.80 o                         
 -13   7  12         72.85         72.83         9.27 o                         
 -12   7  12         78.12         94.57         9.76 o                         
 -11   7  12        199.31        206.67        13.45 o                         
 -10   7  12          7.76          3.81         4.78 o                         
  -9   7  12         60.53         58.67         6.45 o                         
  -8   7  12          8.44          1.82         4.34 o                         
  -7   7  12         90.80        101.40         7.80 o                         
  -6   7  12         47.88         47.74         5.60 o                         
  -5   7  12          7.70          7.63         4.76 o                         
  -4   7  12         78.11         71.20         7.42 o                         
  -3   7  12        378.19        368.20        14.90 o                         
  -2   7  12         99.61         94.66         7.97 o                         
  -1   7  12       1281.71       1271.48        27.26 o                         
   0   7  12         81.49        114.02         8.36 o                         
   1   7  12          6.90         10.04         3.44 o                         
   2   7  12         79.98         51.83         5.35 o                         
   3   7  12          1.33          3.28         3.36 o                         
   4   7  12         12.69         13.68         4.81 o                         
   5   7  12        260.88        249.39        12.19 o                         
   6   7  12         27.21         27.74         5.44 o                         
   7   7  12        145.50        131.33         9.60 o                         
   8   7  12        133.73        150.96        12.08 o                         
   9   7  12        130.20        137.88        11.74 o                         
  10   7  12        115.04        109.86         9.37 o                         
  11   7  12        313.79        323.37        21.65 o                         
  12   7  12         14.08          6.48         9.22 o                         
  13   7  12        155.10        154.25        21.83 o                         
 -14   8  12          1.24         17.88        12.85 o                         
 -13   8  12        114.22        137.16        20.95 o                         
 -12   8  12         29.24         46.95        13.60 o                         
 -11   8  12         44.76         53.69        11.85 o                         
 -10   8  12         93.98        100.77        10.09 o                         
  -9   8  12         16.45         20.94         6.19 o                         
  -8   8  12         34.05         39.20         7.27 o                         
  -7   8  12          0.19         -3.43         4.01 o                         
  -6   8  12         81.37         71.00         9.16 o                         
  -5   8  12         76.98         80.33         8.22 o                         
  -4   8  12         44.24         37.22         6.35 o                         
  -3   8  12        269.94        302.19        14.36 o                         
  -2   8  12        519.42        576.39        19.67 o                         
  -1   8  12         67.97         61.36         6.32 o                         
   0   8  12         28.47         31.40         5.23 o                         
   1   8  12        462.37        448.61        15.44 o                         
   2   8  12          2.53          9.99         4.96 o                         
   3   8  12        301.76        301.48        16.08 o                         
   4   8  12         52.82         58.41         6.76 o                         
   5   8  12         19.08         20.07         6.65 o                         
   6   8  12         31.84         37.30         6.01 o                         
   7   8  12          5.30          1.82         8.00 o                         
   8   8  12         18.05         13.10         7.01 o                         
   9   8  12        201.84        182.02        16.64 o                         
  11   8  12          0.04         23.76        12.32 o                         
 -12   9  12          0.93         -2.98        10.51 o                         
 -11   9  12          1.64          6.55         9.97 o                         
 -10   9  12         16.42          3.35        10.70 o                         
  -9   9  12          6.27         -1.27         6.44 o                         
  -8   9  12         26.53         23.47         6.99 o                         
  -7   9  12         63.84         78.92        11.65 o                         
  -6   9  12        430.57        463.12        48.10 o                         
  -5   9  12         30.16         60.27         9.71 o                         
  -4   9  12        120.07        106.56        23.13 o                         
  -3   9  12         39.36         24.34        10.69 o                         
  -2   9  12         50.67         42.80         6.80 o                         
  -1   9  12         42.64         28.93         6.04 o                         
   0   9  12        151.99        185.08        16.22 o                         
   1   9  12         61.49         54.35         7.79 o                         
   2   9  12        296.72        314.50        16.67 o                         
   3   9  12          1.62         -3.56         5.89 o                         
   4   9  12        252.80        299.45        16.81 o                         
   5   9  12        565.05        598.84        43.60 o                         
   6   9  12        297.61        296.31        28.21 o                         
   7   9  12         75.93         39.33        12.48 o                         
   8   9  12        130.44        109.86        17.86 o                         
  -9  10  12         20.41         26.01        13.04 o                         
  -8  10  12         28.43         30.19        13.40 o                         
  -7  10  12         41.70         31.04         8.85 o                         
  -6  10  12         34.51         23.06         7.92 o                         
  -5  10  12         91.35         73.41        15.00 o                         
  -4  10  12        191.75        205.73        22.81 o                         
  -3  10  12          9.33          6.92         7.65 o                         
   0  10  12         63.78         54.22        13.58 o                         
   1  10  12         24.86         30.12        11.35 o                         
 -20   1  13          3.86          1.51         8.71 o                         
 -19   1  13          2.62          5.33         5.26 o                         
 -18   1  13         49.93         58.12         7.97 o                         
 -17   1  13         22.36         18.07         4.77 o                         
 -16   1  13         21.39         22.77         4.70 o                         
 -15   1  13         46.86         37.51         5.13 o                         
 -14   1  13        126.62        124.95         7.96 o                         
 -13   1  13         43.53         42.58         4.81 o                         
 -12   1  13         62.82         62.16         6.87 o                         
 -11   1  13         31.72         24.44         3.74 o                         
 -10   1  13         65.36         56.76         4.92 o                         
  -9   1  13         38.33         36.42         4.14 o                         
  -8   1  13        153.89        149.38         6.44 o                         
  -7   1  13        202.79        182.95         6.74 o                         
  -6   1  13         27.69         34.39         2.88 o                         
  -5   1  13        161.73        181.74         5.21 o                         
  -4   1  13        405.26        380.81         6.73 o                         
  -3   1  13        325.11        325.98        11.41 o                         
  -2   1  13          4.33          6.26         3.31 o                         
  -1   1  13        231.24        239.48         7.43 o                         
   0   1  13          3.69          1.11         2.38 o                         
   1   1  13        777.65        780.48        14.21 o                         
   2   1  13        319.44        305.96         7.68 o                         
   3   1  13          0.00          3.29         2.42 o                         
   4   1  13        610.42        638.83        15.21 o                         
   5   1  13         12.98         28.26         4.36 o                         
   6   1  13        103.44        111.22         5.63 o                         
   7   1  13        108.15         97.97         4.74 o                         
   8   1  13        608.10        633.88        11.66 o                         
   9   1  13         40.48         36.32         3.77 o                         
  10   1  13         47.80         43.24         4.07 o                         
  11   1  13          2.91          7.78         3.47 o                         
  12   1  13          4.12          1.18         3.78 o                         
  13   1  13         13.52         14.96         4.41 o                         
  14   1  13         30.64         18.65         4.48 o                         
  15   1  13          2.21         -5.81         5.81 o                         
 -19   2  13         15.59         12.80         7.85 o                         
 -18   2  13         90.64         85.86         9.26 o                         
 -17   2  13         61.51         69.95         8.28 o                         
 -16   2  13          0.11         -3.86         3.86 o                         
 -15   2  13         23.05         24.06         4.38 o                         
 -14   2  13        210.73        193.04         9.07 o                         
 -13   2  13        381.06        375.12        12.04 o                         
 -12   2  13        315.35        314.11        10.72 o                         
 -11   2  13         17.18         10.34         3.63 o                         
 -10   2  13         15.14         17.50         3.30 o                         
  -9   2  13         19.67         16.68         2.98 o                         
  -8   2  13         47.81         36.38         3.55 o                         
  -7   2  13          1.49          0.37         2.15 o                         
  -6   2  13         59.70         60.30         3.50 o                         
  -5   2  13         30.16         32.73         3.33 o                         
  -4   2  13        394.18        380.72         8.38 o                         
  -3   2  13         56.07         66.31         6.53 o                         
  -2   2  13         18.75         18.85         2.33 o                         
  -1   2  13        166.83        156.70         5.54 o                         
   0   2  13         55.95         48.45         3.77 o                         
   1   2  13          0.00          6.22         2.80 o                         
   2   2  13        493.57        499.04        12.10 o                         
   3   2  13          1.88         -2.84         2.98 o                         
   4   2  13          0.41          1.40         4.07 o                         
   5   2  13        941.02        903.65        15.61 o                         
   6   2  13        215.56        194.93         7.82 o                         
   7   2  13        135.28        129.20         6.10 o                         
   8   2  13          5.45          3.19         2.99 o                         
   9   2  13         24.31         21.59         3.58 o                         
  10   2  13         98.92         96.52         5.84 o                         
  11   2  13         34.62         29.07         4.30 o                         
  12   2  13          0.48         -3.79         3.79 o                         
  13   2  13         33.40         38.85         6.26 o                         
  14   2  13         82.72         99.88         7.99 o                         
  15   2  13         83.59         63.92        10.37 o                         
  16   2  13         65.25         50.01        14.74 o                         
 -19   3  13         17.31         16.18         9.71 o                         
 -18   3  13          5.42          2.36         5.20 o                         
 -17   3  13          3.69         -0.23         6.41 o                         
 -16   3  13        189.26        164.76        12.31 o                         
 -15   3  13        245.89        238.85        11.92 o                         
 -14   3  13         14.50         24.11         5.08 o                         
 -13   3  13         40.76         38.19         4.67 o                         
 -12   3  13         14.76          5.56         2.92 o                         
 -11   3  13         17.94         18.46         3.11 o                         
 -10   3  13         81.73         77.32         4.89 o                         
  -9   3  13          5.19          8.20         2.58 o                         
  -8   3  13          0.61          2.56         2.54 o                         
  -7   3  13        748.45        759.18        12.75 o                         
  -6   3  13        388.27        382.88         9.91 o                         
  -5   3  13         33.98         38.88         3.95 o                         
  -4   3  13        153.61        139.72         6.62 o                         
  -3   3  13        225.48        215.92         8.96 o                         
  -2   3  13        349.56        366.88        11.59 o
[truncated: 123,850 more chars]
